# Supplementary material for: Evolution Landscape of PiggyBac (PB) Transposon in Beetles (Coleoptera)
Source: Genes (Basel). 2025 Dec 18;16(12):1521. doi: 10.3390/genes16121521 (PMC12732532; doi:10.3390/genes16121521)
Supplement: Supplementary file 1 [file genes-16-01521-s001.zip]

Archive with 2 entries (2 files):
- Supplement Materials.pdf
- Table S1-S3.xlsx
