# Supplementary material for: Evolution Landscape of PiggyBac (PB) Transposon in Beetles (Coleoptera)
Source: Genes (Basel). 2025 Dec 18;16(12):1521. doi: 10.3390/genes16121521 (PMC12732532; doi:10.3390/genes16121521)
Supplement: Supplementary file 1 [file genes-16-01521-s001.zip › Table S1-S3.xlsx]

## Sheet: Supplementary Table S1
Table S1: Statistical Results of All PiggyBac Transposons in Beetles. The columns 'Order' and 'family' indicate the phylogenetic position (Order and Family) of the species. The 'species' column denotes the species from which the transposon was retrieved (results obtained from NCBI), while 'GCA_number' specifies the genome assembly accession number used for tblastn (downloaded from NCBI). The 'nam…
Order	Family	Species	GCA_number	Name	PB-name	Length(consensus sequence)	BioEdit/ORF(bp)	ORF(aa)	Copy Number	Copy Number of Intact Tns（ORF>500aa）	TIR Size(bp)	TIR (5 bp)	TSD	Consensus Sequence	Accession
Coleoptera	Attelabidae	Apoderus coryli	GCA_911728435	Apoderus coryli-1	ApCo_1	2742	1965	655	10	7	19/19	CACGT/ACGTG	TTAA	TTAACACGTTAACTGCCATGCATATTTTTTTAAAATGTCCCTACCGGCCAACATTGTTTTATCTTGTGTTTTTTGCATAAAAACGCTATGATTTATATCATATTAATTTATACTAACAGATTTGGCAAAAAAACTGAAAAATATGTGCTGGCCCCATGGGACCAACGCGGCCCACTGAGGTACTTTTGTATGCTTCTGCGCCGTTGGTCCCAGAAAAGCACGCCACAATAACCTTGATTTCATTTCATCGTAAACATTGACGAAGAGTAATAAGTGTTGTGTATTTTTGTTATTCTTTCGCTGACTCATTTGCCGGTTTATACAACTGAATAGCTGTAAGTATAAATTAGTTTAGACTTATATATACATTTTTGTATAAACTATAGAGGGTGGGTTCAG…	CAJVRO010000023.1:292551-295300
Coleoptera	Attelabidae	Apoderus coryli	GCA_911728435	Apoderus coryli-2	ApCo_2	2757	1803	601	5	3	15/15	CACGT/ACGTG	TTAA	TTAACACGTTCGCGGACAAGACGGAATATGCCGCCCTACTTGTATGGACATGACATGATGTGCCGTCAATGTTTGCTGCTATCCTACTGTATTAATACGCGATATACCGTCAAGTTTATATGTCGATTTGTATTGTATCGGATAATCTGTCCCAGAAGAAAATGAAAAAATACGTAAAATGTGTCCATAGAAATTTTTGGGAGGGGTATTGAGATAATGTGACTTTCAATATGCAGTGCTAGTCACGTGTATTATTTTGGTGTATATTTAATCATTTTTGATACATAGAGTGAGCAGAAAAAAATTGTTTTTTCAGATTTGTGTTATATATGGTACTGGTAAGTATATACACATATCATTATTATTTATTTTTGCTACCTATAAAACATGAAAAATAAT…	CAJVRO010000197.1:990991-993755
Coleoptera	Attelabidae	Apoderus coryli	GCA_911728435	Apoderus coryli-3	ApCo_3	2510	1890	630	3	3	13/13	CCCTT/AAGGG	TTAA	TTAACCCTTAACTGCGTTATGTATCAGATATGCTACGTCTAATATTTTACACATCTGTTTTGCTTTTGAGACAATTTTGAGGCTATTGCACGTTGTAGCATATCCGATACACCCTTATGCACCAAGCAATTAAGTTTATGTTTGCATGCCGGCGAATATAGCAAAGTAATACGTTAGTCTTTGTAGGTTAGTGTACGCAGTAGAGTGGAGATACATGTGCTGTCATTTTGATAGCTTATTATTTTAGTAATATTGTTATAAAATACCAAAAAACATTGGACGTTTCAATATTGAAGGTGAGTTATTGTTTACTTAGTGTCTCTAGTACAATCAAATTTATTTGTTTTTTGTAATTTTGAAGTATTATTTCGTTGTATCATATAAGATACATTGCGCAGT…	CAJVRO010000303.1:22832-25349
Coleoptera	Attelabidae	Apoderus coryli	GCA_911728435	Apoderus coryli-4	ApCo_4	2505	2004	668	11	11	15/15	CCCTT/AAGGG	TTAA	TTAACCCTTAAATGCATGCGGTTGCAGAAATGCAACAAAATCATTTTAGTACGTAAAATGCAAGTTAAATTAATTTCTCGGTCTATCCGTAATGTTGCAGAAGTGCAACAGTGTGTTAGATATGAAGGCAAAGACTGCGCGCGAAAAATTTAAAAAAATGTAAATGATTCAAGCCGGCATCGTGGAGATAGTCATATGTGCTAACCCTACTTTTGTTAGTGAACCTTTCTGAGAATTAGAATTCCAACAAAAAGCGTATTTTGAGTTTTATAAAATTGTGTTTCGTATTGTCCAAGGTTAGTATTATAAACATTTTATAGTATTTGTTGTTATATTATGTGTGATGTTGAATTTTTCGGGAAAAAAAATATGTTGCAGAAATGCAACATCATGCATTGC…	CAJVRO010000285.1:271314-273826
Coleoptera	Attelabidae	Apoderus coryli	GCA_911728435	Apoderus coryli-6	ApCo_6	2652	1899	633	17	17	20/20	CCCAA/TTGGG	TTAA	TTAACCCAATAACGCCCAGCGTATGATTTATCATACAAAGGTGACGTCGTTTTGTTAGGTTAGAATACTCTCTCCAGTTGCAAATAAACAGTGTCCGAGTGTTTATATATTATAGTTAAAAGGTCATTTAAACTATCTAAAAACAAATTTAAAGTTAATTGGCAATTCAGTGTTTAAGAGTTTGGTTTATTTAAAAGTGCATTCTTCAATTTGATGCAAAATGAGTTACAGGTAAGTTCAAACGTATTTTTTGTAACGTAGTACTAAAAAAAAAGTATTTGTAGGCGAAATACTGTTGTTTAAGATATTACCTATAATTATAAAAACAAGTAGGTACTCGCTTTTGCAACCTTTTTTTGTAACAGCTGAAAAAATATGCGGTATGAAATATCATACGTT…	CAJVRO010000358.1:117759-120418
Coleoptera	Attelabidae	Apoderus coryli	GCA_911728435	Apoderus coryli-7	ApCo_7	2403	1524	508	4	2	13/13	CCCAT/ATGGG	TTAA	TTAACCCATTAGTTCCTAGCGTCCCTTTAAAGGGACATCTATATTTTAAATATTTGTCCGGAGGGTGGGGGCTCGGCCGGCGTAAATGTAGTGCCAACGCGGTGTGGAGATGTAAACTGATTAGAAATAGTGCTTGTTTTGATTCTGCAGTGAAATATTCGTTCGGTATATCAAAATGGATCCAGAATTATACTCTACAAGAAATCAAGGGTAGGTTTTGAATAATTTTTGTCTGTATGCATTTTGTTTGTATTATTTCTTTAGTAAGTTTCATTAAATGATATATAGAGCCTATGACTATATGTTTAGTTACATTATTTATGTTATCGTTTGTGCAGTACATGGCTTCGAATGTTATGTCCCCTATAAGGGACGCTGAGCAATATGTCTCTTTCGTTG…	CAJVRO010000155.1:558857-561263
Coleoptera	Carabidae	Pterostichus madidus	GCA_911728475	Pterostichus madidus-1	PtMa_1	2352	1665	555	8	8	15/15	CAGGT/ACCTG	TTAA	TTAACAGGTTGACTGCCATGTGCACCAAATAGGTACACGGTTTCGTATCCAAGCATTGATTTAAAAAAATCAACGTATAGGGCCGGTGGGCCAAAAAAAAAATTATTATTAATTGTTTTCTTAATCAAGTTTTCTGTCAATAATATACTTTGTTAGAAATTTCATTGCGTTTTTTATGGACATATGTAAAATCCGCTCTGTGCACCAGTAAGGTGCACATGGCCTCAGAGACCAGACTTGTTCAATTTGACCTTGGTTTTTAATTCTGCGTATATTAAATGCGCTACCTACGGTCGGTTTTGACAACTTTAGCGCAACTGCACGTTTATTAGTTGGTTCACATCCCTTCAAGATGGATGACCGTGAAAATGAACGCTTGCTTCGTTTGTTCCATGAGGT…	CAJVRW010001186.1:107626-109985
Coleoptera	Carabidae	Pterostichus madidus	GCA_911728475	Pterostichus madidus-2	PtMa_2	2570	1839	613	4	1	11/11	CCCTT/AAGGG	TTAA	TTAACCCTTTGTGTACCGACGGTACTTGAAAGTACCTTCTTTATTTTTATTTTTTTATTAGGCTATATCAAATAGAATGCGCTTGATTCTTGACGGTACTTCGAAGTCCCGGTCTACCTCATAGGGGAATATTTTTTTCCAGCGGTTGGTACCCTTTGTCTTAGCTACAACCTTCATTTCTTTTGAAGTGTCAACAGGAGAAAACAGGTGATTTTTGTCAGTTTTGAAAATAATTTTTCTTGTCTAGTATACGTCAATATAAATAACATTAATTATTGCGTGGCGTGAAATATTACTTAATTTACATAAAATAATATTAATTAAGCAAGATATCTAACATCTATAGAAACGGCATATGATATACCAATTTGGACCCCAAAGTACCGTCAGGTAAGATCG…	CAJVRW010001104.1:97868-100445
Coleoptera	Carabidae	Pterostichus madidus	GCA_911728475	Pterostichus madidus-3	PtMa_3	2421	1626	542	7	3	15/15	CCTTC/GAAGG	TTAA	TTAACCTTCGTAATACCATGGGGGGTGCAAATGCACCCCAGGCCTTTATTTTCTAAAATAACTTTTACAACTATTTTTTTATTTTTTTGTCGAATTAATTGTGTATGTAGGAATGTTTTAAGAATATGGTAGTGTCACATATATTGTAACAAACAAAAAGCTTAAGTAGATATGAATTTTCAAACACGGTTGGGGTGCAAATGGACCCCGCTTGGTGGCTGGTGTAACTATTGTTGCCGTACGAATCAGCGGAAATGTTCGATGCTCGTCTACCTGTTCATACATAGCGTGTCTAGTTGAGGATACAGTCGTCTTATTTGAGGTTATAGTTTATAATATAGCTTCTGTATACCATCCACGAACATTTACATAACAGGTAACAAACTATTTTGACTTACT…	CAJVRW010000547.1:566628-569055
Coleoptera	Carabidae	Pterostichus madidus	GCA_911728475	Pterostichus madidus-4	PtMa_4	2337	1815	605	6	4	17/17	CCCTA/TAGGG	TTAA	TTAACCCTAGAATACGGGTCATTCGTAAATTTTACGACGCCCCTAAAACTTCGTGCTTTTTCGGTTACTTACGGTTAATGTATCGAATTGCCCTATTGAGTACCTTCTAGTCTAGTATTTAGCTAGACTGTGTGGTATGCGGTCGTTCTGGTTTCTGACTCTAAAGCGATTTTTCGGCGATAGGTTCGTTAATTTTACGAAAGTCCCGCGTTTACGTCATTTTATAAATTAATCTGGTTTTTATTTTTCGCACCGATTGTGAGTGTTTTAGTATTAGAAATTTGAGGTAAGATATTTTTTCATTATTATTAATTAGAATTATTATAATAAATATAATGTTTTTTTGAAGATGGCAAATCGACAGATTTTGACCGAAAAACAACTGGAGGAAGAAGCAGC…	CAJVRW010003519.1:30884-33228
Coleoptera	Carabidae	Ophonus ardosiacus	GCA_943142095	Ophonus ardosiacus-1	OpAr_1	2465	1458	486	4	0	9/9	CCCAT/ATGGG	TTAA	TTAACCCATTAGAGCTTCATGGCAACTAAAATTGCCATAAATTTCAAAAATTTATAACTTTATTATTTAAATAGTATTATTTTTTGTTTCTATGTTGGTATTGTCCTGATACATGCTTCAAACTATTACAACTATAATTATTATGTTTAAATGTGTATAGATGTCAGCAGACGTCTATAAATTTTGTTATTCTTAACCTCGTTATTCCTCTGTTACCAAAATGTAAGTATTTCATCTTTTATTATAGTTAATTGTTTTTTCTGTACAAAATATTTTAAAATAATCGTGTATCTATCTAAATGTTGTACTTTAAAAATTTATAAACAATTTAAATTTGTTTTATTTATACATGAACATTGCTGGCAACTAAAGTTGCCAGTGAGCATTTCAGTTTTACTT…	OW964839.1:20818986-20821458
Coleoptera	Carabidae	Ophonus ardosiacus	GCA_943142095	Ophonus ardosiacus-10	OpAr_10	2361	1500	500	4	2	14/14	CCTAT/ATGGG	TTAA	TTAACCCATTCGGGACGGCCAGTGGAACGCACGCATCAAGCTCCCAGCCGGGGTGGGGAGAAGTGCGCATATTATGACTATTAGCAACAAATGAGTCACAGCGTTCGCTTCGTTCAGAGTTCTGCATGCTTATTAGTTGTGTATGTAGAAATTAAAAAATGTCCAAAAATAGAGGGCTTACAGACGAAGAATTGGAGCAATTACTCTGTGAAAGTGGTAGTGATTATATACCGAGTGAAAATGAAGAAGACGAATATTCCAGCGAATCTGAAGGTGAAATTCTACACTTGGTTCAAGAAATAGATAAAGAACAGGACAACGTTAACACACAAGGGCCTAATACTGATCAACCGGGAACTTCAAATAGTCAGGTTAATGTTACAAATAAAAAGTCCAATA…	OW964839.1:18849609-18851976
Coleoptera	Carabidae	Ophonus ardosiacus	GCA_943142095	Ophonus ardosiacus-11	OpAr_11	2527	1734	578	15	11	19/19	CCCAT/ATGGG	TTAA	TTAACCCATTACTGCATATAGTATCTTATAAAGGACGCCAACATTTATTTTTTTATGACGTCACTTATGCAAGTATAAACAATTTTATACGCGAAATTTCTTCCAACACGAGTAAAGAACAATATATCATCAGTAGTTAAATAGATTTTGAATTGTGAAGTGCTTTATTAGCTCGTAAATGGATCCCAGTTGGTACTCTACGCGACATGGAGGGTAAGTAATTTTTTTCAATATGATAAAATTAAATTTTGTAATATTTGTTTGTGCATTTGGTTTTATATGAGTGTGTAGCTAATTTCTATAAATTTTATTTTAAAAAATATTTTGTTTTTCTTATATAAAATTACAATAATTACTTGCGTCCTTTATAATGGACGCTATGCATTGTGGCTATAAAAC…	OW964838.1:23175031-23177563
Coleoptera	Carabidae	Ophonus ardosiacus	GCA_943142095	Ophonus ardosiacus-12	OpAr_12	2650	1401	467	4	0	18/18	CACGT/ACGTG	TTAA	TTAACACGTTGAGCGCCATGTATACCAGAAATGATTTTCTTCTGTTGCCCACATGTATTTTCTACTTAAAACGGGGAATAATATTATCCACGATGAATGTTATGTTATTTTTGAATGTATACGTGTTTAGTTGCTGAGTAATTAACGTGCATCTTATTAGATGCAGTGGTCTTCCAGTTAAAACTTTGCAGCTTAGCCCACGTGCATCTTTAGATATACACGCATGCGACTTCGCAAACATGTACAGACTTGCATATTTCACGAATTATATTTACACTGCATTATCATGCGACTGGTGTAGTAGTGTCTAGACGTGATAAGTGAGTGTTACCATGGCCAGTTACGAATCCGAGCAAAGACGGTTGGAAAAACTGATGCAGGAGATTCTGTCTGACGAAG…	OW964827.1:41762395-41765052
Coleoptera	Carabidae	Ophonus ardosiacus	GCA_943142095	Ophonus ardosiacus-13	OpAr_13	2526	1737	579	3	2	15/15	CACGT/ACGTG	TTAA	TTAACACGTTCACTGTCCAGAACTTTTGAGTCTCTGCGCAACATACGTCCGTTGAAAAATAATAAATGTATATATAAAATAGTATCAAATATCTTATTTACAACATTAAACTTATAATTTTTTATGCATTTCTTATCTCTTATCAGTATGTGCATATATGATACATGGACGTATATACCTGTTATATTTATATTCATGTCCATGTATCATATATGATACATTCAGTAACAAGTTGACGCATGTGTCCTAGTCACGCCTTGAATCGCGTCGCTCTCTGCGCATATGTACTATTCAGTGTTTATTTTGTTGTGATGGTTGAGTTTGTGTTGTAAGAAAAATACAACTTTTTTGCTTAAACGAAAAAATATAAAGCAAAAGATAATAATAATTAGTATTTAT…	OW964836.1:25924215-25926748
Coleoptera	Carabidae	Ophonus ardosiacus	GCA_943142095	Ophonus ardosiacus-15	OpAr_15	2359	1761	587	3	2	14/14	CCTAT/ATGGG	TTAA	TTAACCCATTCGGGACGGCCAGTGGAACGCACGCATCAAGCTCCCAGCCGGGGTGGGGAGAAGTGCGCATATTATGACTATTAGCAACAAATGAGTCACAGCGTTCGCTTCGTTCAGAGTTCTGCATGCTTATTAGTTGTGTATGTAGAAATTAAAAAATGTCCAAAAATAGAGGGCTTACAGACGAAGAATTGGAGCAATTACTCTGTGAAAGTGGTAGTGATTATATACCGAGTGAAAATGAAGAAGACGAATATTCCAGCGAATCTGAAGGTGAAATTCTACACTTGGTTCAAGAAATAGATAAAGAACAGGACAACGTTAACACACAAGGGCCTAATACTGATCAACCGGGAACTTCAAATAGTCAGGTTAATGTTACAAATAAAAAGTCCAATA…	OW964835.1:25843784-25846150
Coleoptera	Carabidae	Ophonus ardosiacus	GCA_943142095	Ophonus ardosiacus-16	OpAr_16	2552	876	292	3	0	25/25	CACTA/CAGTG	TTAA	TTATCACTGGAACTACCGAAGGCGGTCAATTGACGGTTTTAAATTTTGGTCGTTCTGTAACTTTTTAAATATTTATGGTACTGCGGTCAAATTTCATTACTTTTAATATTTTCGTAAATGGATGATTTTCTATTTTTGTTTTATTTTTTGATCGGTTAGATTATGCACATTAAAAGAAATTACCTACAACTACCAACACCCGTCTTTTGACGGATGCTCAATAGATGGCTGCAATGCTCTATTTGCACGTCTAAACGTGTTTATAACTAGTGCTCAGTAGTTAGTCTGTAAGAAGTGTTGTGACAATATGGCTCACGGGCGAGGACTCAGCGATGAAGAATTATTAGAATACATACACAATATGTCACCTATCAATTCTGGTGATGAGGATTCGGCGTC…	OW964823.1:89183213-89185771
Coleoptera	Carabidae	Ophonus ardosiacus	GCA_943142095	Ophonus ardosiacus-17	OpAr_17	2460	1740	580	3	0	12/12	CCCTT/AAGGG	TTAA	TTAACCCTTATCCGGTCAAGGTGAGTCCACTGGACTCAACGGCTAAGTTTTTCTAAATTATTTTAAACATCTTTTATAATAAACAATTATCCTTTTGTGAATTCTCTTAGATTCATAATTGAAACATATCCATATTGATAGAATAAATTAACAAATTTGATTGTACAAAATATAAACAATTTAATAATTTTCAGACCTAACCGTATAGTATGAGTCCAGCGAACTCATATCTTGTATATTATACGTTATGTTTACGTGCAAAATGCGCATGTGCTGTATTATGAACATGTGTTACTTTAGCGCAAAATACGCATGCGTATTCATGCAACTTGGTAATAATATATTCATTGGTCTAAAAGTCATCTTGTAAGCTAACTTACTCGTATTTTCACCTTTGTG…	OW964824.1:46717893-46720360
Coleoptera	Carabidae	Ophonus ardosiacus	GCA_943142095	Ophonus ardosiacus-18	OpAr_18	2418	1464	488	3	0	11/11	CCCTT/AAGGG	TTAA	TTAACCCTTAATCGACCAACGTATCTTCTGGGATACATCGACATATAATTTTTTTCTATGGTAACTTGTAGCTGTTTAGTGCAAAGTGTGCTATGTATCCCATACGATACACTAGCATCTAACATTATAACGACGCTACAGCCACCTATATCATTTGTAACAAATTAAAAATGAGAAATACAGAGTGTACATCACAGAGATTTTGGCAGCAATGGACACGGTAAGTTACAAAGTATAATAAATTGTTTATATTTTGATTATATTTCACTTTTATTCATAGTTTCAAATGGTAAGGGTTTATTTAGTGTGTTGCAATATTTGTTATTGAATTTTCATAACTATATTGGAATAATTTGTTTCTATAATTTGTTTGTATCCCACAGTATACAATGCCCAAAT…	OW964824.1:48760930-48763355
Coleoptera	Carabidae	Ophonus ardosiacus	GCA_943142095	Ophonus ardosiacus-2	OpAr_2	2460	1680	560	3	3	14/14	CCCAT/ATGGG	TTAA	TTAACCCATTTACGGCCGCTGTTGCGTATACGCAACACCAAAAGGATGAATTTTTATCTCAGCCTAAAATATATTTTTACGAATCACTTTAACTACTATCTTAAACTAGGATCATATCTCTTTAAAACAAAACATTAATTATTAATTAACCTTTTTACTAAATCGAGAAAACATGTTTCAAAAATTGTGTAATTTTGAGGTATACTTTTGATAATTATTTTTGATGATTTCTAGAAAAGACTTTTTTTTATTTTTGTCCAAAATTATTTCAAAATATGTGTATTATTATGTAAAAATATTTTTTAAAGTTCTATCAAAAATAGCTTTTTGATAAATCAGTGTCAAATATGACTGTTGCGTTTACGCAACAATGGCCGAATACGTGCAATTCCCTGTGAT…	OW964831.1:29528771-29531238
Coleoptera	Carabidae	Ophonus ardosiacus	GCA_943142095	Ophonus ardosiacus-3	OpAr_3	2456	1716	572	5	4	13/13	CCCTT/AAGGG	TTAA	TTAACCCTTTCGAGACTAACGGGACAATACGTCCCAACACAGTTTATTAGTTTACTGTAGGGATACATGCTCCCAAATACAAATATATAGTAGCTACTCCAGTCTTTAGATTGCGTGTGCACTATTTTACTGTTGTATTACGGTCTACTTTTGCGTTCTCCTCACATATATTGCTACGCTTGGTGCACGTGTTGGATTATTTAAGTATTTGACGTGGTAGTTAACGTTTTTCCAGCTGTTTTTGGCCAGTTTTATGAAGGTGAGGAATGTATTTTATTATTTTTTTATTTATATTCACACATCTTTGATAAAATATAACGAATATATTTACATAAATATTTGCGGGATAATATATCCCAGTGGTATTTATAATTGGGCTTATATATCCCAATAGTCTTA…	OW964824.1:56064810-56067273
Coleoptera	Carabidae	Ophonus ardosiacus	GCA_943142095	Ophonus ardosiacus-4	OpAr_4	2375	1815	605	8	7	18/18	CCCTG/CAGGG	TTAA	TTAACCCTGGAGCACTGGCGCTATGAGCATTTTGCTCACATTTGTAAATCAAAGTTTACCATTAGTGCGCAAATAATAGGGCGGAGCCAGTTCCCACTCTAGCTGACTTTATGACTTTGTTCTGTGGTTCGCTGAAATCATTTTACCATTTAGTGCGTTGTTGTTTTAGTTATTCATTATTTGCCGTTGCTACGCACGTACCGTGAGCAAACTTCTCATCGCGCCAGTGCTGCCGTTGTGATTATTTGTTCTTGTTTTTTATATGGTAAGTGTTACATTTTGACTTATTTATTTGATAGAATAATACATAGCCTATATTTTAGGTGTTTTGAAATGCTTCGTGGGCAAAAAATTGCTGAGTTGGGGCGACAGCAGTATGAAATTATTCAACAACAGGAG…	OW964826.1:27284171-27286553
Coleoptera	Carabidae	Ophonus ardosiacus	GCA_943142095	Ophonus ardosiacus-5	OpAr_5	2480	1296	432	3	0	/	TTTAA/ATGGG	TTAA	TTAACCCATTATGTACTAGCGTGACCATATGGTCACGATTTTTAAGGCTTTTTTAATTGACAATACTGAGTACACTAATAATCTTTTTTGTTATATTTCCCTTCTGGGATATCCTTTTATGACTATATTCATGTTATATAGTTAATATATACTAACAGATGGCACTGTTCTCGAATACGGATGTTAATTATAGTGTGAAGTGTCAAAGAAGTGAAATAATGTGGACATCAAAAAGGTTTGTTAAGAAAGTTTTAACTATATATTGTTTTTTCTCAGTTTATTTTGTTTTGAGTGTGTAGTACATGTCGTAGAAAATATCTGGTGCAAAATTTATGATTTAAAATAAATATGAAACTTTTTATAACATGGTTTTTGTTGCTGTAACCATACGGTCACACT…	OW964838.1:22537805-22540289
Coleoptera	Carabidae	Ophonus ardosiacus	GCA_943142095	Ophonus ardosiacus-6	OpAr_6	2403	1590	530	8	6	18/18	CCCGG/CCGGG	TTAA	TTAACCCGGCGTTAGTCGCTATATGAGATTTTCTCTCACATTTTTATCTAAATAGTTATATACAATTTGCCGGGTCAGGTAAAGAGCTGTCCCTTTAGCTACTCCCCTCCCTATCCTTCCACCCCTACATAGCGACGTTTGTTCATATATGCAAGGTTCTGTTTATTAGTGAGAAAGCTTTTGTTGAGAGTGCGCGCTTAGTGTGAGACTTTCTCTCATCGTGCGACTAACGGTGTTCTGCTATTTGTTGTGACGTTTTCTCCACATTTTTTGTTGTTTCAATGAGTCGTGGAAGAAAACTCGTCGAATTGGCTGTCCTGAAGTTAGATCAGGATAGGCATAGAGGTAAACGGCAAAATATATTTTAACCTTTAAAATTTACGTTGTATTTATTAGATT…	OW964834.1:21220793-21223203
Coleoptera	Carabidae	Ophonus ardosiacus	GCA_943142095	Ophonus ardosiacus-7	OpAr_7	2262	1503	501	3	0	19/19	CCCTG/CAGGG	TTAA	TTAACCCTGGACGGGCACACTGGGGTCAACATGACCCAAGCCCATATTTATTTAGCTGTATTTTTTATTTTATAAATTGCATCTGGCTTAGAGTGGCATGTAAATTCACTTTATACCCCACATAGCTGACGTTCACATCGGGACAACAGCCATTGTGCTTAGAGTGTTCACAGTGTTCGGATGTGTCTACAGGTACGTAAATTGGGTCATATAGACCCCAGTGTGTCATATATGTGCACTTTATATTTTTGTAAATTTTCTTTCTTCTATCTATTTTTAGTATCAATATGGCACAGCGAAGTCGTCCATTGACCGACAGTGAATTGGAGGATATCGCCAACAACTTGCGGATTAGCGACGAAGAGGCTGAAGATATTTTTGGGGATTGCTCAGAAGATG…	OW964841.1:7059324-7061591
Coleoptera	Carabidae	Ophonus ardosiacus	GCA_943142095	Ophonus ardosiacus-8	OpAr_8	2403	1725	575	7	5	15/15	CCCAG/CTGGG	TTAA	TTAACCCAGATATGCCTGTAGTCCTATATGTAGGACGTTCATTATAATTACCCTCTCGCCTATAAGAAATATTGTTAAGTGCTGCCACCTGTTTAAATCAACCACTACATATACAGACTACGATTTACCTACTGAGTTTTACTAGTTGTATGTTTATGAGGTGGAATATTTTCGTTTGTACTTCTATCGAAATGGCAGAGTATGGCATACGTTTTGCAAGGTCAGTTTTATAGTACTAGATATTAAAATTTTAATTTAGTTTTAAGGTTTTGTTAAAGTTTATAGTACACATTTCAATATAAACATAAAAAAGTAAGGTTAGCATTTTGATACAAGTTTATACAAGTCTGTAAATGTTGTCGTCCTACATGTAGGACGTTAGGAATAATCACTATTGTC…	OW964838.1:30588660-30591070
Coleoptera	Carabidae	Ophonus ardosiacus	GCA_943142095	Ophonus ardosiacus-9	OpAr_9	2552	1686	562	3	2	15/15	CACTA/CAGTG	TTAA	TTAACACTGGAACTACCGAAGGCGGTCAATTGACGGTTTTAAATTTTGGTCGTTCTGTAACTTTTTAAATATTTATGGTACTGCGGTCAAATTTCATTACTTTTAATATTTTCGTAAATGGATGATTTTCTATTTTTGTTTTATTTTTTGATCGGTTAGATTATGCACATTAAAAGAAATTACCTACAACTACCAACACCCGTCTTTTGACGGATGCTCAATAGATGGCTGCAATGCTCTATTTGCACGTCTAAACGTGTTTATAACTAGTGCTCAGTAGTTAGTCTGTAAGAAGTGTTGTGACAATATGGCTCACGGGCGAGGACTCAGCGATGAAGAATTATTAGAATACATACACAATATGTCACCTATCAATTCTGGTGATGAGGATTCGGCGTC…	OW964823.1:89183213-89185772
Coleoptera	Carabidae	Nebria salina	GCA_944039245	Nebria salina-1	NeSa_1	2261	1752	584	3	2	18/18	CCCTG/CAGGG	TTAA	TTAACCCTGGAGTGCACGGGTTCGGTCTGTCAGTCCCAAGCAAATTTAGTCAAATGATTAATCCAAGTTGGGGCCGCGCATGAATCTGTGCACTTCAGTACCTTCAAACTAGATCACAATGCATGTACTGTAGTAGTTGAGAAACATTGGCGTGAGTATCACGGATACTACAGCCAATTTCGGTCCCACAGGCCCAACCCGTCCTTTGCCGTAAGTTTATTTTTTCCATTTCGTTTAGTAGCAGTTAATTTTATAAATCGATATTTCGCTCGATAGAAAAATGAATTCATATGAAATGGAAGTAGAAAGGTTGAGACGGATGCATGAAGAGGTCAGCTTAAGCGAAGAAAATTTCTCGGATTCGGAGGGTTCCGTTGCCGATCCAAAACAAATAGAAAT…	OX122908.1:6765562-6768453
Coleoptera	Carabidae	Nebria brevicollis	GCA_944738965	Nebria brevicollis-1	NeBr_1	2884	1800	600	8	7	17/17	CATGT/ACGTG	TTAA	TTAACATGTTGACGGACAGTTGCGTCTATAGCCGTCAAGTTCAAGTTCACTATGTGACATGACGGCAATAGCCGTCCAATACGTTTTTAGACACTGCGGCTGTAGCAGCACAAATGTGCATTTACCAGCGTACAAGTAGAAGCCTAGTGTCATGTTTTCGAAAAAAAATTTAGTATGCAAGGTTAACACATTGAGTATGCACGTGGTTGTGAACGGAGTAGTGCGATCTTGTTTTCTCTTCAATTTACAGTTGCTATTGATACATTTAACGATATTTTTTGTTTATACTGGTAAGTATTTGTTTATGATTGATTTTACACTTTAAATAGAAAAAAAAATTAAAATTTAGCATTTTTTGCTACATTTAGCGATATTTATAGTTATACTGTTTACTTTTTG…	OX122908.1:6765562-6768453
Coleoptera	Carabidae	Agonum fuliginosum	GCA_947534325	Agonum fuliginosum-1	AgFu_1	2478	1836	612	3	3	17/17	CCCTT/AAGGG	TTAA	TTAACCCTTTCCAGGCTAATGATGCCATTTGTAATCATGTTGTATTTTAAACGTTATTTATTAATTTACTGCTCGTAGATGTCATTTGGCATCATTATTTAGTGAAGTTAACATTTTTATAAGTAGCCACACTGTTATACCGGGATATTTGATCAATTTATAAATTAGGTTGGCAATAAACGAACATGGTGTTTGACATATGACAACTAACCTCTAAGCCTGTTTATTTTATGTAAGAAAGGTAAGTTTTTTGAGTTTTATCTTTACTAGAAAAATAAATTGTTAAAATATACAGTATTCTAACGTAAATAAAGCAGTTATATTTGTTATTTTGTTTATGGCTTCATAGCACACTCAATAAATATATATGATTCCATTTGGAATCACTGGTCACTTAGG…	OX384038.1:15746063-15748548
Coleoptera	Carabidae	Agonum fuliginosum	GCA_947534325	Agonum fuliginosum-2	AgFu_2	2417	1779	593	3	2	14/14	CCCTT/AAGGG	TTAA	TTAACCCCTTCCTGCATCTTGTGCCAAATATGGCACGAACCAATTATATTAATGAAATATTATTTAAAATTGTACAAAAATACTCAAAAACTGCATGGTTGGACATATTTGGCACATTCCAAACGATTTCAGTTACATTGGAGACATCTATTGCTAAATTCAGTAAACTAAATCGAAAAACAGAATTTAAATTTCTTATGGCGGGTTTTGTTGTCATAGTGAATGTTTGATCAATAGATACATTGATATTCAATCTTTTTTGGTGCTTTAAAAAATAGTATCGCCACAGATTTATCTTCTTAAAGACTATATTACAGTAAGTATACGAATTTTTATTCATTTATAAGTAATTAGTGCCAAAAGATGTTTTGTGTCATATATGGCACAACATGCGTTCAT…	OX384029.1:25105555-25107980
Coleoptera	Chrysomelidae	Anoplophora glabripennis	GCA_000390285	Anoplophora glabripennis-1	AnGl_1	2610	1986	662	4	4	9/9	CCCAT/ATGGG	TTAA	TTAACCCATTCGAAGCCATGTTCCAAAATTGGAACTTGTGTTAATTTTGCTACTATTTAATAGATGGAGCCAGCATTATTACTTTTAAATTATTATCCCCATTCTATGGACTCAGTAGCACGTGTTGATGGTGAAATTTGAGGGTTAGTTTACAACAGTAAATAGTAAAGTTTACATTAATTTGATTTTGTACAGAGACCTTGAAGCTAACTTTTCGTCYTTGTATGGAAGACAGTGTTTCGATAAATATTCAGTTGTGTTGTTTTATAGAGAATTTCCCACGTTTATACCACACGTAAGTTATTGTAGAATAAGAATTATTTTATTATTTTTACCTCATAGCCTCCATTTTTATTATGTTCCAAAATTGGAACATGGCCACATCTRTTGCAACTTCGT…	AQHT02008028.1:349976-352590
Coleoptera	Chrysomelidae	Anoplophora glabripennis	GCA_000390285	Anoplophora glabripennis-2	AnGl_2	2393	1599	533	4	4	12/12	CCCAT/ATGGG	TTAA	TTAACCCATTTGATCCTACCGTCCTTTATAAGGGCCGCTGAATGTAGAGCGCGATAAAATCAAGATCAGCGTTGAAATTCTAGATGTCGCTATTGGTATAGTTTCAATGATTATTAGTGCAACCGCAAACAGGATAAAAGTGATTTGTTTACGTTCTTGCGGCACGTGTCGAATATTTTTGGTACTCTTGCAAAGTGCGAATCGACAATGGATAATTGGAGGTATGTAAATATTGTTTTTTCAATAAGTAATAGTGTTTTTGTAACTTACATCACGAAGCTAAATGTACAAATAGTTATTGAGTATAAAATACTAGTCCGTTTTTATTTATTTTCATGGGCACGTGGTCATAAAAAAGAGGTGTTCTTTTAAAAGGACAGTAGGAAAATCCACTACTGT…	AQHT02000654.1:130288-132688
Coleoptera	Chrysomelidae	Leptinotarsa decemlineata	GCA_024712935	Leptinotarsa decemlineata-1	LeDe_1	2588	1785	595	4	4	14/14	CACGT/ACGTG	TTAA	TTAACACGTTCGCGGACAAAGCGGTATATGCCGCGCCAAGTGCATGGACAAAGCGGCTTATGCCGTCTCAATATAGAAACCTCCTACTGGACAAGACGGGGTTTTACGCTGAAATTGCATGAGATATTATATACCTACGATCTTAGTGTCCCACTAGAAATAAAAAAAATACCAAAAATGTCCCAGTTGAAGTAGTAATGCCGGAAAATCCTAACCTATATTTCACAAGTGTTATTACATAGCACGTGTTCATAAAAATAGTTGTGTTTTCGTTTTATATAATTAGCAAATTCAGTTTAAAGGAACCAAATGTTTGTGTTTTACATCGTGGTGAGTATCTTTATTGTATTCATTCGCAGGTTAGATATAAAAATTAATATTTTATGGTATATGTAGAAA…	JANJPO010000007.1:20378894-20381488
Coleoptera	Chrysomelidae	Leptinotarsa decemlineata	GCA_024712935	Leptinotarsa decemlineata-10	LeDe_10	2290	1161	387	6	0	18/18	CCTTT/AAAGG	TTAA	TTAACCTTTCAGTAGTCGCGCGCGGACTCCTAGTCCGCACCTACTTTTATTCGACGATAATTTTGATTATCCCCTCTTAATAGGCATCGCGCTTCTCGGTACCTTCCGGCGAGATCCCGTGGCAGTTTATGGTTGAGTAGTTGAGTGGACAGGTTGTCGTTTTTTCTGAAAATTTTGGATCGCGGACTGACAGTCCGCAGCGACTAGTTACGTACTTAAAATTATTAGAGCTTATATACTAAAGGTACGTTAGTTTCGGTATTTTTAGGTTTATCTGTATTATATATTATATATTTATTCATAGAATGGGGTCGTATGAAAAAGAGCAAGAGCGTTTAAACCGTTTAATGCAAGAATGTTTGGAGTCATCTGATGAAGAGGAACCACCTTTTGACCAAT…	JANJPO010000001.1:41349246-41351540
Coleoptera	Chrysomelidae	Leptinotarsa decemlineata	GCA_024712935	Leptinotarsa decemlineata-2	LeDe_2	2410	1560	520	8	8	14/14	CCCAT/ATGGG	TTAA	TTAACCCATTTATGCCCAACGGGTCGAAAACGACCCAGTCCTTAAATTAGGTTATCAGTTATACACGTGCATGTTTAAGGTATTGCCTACTTTTGCATTCAGTAGACAAAATAATAAACATCTTAAGTATAATATTGCAGAACGTGCTGAGGGTTAGGTTTTTTGGTATTCGTCATAAGTTTAGTCGACAAAATAGTGCAGTGTGACATGGATAACAAATGGTACTGGTAAGTTGCTTATTTGAGTATCGATTTTATTGTTTTTCAAATTATTTATTATACTCGTTTCACATTGTACGAAGTAATATTTGTTTTGTGGTTAGGTTAGCTCGTTTGAAAAATAAATGCATAAAAAATTGCTTGGGTCGTTATTGACCCGTTGGGCAGATATGTGATATAC…	JANJPO010000016.1:50146200-50148617
Coleoptera	Chrysomelidae	Leptinotarsa decemlineata	GCA_024712935	Leptinotarsa decemlineata-3	LeDe_3	2568	1857	619	5	3	15/15	CACAT/ATGTG	TTAA	TTAACACATTCCCTGCCAGCTATATTTTCACATTGTATGCCTCTATGGGCCAATGTTATTATATCGTAGTTTTTTGTATGAGAAGCCTTTCCATTTGGTTATTTAGTCAAAATTATTTTATTTTTTCCAAAAAAAAAAAATAAATATGCGTTGGTCCCATCGGACCAACGCGGCGGGTAGAAGCAATTCGATGGCTGTACACGCCGTTGGTCCCTTCATGTAGACAGCACACAGCACGACATAACCTAAAATTTTTATATCATTCTGTGGCAACTGTGTGTAGTATAACAATTATAAGTCTTGTTTTTCTGTTTTTGTGTTCAGGATTGTAAAATAATGTAAGTGCCAAATATTATTTTGAAGTTATCATTTCTAAAATAGGTATATATATTATTATTT…	JAIRDN010000086.1:15386049-15388624
Coleoptera	Chrysomelidae	Leptinotarsa decemlineata	GCA_024712935	Leptinotarsa decemlineata-4	LeDe_4	2556	1626	542	8	8	17/17	CACAT/ATGTG	TTAA	TTAACCCATTAACGCCCACCGTATGATTTATCATACACAAAACACATGTGCATTTGAGGTTAAGTAAACATTGTCATATAGTGCATTCTGCACCAGTTCTTGTCAGAGCCTGTTTTTGAAGGTTTATTTCATTTATATTCAAAGCCTGTTGAGCGAGATTTGTGAAATTTGGGTTTTACAGTTGTTTTTGTGATAGTTTTTACTGACTGTGTTCTAAAATGCCATTGAGGTAAGTTCTTTTCGGTGGAATTCTTGCAAATTATGTCCTAGAGTATTTTTTATAAGCTATACACATAATGTAAATACTAAGAAGTAATATCCTTAAGAGCAGTGGGACAACTCGGTAAAATTATTCCTTTTTTTTCAATTCTTAGTCACTGTATGATATATCATACGTTG…	AYNB02003009.1:39994-42553
Coleoptera	Chrysomelidae	Leptinotarsa decemlineata	GCA_024712935	Leptinotarsa decemlineata-6	LeDe_6	2545	1779	593	3	3	15/15	CACGT/ACGTG	TTAA	TTAACACGTTCAGCGCCAAGGTACTACATCAGATTCCACGATTTTTCATTATTTTTTATTTTTACTTTATTTGGAGCTCTGGTGTTATTCTGAGTATGGAAAAATCATTTTCGAAATTTTCCTTTCATTCTTTCGTACGTTTTGGAATGTGTATCATTTTCGATACACGTGGCCCTTGAAATAGTTTTCAATCGTTACGTAATTCATGGGCAATGTGTATCGAAGAAGATACACATCAATTTATTTCATCATTTCATGTTTTTCTCTTTCTTTTCAGATTGGCGAGCAGAATAAACAAGAAAAAGAAGAGAAAAAAATTGAATTCGAAAATTCATTGTATTGAATTGGGGAAAAACAAGAATTTTGTTTTTCCTGAATTCTGTTTCTTTGTTTCAGATT…	JANJPO010000028.1:104572-107124
Coleoptera	Chrysomelidae	Leptinotarsa decemlineata	GCA_024712935	Leptinotarsa decemlineata-7	LeDe_7	2503	1305	435	5	0	14/14	CCCTC/GAGGG	TTAA	TTAACCCTCTATAGTACCATGTATATTCAAATATACATAAACTTGTAAGTTGCTTTGTAGCCTCTTATGGCGTTTGAACTGAAATAGGTCTTTGTATAATTAGTTATACATGTCTGTTCGTCGCCAATCGGCCATTGGCGTAGGGTTCGGAACTAAGTGAGACTTCTTCAATAATCTGGTTGTTTGACGTTCACAGAGTTTTCAAGGTTAGAAAAAATAATCGACATTCGGTGTGAATTCTGGGTAGCTTTATCACGAATTTCGCGGCGACAAAAATATAGAGTGTCAGTACAGACTAGGTGCGGTACGGTGACAAGTTGCTGAATGAGATTAGAGGATCGCGGAGTGTTTTGATGCCCATGACGTAATTGTATGTTCAAATATACAGTGTTCCATTGC…	JAIRDP010000137.1:5624665-5627185
Coleoptera	Chrysomelidae	Leptinotarsa decemlineata	GCA_024712935	Leptinotarsa decemlineata-8	LeDe_8	2915	1974	658	5	1	16/16	CCCTT/AAGGG	TTAA	TTAACCCTTCACTGCGCAATGTAGCAAATATGCTACATGGAATTCAAAGGAAATATGTAATTACAGAAATCTATAAATCATGTCTCAGAATATGGCATCGTGATCGTTAGGATCTATATCCTTGTATGTTCAGTTTCCAACTCACAGATGTCACTAGAAAATGTATGACGCCTTCGTTATTGTACCGCCAACTGCCAAGATGGACACATGCTAAGTTGCCCATTTTCGTAGTGTGTTTTATGGAAGAAAAATCATAGTGAAGGATCCAAGAAAAATATTAGCCTCTTCCCGAAGGTTTGTAGATTTCCATATTACTTGTAGAATTAGGATACTATGATTATTTGTCAAGAAATACTCCTTTTTCCTATTGTTGTAGATATGCAACATCTCACAGTTTCA…	JANJPO010000013.1:7586715-7589637
Coleoptera	Chrysomelidae	Leptinotarsa decemlineata	GCA_024712935	Leptinotarsa decemlineata-9	LeDe_9	2384	1212	404	5	0	16/16	CACAT/ACGTG	TTAA	TTAACACATTCAGTGCCCCGCCCGCGTTTACGCGCTCGTCATGTGCGGCGCCCTATGCCCCCACCGCGTTCACGCGTCCTAGGTCCGTTTGCTTTCTATGAGCTACAGTTCAGTTGGGCGTTGGCCACGATTGTGTATATTGGGGTGAGCGTTAGCTTAGAGTACATTCAAGTGAAAATCGAGGTTGGTTTCGGAATTTAGGTTTTTTTGGTAACAGTGCCGGATATCTAAAATGGCTGATTCAGATGCGGGTCCAAGTGGCATTAAGAAACGAAAATGTGATATTCCATTTAAGAAGGCATTAACTGATGCGGAATTGACGATTCTGGCAAACTGCTCAGATGATGAGGAACTGTTCCTGTCAGATAGTGACCTTGGCGACAACTTTGGGAAAAGTAG…	JANJPO010000016.1:59801044-59803430
Coleoptera	Chrysomelidae	Diorhabda carinulata	GCA_026250575	Diorhabda carinulata-1	DiCar_1	2452	1821	607	4	3	14/14	CTCAG/CTGAG	TTAA	TTAACTCAGATTTGCCTACTGTCCTACCAAAAGGACACTGAATATTACAGGAATCTTTGTTAAATTTTTTGAGATACAGTTATTTGAATCTAGATGTCGCTTGACCAAATGTCACCCCAAACATTATTCTTGAAATTTCTTTTACAAAATCAGTGGAAGTTTATTGTTTTATTGAGCACGTGGTAAAACAATTTGTGATGGACGAACCTTTACCTTTCCGCTTAGTTGGGTAAGTTTTTGAGGACTTTGTTTTATTCTATTTTTAGTTTTCGTTGAACATGCATGTAAATGTATGTATCAGGTTTTAGCTGATGCAGCTTGCTTATAAAAAGAACCGTTTTTAATCAATCAGTATCAGAAAAATCATGTGTACTTCTAGAAGGACAGTAGGCAAACCGA…	JAOVUY010000001.1:1670497-1672955
Coleoptera	Chrysomelidae	Diorhabda carinulata	GCA_026250576	Diorhabda carinulata-2	DiCar_2	2682	1779	593	3	3	28/28	CCTTC/GAGGG	TTAA	TTAACCTTCCGTCGGGCGCATTTAATCTGTGAGATGAGTAGAATTTGTTTTGGTCTACCAAGTTTCAGTGTTTCACCACAGAGAGCAGGGCTTCCCGCTATCTTCCTGACTCCTACCCTCCTTGCCGACCCTACCCCCACTTTAGATCCAGTACGTTCTATGATGTCGTCAGAGAAGGTTGAATCTGTGAGATTAATTGCGCCTGATCACGTAAGTTAACTAATTTCATTTTTTTGCAAATTTATCTTAATTAATTTTGATATTACTATTTAATTTTACTTATTATGGATTACATACTTACTTATTGAAAATTAAAAACCATTAATCCTGAACTAATCTGTCAGATGAGTTGCGCCCGAACGTGAGATTTATTTATACTTTTATTATTTTTTTTATTAC…	JAOVUY010000119.1:781133-783822
Coleoptera	Chrysomelidae	Diorhabda carinulata	GCA_026250577	Diorhabda carinulata-3	DiCar_3	2602	1686	562	7	5	15/15	CACGT/ACGTG	TTAA	TTAACACGTTGACGGACAATTGCGGCTATAGCCGTCAAAGCGAAGTTCACAATGTGGCATGACTGCTATAGCCGTCCAAAACGAAACGGTCGTTTTTAGACACTATGGCTATAGCAGCACAAATGTGCACTTACTGGCGTATACGTAGAAGCATAGTGTCGTGTTTTGAAAACATCTTTTTAGGTTGAAGTTCATATTTCACCTGTTATACGAGTTGCAGATTCAGTATGCACGTGGTTGTGAAGGGAGTAGTGCGATCGTGTTTTCTATTGAATTTATAGTTCTTATTGATACGTTTAACGATATTTATTATTATTTATATAACTATACTGGTATGTATTTGTTTATTATTCATTTTATACTTTAAACAGAAATAAAAAAACAAAATTTAGCATTTTA…	JAOVUX010000001.1:12068355-12070975
Coleoptera	Chrysomelidae	Chrysomela aeneicollis	GCA_027562985	Chrysomela aeneicollis-1	ChAe_1	2788	1773	591	4	2	12/12	CCCTT/AAGGG	TTAA	TTAACCCTTTGCGGTCCTTCGTAGGGGCAGCCCCGACAGTGAAATTATAACGTTCCGGTCCGATGTCGGGGCAGCCCCTACAGTGAAAATTTAACGTTCCGGTCCGATGTCGGGTAAGCCCCGACACTGGATTTGGTCGAAGTCACTGCGGTTAGGCCATGTTTCTTCCCCTGTTCGTTTCGAATAGGCTGTTGTTCATTTCCTTGGCGACACATACAACAATTATTTATCAAAAATTATAATCTCACGACCTGTCATTCTTTCGAAGATATTAACTGGAGGCTGATTTGGTGGTGGAAAAAAGCTTCAGTGTCTTGATTACTACACCAGAGGTTTTGAACAAAGCTAGTATAAGTAGTAGTAGTATTATTGTGAGTCGAATCGTTGTCTACATATGAT…	JARUHR010000009.1:1221260-1224054
Coleoptera	Chrysomelidae	Diorhabda carinata	GCA_029229535	Diorhabda carinata-1	DiCa_1	2439	1821	607	10	2	14/14	CCCAG/CTGGG	TTAA	TTAACTCAGATTTGCCTACTGTCCTACCAAAAGGACACTGAATATTACAGGAATCTTTGTTAAATTTTTTGAGATACAGTTATTTGAATCTAGATGTCGCTTGACCAAATGTCACCCCAAACATTATTCTTGAAATTTCTTTTACAAAATCAGTGGAAGTTTATTGTTTTATTGAGCACGTGGTAAAACAATTTGTGATGGACGAACCTTTACCTTTCCGCTTAGTTGGGTAAGTTTTTGAGGACTTTGTTTTATTCTATTTTTAGTTTTCGTTGAACATGCATGTAAATGTATGTATCAGGTTTTAGCTGATGCAGCTTGCTTATAAAAAGAACCGTTTTTAATCAATCAGTATCAGAAAAATCATGTGTACTTCTAGAAGGACAGTAGGCAAACCGA…	JAOVVM010000011.1:1369764-1372207
Coleoptera	Chrysomelidae	Diorhabda carinata	GCA_029229535	Diorhabda carinata-2	DiCa_2	2462	1764	588	6	3	15/15	CCCTT/AAGGG	TTAA	TTAACCTTTAACGTCACGGGCGGGGTCTGCGCAGACCCCACGCACTGTTTATTATGAGTATTTTTTGAAATTGACAYCTTACAATCGCGCGTTTCCGGCTAATCTCAGTGCGCCGTGAGGCCTTTCGGCAAGCGGACGTTCGTCACTCTTCTGTTAAGGTAAGTTCCATTTTTGTACACGTGGGGATACTTGCAGACCCCACCCGTGATTTAACGTAGTTACTTTTTTCACTTTGGTTATCTTTTTATTTGTTTCTTTTTCAGAATTGGTGTTGTATAAATGGAAAAATGAATCGCCGACTAAACGAAAATCATATTGCGCAAATTATAAACGATTTTAGTGACTCGGAAAGCGAAGGCATAGGAGACACGACTCAAGAGAACATTTTGGAAGAAGTAG…	JAOVVM010000011.1:901155-903623
Coleoptera	Chrysomelidae	Diorhabda carinata	GCA_029229535	Diorhabda carinata-3	DiCa_3	2602	1599	533	4	2	15/15	CACGT/ACGTG	TTAA	TTAACACGTTGACGGACAATTGCGGCTATAGCCGTCAAAGCGAAGTTCACAATGTGGCATGACTGCTATAGCCGTCCAAAACGAAACGGTCGTTTTTAGACACTATGGCTATAGCAGCACAAATGTGCACTTACTGGCGTATACGTAGAAGCATAGTGTCGTGTTTTGAAAACATCTTTTTAGGTTGAAGTTCATATTTCACCTGTTATACGAGTTGCAGATTCAGTATGCACGTGGTTGTGAAGGGAGTAGTGCGATCGTGTTTTCTATTGAATTTATAGTTCTTATTGATACGTTTAACGATATTTATTATTATTTATATAACTATACTGGTATGTATTTGTTTATTATTCATTTTATACTTTAAACAGAAATAAAAAAACAAAATTTAGCATTTTA…	JAOVVM010000011.1:1313833-1316452
Coleoptera	Chrysomelidae	Callosobruchus maculatus	GCA_900659725	Callosobruchus maculatus-1	CaMa_1	2417	1803	601	9	6	17/17	CCCTT/AAGGG	TTAA	TTAACCCTTAACTGGTATACTGGGGTCAACACGGACCCCAAGCGCATTATATCCAGTGGGAATTCGTTACATTTGGCAACACGGCGCCCTGCCACCCAATAGCCGCATCAATCAACGTCGCTCAGTCGGTGCCTGACGGGCAAACGTATACGTTTTACAGTTTTCGAGAGACGTCGCGTTGGGGTCAAATCTGACCCCAATATACCAGTTACGTTATTATTTCTGTTCAAATATGGCGCGTAAATTCTTAACCGATAAAGAACTTGAGGACATTATATTGAACGATAGTGATTTCGAAGAAGGGCCAAGAGTGTCTGCAGGTTTAGAAGACTCAGATAGCGATCTGTCTGATGCTGAAAGCGAACACACAGATCACGACACTGATTCTGAACAAGAATT…	CASHZR020000007.1:70296278-70298701
Coleoptera	Chrysomelidae	Callosobruchus maculatus	GCA_900659725	Callosobruchus maculatus-2	CaMa_2	2523	1890	630	3	2	15/15	CCCTA/TAGGG	TTAA	TTAACCCTACAATACTAAGGCACGTAAAATTTACGTACTAATATTTTTGAAACAGTTGTTTCATTCCCTGAATAGGACCTAGCAGCTTGTCGTGCCGGCAGTGCTTTCCCCCACTCTTCCTGCACGATGGGAATAGGACGGTTATAAGATGTCAGTTAGCTGCTAATTGTGCTACGGGCGTGTTTAGAGCACTGTACGTAAAATTTACGTGTACTTAGTAATTGCGTTTGTAAACACATACGTACGTTTGACGTGGCGTTAGTAATAGACAGGCGGAAAAATGCCGAAAGACAGTGATTATGATCGAAAACGTCCTCTTACAGACAAAGAATTGCAGGATATTGTGGACGCAAGCGATTTTAGTGATAGTGACGATGAACAAGATATGGTAGAGCAAGA…	CASHZR020007275.1:541-3068
Coleoptera	Chrysomelidae	Callosobruchus maculatus	GCA_900659725	Callosobruchus maculatus-3	CaMa_3	2427	1344	448	11	0	18/18	CCCGG/CCGGG	TTAA	TTAACCCGGCAGTGGTCGCGCCGGGTCTCACAGACCCAACGGTATCTGTTGATGCTGATATTTTGAAAATGGCAACATTGTCAACACCGCGCTTTTCTCTAGCTTCCTATATTTACAAGCCGAAACACGTGGCGTGGTTAGTTGTGATTTGTCTATGCGACGGTTTGTGGAAATCGGCATTTGTGGTAGTCAGACCCAGCGCGACTAAACTATACAGCAATTTTTTTCGTTCAGACCCAGCGCGACTGAATATAGTAGTAAATTTATATAACGCAGCATCGACATTCTACTTAGGTAAGATGATATTTTTATCTGCTTTGGACTATTTTTTTGAATGTATCCTAGCGATACAGTACAAAACTGCATCACAGATGTGAAACGGTGATACGGATGTACATT…	CATOUR010000026.1:8848964-8851397
Coleoptera	Chrysomelidae	Callosobruchus maculatus	GCA_900659725	Callosobruchus maculatus-4	CaMa_4	2302	1836	612	4	2	17/17	CCCTA/TAGGG	TTAA	TTAACCCTAGAAAGATAACCATTCGTAAATATGACGAGGCATATTATGAATCATCGGCGTATCCGTAGCGCGCACGCGTCACAGGGCTGGGTCTCGCAGTAGTTTCCTTATTTGATGTTAGTATTCGACAAGTAGTGTTGCCTGGTATTACGGAGGTCTGGTTTCGGCAGTACTCGCGACCCTATCGTGATTTTTACGAAAGGTTAGTCTTAACGTAACATTTATGTTATAGGAAATATTAAGAAATTATTTGCTTTTGTAGGTTATATTATTCCTGTTTATCCACGAAATGGATACAACTGACTGGAATAGACCCCTGACCGATCATGAGCTCGAGGAGATAATAAATGCTCCTGATTTTTATGATAAACCAAGTGATTGCAGCGGATCTGAAGTCGA…	JBDIZO010000004.1:47873669-47875977
Coleoptera	Chrysomelidae	Callosobruchus maculatus	GCA_900659725	Callosobruchus maculatus-5	CaMa_5	2484	1743	581	5	3	14/14	CCCGT/ACGGG	TTAA	TTAACCCGTTTGTGCCCGGTGTTCCATTATTGGAACAGTCATAGATGCGCCTGGTGTTCCAATATTGGAAATAATATTTTATCCCATCCCCACCACACTCTACTAATGCATCGCCGCCGAGTGCCTGCTTACGCACATTCAGTAAGGTCCTAGGTGCTGCGAAGACTGTGTTGCGCAATTTTTCGGTCTCATCCGTTACAGATTTCGAACTAATTGAGCACGTGTTCGAAGTGAACAAAATGGACTCTCAAAGGTGAGTAAAATTACGTAAAATATTATTGAAATTTTGAGGTTTTCAGTGTTATTCTTTATCGTTTATGGTTTTTATATTGTATAAATATACACATTAGATTGCCCCGTAGGGTAAGTATTCACATAAATCCCTTATATTCACTGTGT…	JBDIZO010000025.1:66380-68866
Coleoptera	Chrysomelidae	Callosobruchus maculatus	GCA_900659725	Callosobruchus maculatus-6	CaMa_6	2699	1878	626	4	3	24/24	CCCTC/GAGGG	TTAA	TTAACCCTCCATTAGGCGCGTGGATTACATATGTAAGCCACGCCCCTTTTGGCAGTGACCAATTGAAATCTAGCTTGTGGTTGTGATCGCCCGCTTGAGTAGCTGTCGGTAATATACACAACTACCGACTCAGTGTAAAACTAAACAGCGAAGTGTATGTTGGTCTATGTTAGCGGCGGTCAAATACGACTGGACTACAATTGTAATCCACGCGCCCAACTACGGTACTTTTTTGAGAAGCGAAAAATTTGGCTTTTGAAACAGTTAGGTAAGTTTTATCGTTTTAATAATTATATTTGGCATTGATCTTTATGTTCTTATATTATAGAGCACTATTCTAAAGATTTATATTTTATACATATCAGTTCACAATTATTGTTTGACTTGTTCTTTACTCTT…	CASHZR020000012.1:94944464-94947170
Coleoptera	Chrysomelidae	Callosobruchus maculatus	GCA_900659725	Callosobruchus maculatus-7	CaMa_7	2698	2133	711	3	2	15/15	CCCTA/TAGGG	TTAA	TTAACCCTAGAATGCCAACATACGTAAAATTTACGTATGCCTCCTAAACTCCAAACGATCACAGCCTTAATATCTGTTTCCATGGGACCGGCGTCCGGCAGTGCTCTCCCCACTCCTTAGGTATTAATACCCTGCCGAATCCATCATCACGTCAGTCGATTTTAGTGTGTGACAGTAGTATATGTGAAATCCCACACGTAAATTTTACGTATCGTTGGCGTTTACTTATAAATCACTACACGTATTTTTGACGTATGGTTGGCGAAAACGTGAGTATAATTTTTGAAGTCGTATTTATCTTCTCTATAAGTGTACGTTTTTTTTAGCCAAGATGAGTGCGAAACGTATTTTAAACTCCAAAAAGGTATTGAGTGATAAGGATCTAGAAGATATTATTGC…	CASHZR020000005.1:59921087-59923792
Coleoptera	Chrysomelidae	Callosobruchus maculatus	GCA_900659725	Callosobruchus maculatus-8	CaMa_8	2508	1812	604	5	3	22/22	CCCTT/AAGGG	TTAA	TTAACCCTTAATCGCCGTAGTGCGGTCATGGAGACCCAAGAAGATATTAATTTCTGTATAACTCATCACTCCTGGGCTATAATCACGCCATATCCCCTCTACCTTCAAGTGTGCGTATCGTCAGTTTATCGCTAGAATTTGGCTGTGCTGCCGTGTCTCTTCGCAATAAAAAATATCGCTGAAGTTACGGAGCGGTCACAGTGACCTCACTACGGTGTTTAAGTTAGTATTTTAATTACGATCACTTCGTCGTTACTGAGCTTTCCTGCGATCTTTGAGGATTATTTGTGGTAGCAAAAATCTTTAAAAATGGATCAAAATCCTGGTCCATCGAAAAGAGTTCGCTTCGGCGATCCAGACTTTGAAACCACTTTACTTCAGTGGTGGGAAGAGGTGGGA…	CATOUR010000067.1:11291568-11294078
Coleoptera	Chrysomelidae	Ophraella communa	GCA_902651945	Ophraella communa-1	OpCo_1	2454	1863-1881	621-627	3	3	14/14	CCCTC/GAGGG	TTAA	TTAACCCTCCAACGCCCACAGTGACCATATGGTTGCAGCTAAATGCTCCACTTTACCCTACCTCTTATGCATGACCTTCACATATGAATTCGAAACGATGTGTGCTGTTTTGTGTCTCTTTGCTGTGAGATTTGACAGTGTCAAAAGCGCGATCGTGAGAGTAACGTGTTTCAGTTTAAGAAATTTGTTTTTTGAGACATCGTAGCTAATTTTGAGAAATATGGACTTTCGACTAGAGTAAGTGATTTTTTAGTTAAAAACCTATAATAATAATGTAATATTTTTTAGAATTTGTATCAAAAACATGGTATTTTATGTGTTTACACTATGAGTGATGTAAAATTATGTGCGTTTCATAGATATTTCGTACCATATATTGGCGCGTGACCATATGGTTAC…	CACRSI010005270.1:43568-46025
Coleoptera	Chrysomelidae	Ophraella communa	GCA_902651945	Ophraella communa-2	OpCo_2	2526	1518	506	3	2	16/16	CACTT/AAGTG	TTAA	TTAACACTTTCAATGCGCATGACTCGGATCCGAGTCCAATCGGTTCCCGACCGGATGCGCACGACGCGTATCCGCGCTTTATGCCAAAATGATTTATGTGCTTTAGTATTTGTTGAGCATTGGACATAGGCTTTTAAATTTCACAGAGCACCTAGAGAGACCATTGTTAAATTCAATTTTTCCCGTAGTTTTCAGATTTGAAATTTTAGTTTGAATTTTGAGGTTTTAAACAATGGACGATCAACAACCAAGTTGTTCACGTCCTAAACGACAAAAATTTTGTAATAAAAATAAGGAAAAGCTTACAGAAGAGGAGTTAGAATATTTTTTTAACACATTCAAGTGATGAGGAAGAAATTTTTTCGGGTGATGATAATGATTACTCTTATGAAAGTGAAT…	CACRSI010003068.1:58581-61113
Coleoptera	Chrysomelidae	Ophraella communa	GCA_902651945	Ophraella communa-3	OpCo_3	2369	1518-1671	506-557	3	3	17/17	CACTT/AAGTG	TTAA	TTAACACTTTCACTGCGCACGGCGCACATGAGAGCCGTCACGTGTTTTAGTAAGGTGCGCATGGCGCTCTTGCGAGTCACAGGGGAGTTAGCACTAATTATGTTAGTATTTCATGAGCATCAGACGTACGTGCATGTTATTAGGTGAGCGTGTTGTGTAGAACATTT?CCTGTGTAAAACTTCAGCCGTTGTTGATTTTTTTTG?TTTTTAATCTAAATATGGAAGATAATGTGGCAGGTCCCTCAAAGCCAAAAAAAAGTAAAATAGCGTCAAAAATGTTAACAGAAGTGGAACTTTTAGACATACTAGAGTGTTCAGATTATGAGTATGACGATGATTTTGATATAAGTGGTCGCAATGAGGGTTGGGGAACTTCTGATTCGGAAGAGGAGCAGACG…	CACRSI010002947.1:38544-40910
Coleoptera	Chrysomelidae	Ophraella communa	GCA_902651945	Ophraella communa-4	OpCo_4	2359	1416	472	3	0	17/17	CACTT/AAGTG	TTAA	TTAACACTTTCACTGCGCACGGCGCACATGAGAGCCGTCACGTGTTTTAGTAAGGTGCGCATGGCGCTCTTGCGAGTCACAGGGGAGTTAGCACTAATTATGTTAGTATTTCATGAGCATCAGACGTACGTGCATGTTATTAGGTGAGCGTGTTGTGTAGAACATTTCCTGTGTAAAACTTCAGCCGTTGTTGATTTTTTTTGTTTTTAATCTAAATATGGAAGATAATGTGGCAGGTCCCTCAAAGCCAAAAAAAAGTAAAATAGCGTCAAAAATGTTAACAGAAGTGGAACTTTTAGACATACTAGAGTGTTCAGATTATGAGTATGACGATGATTTTGATATAAGTGGTCGCAATGAGGGTTGGGGAACTTCTGATTCGGAAGAGGAGCAGACGGA…	CACRSI010000615.1:219142-221508
Coleoptera	Chrysomelidae	Ophraella communa	GCA_902651945	Ophraella communa-5	OpCo_5	2726	1616-1675	536-557	3	3	17/17	CCCTT/AAGGG	TTAA	TTAACCCTTTGTTGACGAACGGTACTCTGAAGTACCGGATTTATTTTTACTCATATAAATTGTTTATTTCCATTAAATCATTTCACAGCCTGTTGGGACTCTCAAGTACGCTTTGAATTGTGATGTGATTGGTTGCCGTCAAAGTACAAGGTTTCTGCGTCGTTCATTTCATAATTTATCAACAGTGCCGCAGTGACAGCTGATCGATTCGTCAAGTGCAGAGTTAATAATTTTATGTACTCAGTTTTATGCAATTTATTAGAAGTGTAAATAGATTCTATACTTTATTGGACTTTCATGAACACATAGAGTGACTTATTGTTTGAAGTGTACGTGAGATCTGCTGAATTTCGGTTAGTTTTTATATGGTACTTTGAAGTACCGACAGGCTACGATCTG…	CACRSI010006634.1:8121-10853
Coleoptera	Chrysomelidae	Ophraella communa	GCA_902651945	Ophraella communa-6	OpCo_6	2587	1623	541	3	3	10/10	CCCTT/AAGGG	TTAA	TTAACCCTTCAAGCACTGACGTTACCATATGGTAACAGAGAGAAGACAGTTTTCTACCGCCAAATAAATATTGAAATTACATCTTAAAAATTTAGATGGCGCTAGGATAGTTCTCTTCATGCATCGAACTACGTATATTTTGATGTTTCATACACAGTTGGGATTTTCAATCCGTCAGATAAAGTGTTGAACGATCGTTTCTTTTCACCCGGCAGAAAAATGGATATCCGCTTCACGTAAGTTGCCAGAAATACCGCAATTTCCTCTATTTTGCTAATTCAACCATATTGTACGATCAATAATAGATAGAGAAATATTAGTCACTGTCAAAAATTCAAAAAAGAGGTTTTGATTTTGATCATCATCCCGATATATCACGGCGTTACCAAATGGTAACGC…	JAYKXQ010000008.1:21709868-21712461
Coleoptera	Chrysomelidae	Galerucella pusilla	GCA_910591695	Galerucella pusilla-2	GaPa_2	2669	2079	693	3	3	19/19	CCCTC/GAGGG	TTAA	TTAACCCTCTATGGCCCCATGTTACTTCAAGGTAACATACCATATTATCCTAAATATAACGTACTTAAAATTTCTGTTTTCACTTTAATATTCCAGAGTCTCTCCAAAAATAACATAGTTATATCGTACTAATTGCAGTATGGCGCCATCTATATGTTATTTGTAAAATTACGCGGGAAGAATTTTAATGGCGCGAGTCTATTGTTTACAGTGTTGAACTGCGGGCTTTGAATATTCATTTTTATGATATTTTATATCAAATAGGTTGGAAAAAAATATAATACGACAATTTACAAGTGTGAGGAGGTAAGTGTTCAAGAATATTCTCAAAAATTTTGTATTTGGATAATAAAACGGTTGAATTTAGGTATGTAACTTTGAAGATACACTGGACTATAA…	CAJUYI010001740.1:30202-32874
Coleoptera	Chrysomelidae	Galerucella pusilla	GCA_910591695	Galerucella pusilla-3	GaPa_3	3001	1890	630	3	3	17/17	CCCTC/GAGGG	TTAA	TTAACCCTCAACTGGTAACATACGTCTGAGAGACGCAGCTAGTTACGAAATTTGCCACAGGTCGACTTAGCGCTGCAAGTGCAACCTCTCCTTCAGTGTATACCTTGTGTGTTTACCGGCAACAAGGACTCAAGTTGTTTGAGGTAAGTGCAATTTTTTTTGTAATTTTTATGATAAATTTACTAAAAACCACTACGTCTGTGAGATGCATGTTACATGTAATGTACTTAGTTGTGTTCGTCTCGGAGACGTATGTTACTAGTAGTCGGGATATTTATACACGTCTTTGAGACGTGTGTTACCAATAACGTTGTATTATTTGTTTTAGATTCTCGAAATACTATATTGGAATCATTGCTAGACTTGGTATTTTAGTTTTTTCTTCCTTTCTTGAACTTT…	CAJUYI010001290.1:38272-41280
Coleoptera	Chrysomelidae	Galerucella pusilla	GCA_910591695	Galerucella pusilla-4	GaPa_4	2778	1989	663	7	5	15/15	CAGGT/ACCTG	TTAA	TTAACAGGTTGACTGCCATATATAAACGATAAAAAATGACCCATACGCCAAGGGAAGAATAGTTATAAAAATGACCTTTTAAAAGATATGTTCTATATGTTTGTACAAAATTCATCAAAATAATAGCAGTTTTCCAAAAAAAACTGTCAGCGGTCGTATACGCCCGCCCGAGCATAGGCGGCATATTTATGTCATTGTTGCCAGCGGTCGTATTGACAGCGGTCGTTTTATTCGAGTCGTAACTTGTCAGTGTGAGACGTATCAGTTCAGTTTCGTTTTGATCTTGGTCGCTGTTTGATGTGCACGTGCCGCCATGAGTAATCGTAGTAGAAAAATTGTTGAACTAGCATTGAAAGATGGCCAAAAGTCAGGTAATATTCATTATTTACCTTTGAAATA…	CAJUYI010000084.1:329964-332749
Coleoptera	Chrysomelidae	Galerucella pusilla	GCA_910591695	Galerucella pusilla-5	GaPa_5	2402	1617	539	4	3	9/9	CCCGC/GCGGG	TTAA	TTAACCGCTTGCCGTTTTATGCCGAGTTATGTCGTCATGACTTTTTATACAGGTTTGTACAATGACGAGTAAACTCGTCTCAGTCGTCTCATGTCATTTCGAATAATTCTAAGCCGATATTTCTCGTTGCTTGCCGTTGTAACATCAAGTACTACGCCGAAATAACTTGTCACCCATATAAATCTGGTGTTTTCAGCGGCAGCGAACGGAAAGGGAGGGGAGGC?????ATTCGATAGAACCCGTACGTGCTGTAACGAATCAGTCAGGCTAGTCTCCTAGTCGCTGTTGTGCACTGTTGCGATAGTGGTGTTTTTCTGGGCATTGTTTACGTTTAGATTCTGTTTGCCAGAGAATTTTGGCGTACTTTATTGATATTTGAAAATGGAATATGATTCCG…	CAJUYI010015830.1:1941-4345
Coleoptera	Chrysomelidae	Galerucella pusilla	GCA_910591695	Galerucella pusilla-1	GaPu_1	2777	1983	661	3	3	17/17	CCCTA/TAGGG	TTAA	TTAACCCTAGTTTACTGGCCACTAAAACTTTCAAGTTTACGGGCGTGGGGTGGAACGAACCCCACTCTAACTGTCGCTACCTGCGCGCCGTGTTTCCATGCATAATCTCATTTTATTGAGAGCTGTTGAATAGGAAACACGCTTGGCTTTGTTGCGGAATAGTTTTATATAAATAAATAACTAAAAAGTGAACAAAATACGTCAAATTTATTCGAAAGTGAACAAAAAGTGCAAATAAAGGTGAAGTAGATGTTTATTTCGAGTTTTGCAATAAATTTATTACATTTTTTCCTATTTTTAGATGGAATTAAATCATATTTTACGTCGCTTCAATCGTGGTGATGATAATGAGAGAGCTAATTTGGTTGAATATTTATTGGCCGACGTTGATGATGAAAA…	CAJUYI010008190.1:2898-5682
Coleoptera	Chrysomelidae	Diabrotica virgifera virgifera	GCA_917563875	Diabrotica virgifera virgifera-1	DiVV_1	2329	1806	602	36	36	14/14	CCCTT/AAGGG	TTAA	TTAACCCTTAAATGCCCAATCGGGGTCACTATGGGACCCCAGACATACATTTTTGGCTATAATATCTTTATTTGAAACATTTGGCAACCGCGCAATCAGGTATTTGTGTGGACGTGTCTCCTACGTTTTCTGTTAGTATACCACGAACATTCGTGAGGTGCAGTGGTCTGTAAGAGAGATTTAGATAAGTGGGGTCTCGCTGTGACCCCGATTGGGCATTTAGAGGCACCAGAATATTTTTATTATTTTTAACATTTTTCGTCAGTTTACATTGAAAAATGGACCGTAAGAGAATGAAAATGACAATAAGCGACCAAGAACATGAAAAAATTATCCGAAATATAGAAGAAGGGATATCAGACTCCGATTTCGACTATGAGATTACCGACGAATCAGATA…	NC_065452.1:91443045-91445381
Coleoptera	Chrysomelidae	Diabrotica virgifera virgifera	GCA_917563875	Diabrotica virgifera virgifera-10	DiVV_10	2634	1452	484	5	0	15/15	CACCC/GGGTG	TTAA	TTAACACCCTCAGCGCCACGGCTAGTTCACAAAAATTTCGTTCTGGGCCAAAATGTTTTTTTGAATGAATAGAGTTTTTTTATGTTATTTTAGGGCGACTGAAGTAATTTTTTTATTTATTTGCAGTTTATTTTTGTATTTTTCAAGTGTGTATCATTTTCGATACACTGGCCTAGCATAAAGTTTTTCGAAGACTTTCGCGTAAGGGCCAATGTGTATCAAAAAAGATACACAACTTGTTTTTAATATATTTTTATTTCTTTTCAAGTTCTGACTGACCAACTTCTTTGCTTAGAACATTAACCATTCTACAAACACGAGTGTTCGCCTATAAAGATAAACAATTCGATAAAAACAATAGTGCTGGAAAGTAAAAAACAATTCTACGAACAAAATAGT…	NC_065446.1:23473103-23475738
Coleoptera	Chrysomelidae	Diabrotica virgifera virgifera	GCA_917563875	Diabrotica virgifera virgifera-12	DiVV_12	3053	1827	609	9	9	13/13	CCTCC/GGAGG	TTAA	TTAACCCTTAAATGCCCAATCGGGGTCACTATGGGACCCCAGACATACATTTTTGGCTATAATATCTTTATTTGAAACATTTGGCAACCGCGCAATCAGGTATTTGTGTGGACGTGTCTCCTACGTTTTCTGTTAGTATACCACGAACATTCGTGAGGTGCAGTGGTCTGTAAGAGAGATTTAGATAAGTGGGGTCTCGCTGTGACCCCGATTGGGCATTTAGAGGCACCAGAATATTTTTATTATTTTTAACATTTTTCGTCAGTTTACATTGAAAAATGGACCGTAAGAGAATGAAAATGACAATAAGCGACCAAGAACATGAAAAAATTATCCGAAATATAGAAGAAGGGATATCAGACTCCGATTTCGACTATGAGATTACCGACGAATCAGATA…	NC_065452.1:91443045-91445381
Coleoptera	Chrysomelidae	Diabrotica virgifera virgifera	GCA_917563875	Diabrotica virgifera virgifera-13	DiVV_13	3214	1935	645	13	13	14/14	CAGGT/ACCTG	TTAA	TTAACAGGTTGACTGCCCATGTATAAATAAAAAAAATTGCCCCATATGCCAAGCACATATTAATATTAAACATGCCTTTCTGAAATAATTACTCTTTATTTAAATAAAAAAAAATTCAGAATAATGAAAATTTTTCAAAAAAACCGTTAGCGGGCGTATGCGCCCGCCCGGGCACAGGCGGCATATTTATGCCCGTGGTGCCAGCGGGCGTCGTACTGGCGGTCGCTTATATTCGAGTCTGAACTTGTCAAACAGAGAAGTGCCACAGTGCCAGACCAGACTACTCAGTATATCTTTGACTGTTGTTTGATGTATGTGTTGTGTAACAATGAGTAAACGAAGCAGAAAAATTGTTGAACTTGCTTTGAGAGATGCTGAAATGTCAGGTAATAACGATAT…	NC_065443.1:32308945-32312166
Coleoptera	Chrysomelidae	Diabrotica virgifera virgifera	GCA_917563875	Diabrotica virgifera virgifera-14	DiVV_14	2482	1449	483	18	0	18/18	CCCTT/AAGGG	TTAA	TTAACCCTTTCGCTGCGTAAAGCGCACATGCGCGCCCTCCTATTTCTTTGTAAAATGCGTATGGCGCACATGAGCGGCCTATGTATATGGTGATTTCCATATACATTTAAAATTGACTCAGTTTCAGGAGATCAAGGAAACTTTGTCCGCATTTTATTAAAGGTCACTTCTATTCATAGGTGGCGTCGCGGCTCGGTGAATCATGTGGTTAGGTTTGCAGAGCTATTCATAGGTGGCGTCGCAGATCAGTTACTCACATAGTTAGGTTTTCAAAGGTGTTGTCGTTTCAAACGGTTTAGTGTGATTATAAGTTTAATTATTTGTATAATAATGGCTGATTTAAATAAAGCTGGACCTTCAGGCGTAAAAAGACGTAAGACCGTGAAAGTGAGAAATGAA…	NC_065448.1:146639353-146641842
Coleoptera	Chrysomelidae	Diabrotica virgifera virgifera	GCA_917563875	Diabrotica virgifera virgifera-15	DiVV_15	2814	1761	587	3	3	13/13	CCCTT/AAAGG	TTAA	TTAACCCTTTCAGGACCAAAGACGAGCGTACTCGCAAAAAATTTTCGAGCCGGTCGGACCGGAGACGTACAAACTCGGATTGATGGAGGCGTATGCAGGAACCGAAATCTAACGGATTTATTGACTTTCCTCTATTGGTTAGATTATATTAACCACGCCCCAATGAAAAAAATATGGAATCGACAATTACTTACCCAGTTTTGGCGCGCTTCAAGCGGAGATACAGAGAATATGACAGTGAAGCACGCGTTTCTAATAGGGATGAGTACTATTCATTGAATTACATTCCGAGTTTTGGCGCGATTCAAGCGGATACACAGAGAACATGACAGTGAAACAGGCGGATCTAATATGGATGAGTAGTATTCATTGAATTTTGAGAATCGATTATGACGTGAT…	NC_065446.1:133447204-133450022
Coleoptera	Chrysomelidae	Diabrotica virgifera virgifera	GCA_917563875	Diabrotica virgifera virgifera-16	DiVV_16	2735	2052	684	9	8	14/14	CCCTT/AAGGG	TTAA	TTAACCCTTTGTTGCCCGACGGTACCTTAAAGTACCACAGAGTTTGAACGCGTGTATATTGTACATAGTTCATTTGTTTCGCTTCTGCCTGACGGTACACAGAAGTCCAATGTATTTTCTCCCTCTCAGATGCAGCGCATGTGCAGAAGTAATATTTACATTCATATTTCATCAGTTACGTTCTAAAGTGCATGGTGTGAGGTTAGTTTCAAACTAGTCCTAACTGTTATCGTGTTTTCGACATTTCACAAGACAAGGTAAGCTCTAATTGATATATATAATGTAAATTGGTATATCTAGTATGCACAGAAAACAAATATTCTGTATTTAGAAAGAGGTTTAGCTAAGAAAACCTTATTTGTTTCAGAGTCCGCAAAAGTACCGTCAGGAATATGGAAC…	NC_065451.1:95987298-95990041
Coleoptera	Chrysomelidae	Diabrotica virgifera virgifera	GCA_917563875	Diabrotica virgifera virgifera-2	DiVV_2	2455	1734	578	13	13	16/16	CACAT/ATGTG	TTAA	TTAACACATTGGCTGCCACAAGGATCACCGGCGATCCTAACTAACAGATTACAATTGTGCCATTAGGATCACCGGTGTTACTTGTGCGTATTTAACTTTCAGAATTATTATAACGGTCGGCACTGTGAGGACGCTCAACTAGTTTTACTGTGGCACACTAGGAACCCATAGCTAGSCTTATGTTATTTTGTTAGGCGCGATAATGTCGTAAATAGCTTGTAACGACAGTTGATAATAAGGCGTTGTAGAAACGATTAGTGGCATTCATTATCAAGTTTTTCTACGGAATTAGCAGTTTTTTTGGTGAATTTGAAATTATATGAAGTAAGTATATGTAGTTTATTCGTTTTAAAATCTTGTTGCTTGAATATTTGTAAGGATAAACAAAATATTACAGTA…	NC_065447.1:206828478-206830934
Coleoptera	Chrysomelidae	Diabrotica virgifera virgifera	GCA_917563875	Diabrotica virgifera virgifera-22	DiVV_22	2406	1512-1671	504-557	4	4	16/16	CCCTT/AAGGG	TTAA	TTAACCYTTTCTTTACCAGCGCCGTATATATACGGCAACAACTAGATGGGCTCTCAGTCCCACCGCCGTATTTATACGTTCGCCGGTGAAATTGTTTTAAATTCTAGGACAATATACAGGCGACACTTTTTATTTTTTGGTCACATTTTAAACCCACCGTCACATTTATACGGCAGTCTAAACAAGTCTGTACGCTCAGTGCCGTAATAATTCGTTCATATAAACGTGCTATCAGAACCACCGCCGCAAATATATGGCATCAGCAAAGAATATCGATGGAGCCCGATTCAACACGAGTTATTGGATACCGGCACCGCCGGTCGGTTATATTGAACAGTGCAACGTGCCAAGCCAAGCGGTAAGGAAAGTAAATAAAATGGCGTGTAGTTCGAATACGTC…	NC_065447.1:119332147-119334560
Coleoptera	Chrysomelidae	Diabrotica virgifera virgifera	GCA_917563875	Diabrotica virgifera virgifera-25	DiVV_25	2391	1383	461	9	0	14/14	CCCAG/CTGGG	TTAA	TTAACCCAGATATTACTACCGTCCTTTTAAAAGGCAGTGTAAATTATGCGTAATTTAGGTTAGTACAGCTACCAACTGATAGATGGCTCTAGATGGAGTGTTTTCAAGAGCCAGCATTCGACAAGTTTTAACGATTTTAGTGCGCGCACATGCTGTAATTGTGAGGTTATCTGTGTAAATTGCCAGGTTTTGGACTACAAAATGGATGCTTATAATTGGAGGTAAGTCTAGAATTAAAAAACTGTTATTTCACGGCATTGGCATGTGGATTATTGTATAATAGGGACTTATGTACGTATATTCTTGGCTCGAATAGTTGTCACGTTGTTTCAAAGGCTCGCCGCTTGGGATTTCATTTTGTTCTTTTAAAAGGACGGTAGTAATTAGTACTACCAACGT…	NC_065444.1:153688636-153691034
Coleoptera	Chrysomelidae	Diabrotica virgifera virgifera	GCA_917563875	Diabrotica virgifera virgifera-26	DiVV_26	2491	1830	610	5	0	14/14	CCTTC/GAAGG	TTAA	TTAACCTTCGGAGTACGAAGACTGGGTCAAGCGTGACCCGAAATTCACTTATTTCTTAATATTTCATGAAATAATTTTTTTACAAATCTGATTGATCGTAAGTTCTCCTTATTTGTTTCAATCTATTTTTTCGTGTATCATTCGTGAACATGCAAATTGCAGTTTTTCCTCTACGTAAAATCTATGATGACGGGTCACTCCTGACCCGGTCTTCGGATTTCGACGAATTTTTCAATGTGTTTGTAGATACACGTAAAACGCAGTCGTCTCTGTTTACCAGTGAATGTATTCAAGGGCAAATGATTATGTTTGTAGAAATATTAGTGGATAGTTAACCTTGGGAGCAAATGTAGTGTCTAATAGGCATATTCTATGGGAATGTCCGAGACGAGAGGTCTA…	NC_065451.1:101173200-101175695
Coleoptera	Chrysomelidae	Diabrotica virgifera virgifera	GCA_917563875	Diabrotica virgifera virgifera-27	DiVV_27	2497	1797	599	3	1	19/19	CACAT/ATGTG	TTAA	TTAACACATTGCTGGACACACCTGCTACAACCGTCCTGCGTGCTGCGACACCCCTGCTATACCCGTCCTCTGTTCAGAAAGATATTACGGTGACAACCGTCTCGCAAACTATGTAAACTTTACACAGAATTACTTAATGTGTCCCTGTAAACAGATTGTAAAATTGGTTGCATACATTTCAGGCTTGCTAGTTCTGAAATAGCTGTTTGTTAGCCAGTGCGTGGGCAGTAGCTTGTAGACCGTTACAAATACAAGTAGTGTTCCTCTTTTTTTCGTAGCGCGTACGTTTGGATACTGTTTTTACCGTGTTTTTTGTATTGTTTGAGGTAAGTTGTTAATTAATATTATACGAAAATATATTTTATAAGAATATATTTTAGGTATGGATCCTAAAGAAGA…	NC_065451.1:135597031-135599534
Coleoptera	Chrysomelidae	Diabrotica virgifera virgifera	GCA_917563875	Diabrotica virgifera virgifera-3	DiVV_3	2544	1506	502	5	5	15/15	CCCAG/CTGGG	TTAA	TTAACCCAGATATGCCCAACGTCCTACATATAGAACGCCTGAAGCAAGTCCGATCCTGTCTCATTCTTGACCAGTAACTAAATGCTGACAACAGGTAATCGATCTCTAGGAACCACCCGATGTAATAAAATATAAAACGACTGTTTAGTTACACCATAATATTTGTGTAGTTAACATCAAAAATTGTGTAAATTTGAAAATGGCGGAGTATGGTGTTTCGTTCGCAAAGTAAGCAAAATTTGTATTTTTAAAACTATATAAATAATATTTTAATATGTGCATTTTAACGTAAAAAGAAGTATATTTAGCAATATAGGATCAACAGTAATGTACAAATATGTTATAATATATTTTTGAACCTCTTTTCCACAGCGTCCTACATGTAGGACGTTGGGCACA…	NC_065443.1:202746379-202748930
Coleoptera	Chrysomelidae	Diabrotica virgifera virgifera	GCA_917563875	Diabrotica virgifera virgifera-4	DiVV_4	2479	1716	572	39	38	13/13	CCCTT/AAGGG	TTAA	TTAACCCTTTGAATGCTGCGGACGTCATTTGACGTCTTTGATTTGCCGTGCCTACAGTGCTATGGACGTCATTTAGTTATTTTGATTTGCCGTGAAGTGCTGTGGCCGACAATTGCAGTTTCCTGCGCACGTGTTCATTTGTGGGTAATTCAAGGCGGGGCTAGCGCTTGCTGAGTAGTGGGCGGTCTCTTTACGTCTGCGTTTAGATGTTGTTATTCACTCATTGCCGATGCTTGTCCCAACACGAAAACATTGCGATTTCTATCAGTTTTACTTTAGTATTGCATCATTTTTACATCAGTATCGTCCTATTAGTTTTTATAAATAATGGACGAGCAGCAACCGGGGCCTTCAAAAGCGTTACCAAGACCTAAGAAGGGGCAGTTTTATACTGAAAAA…	NC_065445.1:214252898-214255763
Coleoptera	Chrysomelidae	Diabrotica virgifera virgifera	GCA_917563875	Diabrotica virgifera virgifera-5	DiVV_5	2861	1404	468	7	0	14/14	CACTT/AAGTG	TTAA	TTAACACTTTGGCCGCCACGCCAAACTAGTGGAGGGTTCCGTTGGGCCACGACTTTTTTTTTCTTTAAACTATCTCTAAATTACTTAATTAACATAGTAAACAACATTTTTGACAAAAAATATTAGTGCGCATGTGTGTTTGGTGTGTGTGCCAAAAATATACACGCGGCCTAGAGAATGGAAAATGTCTCTGTGCGCCACGTGTATACTTTTGTATACACATTTAGGAAGGGACTTCCCACGTAGGAAGGGACTTCCCACGTGTAACCTTGACGAAAACGTTGATGACCAGTAATTCTGGAACACGAGAGAGATCGTCAGTTGTAAAGAAACATTCGCAACGTGCTTTTACATTAATTATTGTGCATAATGTCTTACGAGAAAGAACAACGGAGATTG…	NC_065445.1:214252898-214255763
Coleoptera	Chrysomelidae	Diabrotica virgifera virgifera	GCA_917563875	Diabrotica virgifera virgifera-7	DiVV_7	2649	1722-1935	574-645	3	3	13/13	CCCTT/AAGGG	TTAA	TTAACCCTTTCAGTCATCGTGTCCACACCGATGGACATCGATTTTCAAAGCATTCTCTTAAAACATCGATGGTTATTATCGCCCAAATCATTTTGTCCATGTGTGGGTACATGGTACATGCATAAGAAAAGCATTGAATACATTGATAGCCATCTGTTAGTCGATTTGTGAAGCTATATAAAACGCAAAACAGGTTGCATTTAGCACGCTGTCGTGGTGGTGAAAACACCTGTTTGTTATTGGAACGATTTCTATTGAATAAACTTGTTTTTTCGTACAAATACCTGCTGATTTGGGTAAGTAAAGAGCATTAGTATAGTGTGTTTATATTATGTATCAAACTGTTGACTGAAAATATCTTATAAAGTGGTGTATATTTATATGTCCATGTAGATGGAC…	NC_065449.1:99369117-99371764
Coleoptera	Chrysomelidae	Diabrotica virgifera virgifera	GCA_917563875	Diabrotica virgifera virgifera-8	DiVV_8	2585	1422	474	36	0	14/14	CACGT/ACGTG	TTAA	TTAACACGTTCAATGCCAATAACGCGCTGGCGCGTCGATACATGACTTTAGCTAGGTGCCGACGACGCTCTCGCGCGTTCAGACTTTCATCGATTATTATCTTGGATTATTTCACTGGCGCTACAACAGGGCTTTTTATATTTTAAAGGCAGGTAACTAGAGGTATCAATTCTCTAATTTTGTTCTTGGTTTTTCGATTTACGACTTTTTGTCCCGATAGGATGTGTATATCTGTTGGCTTTGTATTAAGTGTAAATATCAGTAATAGCACATATAATTCTGCAAATGCTTATTAATTTATCGGATTACTAACCGTGTAAAAATTAAACATTCCCAGATTTCGGTATTTCCCCTATTTTCTAGAGTCGCTAATCGTAAAGCTTGGTAATACCCGGATAA…	NC_065447.1:227871491-227874083
Coleoptera	Chrysomelidae	Diabrotica virgifera virgifera	GCA_917563875	Diabrotica virgifera virgifera-9	DiVV_9	2873	1941	647	59	59	14/14	CACCT/AGGTG	TTAA	TTAACACCTTGATGGACAGAGACGCTGTGCAGCGTCTTTTTTTAAAATTGTGTTGTGGCAGAACGCTGTGAAGCGTCCTTAACAAAATCTAATATCGTGGCAGAACGCTGTACCGCGTTATAATTATAATATAAATACATGGTAACACGTAAGCCACTGTCATAGAATACCTATCTATACCTTCCAATCTGTTACCCGTCTGGTAAATTCCACCTCTCTATTTCACCCCACCCATTTAAAGTATCTAACCGGCTAAGTCACACGCGAAGCTGTACAGCGTCGCCAGTTATATTGAAGTATGCGGTGTGTGTTGTACTGTGCCGCAGATAGTAAAACACGTGGTTAGGTTAGGTTGAATACGAGTTTTACTCGAAAAATGTAAGTAAAAAATAAATTTAT…	NC_065443.1:29599327-29602207
Coleoptera	Chrysomelidae	Diabrotica balteata	GCA_918026665	Diabrotica balteata-1	DiBa_1	2627	1905	635	7	7	30/30	CCTCC/GGAGG	TTAA	TTAACCTCCTGGGGCCTAGTGTCATATATTTATAACATAAAAATCAAACTTTTCTAGTGACGCCATCTCACGTAATTTATTATAAACTTAGCAACTGATATCAAAGAAAACTACTTTACTTTCTTAGAGTTGGGACCTGTATAATGTAACTGTTAAATATGTGAAGTTATAACACTATATAACAAATGAAGCATGAAAGATGGCCTACCGTCCTCGTTCACGACGTAAGTAATCATAAAATATTAATGTCATCATATACTTTTTGTACATATTTTTATATTTATTGTATACCTAGATGATCAGTTTTTGCTATTCGATCTGTATTTTGTAAATTCATGAGAACATATTTTGATTGTGGCACGTAATAGTTTTATGTAATATAGGTATTACATGGGGACT…	OU898277.1:44778609-44781237
Coleoptera	Chrysomelidae	Diabrotica balteata	GCA_918026665	Diabrotica balteata-10	DiBa_10	3137	1593	531	33	33	15/15	CCCTT/AAGGG	TTAA	TTAACCCTTTAATCGGTAATCCCGCCATAAGGCCGGCATTAAAATAACCGAATTATTTTAAAATGTAAAATTTATTTGCTTTCACGTCGACTACACCGCTTTTCGGCAAGAATAGACTCGTCCAACAGTAACGGTTTAAAAGCTGTAGGTTCAGTTAATTGAGAGATATGGTCAGTTACGTGTAAGCAAGCAAGTGAATCGTACGGAGAAATTATTGCTCTGGAACACGTGTAATCGAACCGTAAAATAAAATAGTTCTAGTTGTCCAATTGATTTCATTTTTTTTTTGGTAAGTACTTATAGTATGTGTTTGATAGTTTGCTGGAATATTTGGTGAAAAATATAAAATTAGTACTGGTTTTTGAGTGTGGAGTGATACCCGCCTTTCGGCCGGCTTGC…	OU898281.1:38786174-38789318
Coleoptera	Chrysomelidae	Diabrotica balteata	GCA_918026665	Diabrotica balteata-11	DiBa_11	2480	1797	599	34	34	16/16	CCCTT/AAGGG	TTAA	TTAACCCTTAACTGGTATGGCAGGGTCAAATTTGACCCTATTGGAAATTCTTTTGTAATTTTCGGAAAAACTAGGCGATATGGCAACATACCATTTGAGGTATTCTTTCAAGGCGTGCAACTGCTTCAGTTCCGCTATCAGTCGCCCGCAAGCAATTAGTGGCTCCACGTGAATATTGTGAATTGGGTCAGATTTGACCCTGCCATACCGTTAAAGGATAATTTCTCGTTTTCGGGTAAGAAGCACAATACTGTTATTTTTCCAGAAAAAAATACAATTTTGTTTGTTCTTTCAATTTAGAGTTGTGATCGAAGTATAATATGTCGAACGTGCGTGACAAAAGGGCGCCTTTGACACAAAAGGAAATTGAACATATTGCTGAAACTTTATGGGATACCG…	OU898284.1:62145496-62147983
Coleoptera	Chrysomelidae	Diabrotica balteata	GCA_918026665	Diabrotica balteata-12	DiBa_12	2365	1866	622	32	32	19/19	CCCTA/ATGGG	TTAA	TTAACCCTAGAAAGGTGGACTATCGTAAATTTGACGACGCTCCTCGGTTTTCGTCGCAGTTCGGGTGCAGTCGCGTAACCTCTGCCCATACACTTCTCAGTAGCTGTTTCTTTAGTCTTGATTTAACAGGCGGTGAGTGTGTTTCTCCACTACTGTATTTATGTATTAGATTTTTTGAGGGCACGTCGTCAATTTTACGAAAGTCCACCTTCTACGTTAGTTTTTTTCTCTCAAGTTTATTTGGACGCCGGTGACGTTTTTGGTAAGTCGTTATCTAATTCTTTTTTATATTTGTAGTAAATATTATTTTATTTAATTGTAGCACTATGTCATCACGAAAACCTTTAACGGCAAGTGAAATAAACGATGAAATACAGCGTATAATGAATGGTGAAGATA…	OU898284.1:57686621-57688993
Coleoptera	Chrysomelidae	Diabrotica balteata	GCA_918026665	Diabrotica balteata-13	DiBa_13	2391	1617	539	8	8	13/13	CCCAG/CTGGG	TTAA	TTAACCCAGATATTACTACCGTCCTTTTAAAAGGCAGTGTAAATTATGCGTAATTTAGGTTAGTACAGCTACCAACTGATAGATGGCTCTAGATGGAGTGTTTTCAAGAGCCAGCATTCGACAAGTTTTAACGATTTTAGTGCGCGCACATGCTGTAATTGTGAGGTTATCTGTGTAAATTGCCAGGTTTTGGACTACAAAATGGATGCTTATAATTGGAGGTAAGTCTAGAATTAAAAAACTGTTATTTCACGGCATTGGCATGTGGATTATTGTATAATAGGGACTTATGTACGTATATTCTTGGCTCGAATAGTTGTCACGTTGTTTCAAAGGCTCGCCGCTTGGGATTTCATTTTGTTCTTTTAAAAGGACGGTAGTAATTAGTACTACCAACGT…	OU898279.1:164419327-164421725
Coleoptera	Chrysomelidae	Diabrotica balteata	GCA_918026665	Diabrotica balteata-14	DiBa_14	2670	1860	620	3	3	15/15	CACGT/ACGTG	TTAA	TTAACACGTTGATCGCCATAATGATAATATTTTTTGCCTTTTCCCAGGCCAATTAATTTTTCTCGTTTAAAACGCATACAAATGCAGTACAAAAACAACGCATTTCTTAAATATAGCAAAATTTCTTTCTAAACATGATTTTGAACTGCGAGGCACGGCTGCACCGCGCGGCCTTAGAAATAAAATTGTTAAGCTGAGGCCATGCGATGCGCACGTGCCTCGCAAATTTACAAGAATAAACCTGCATATTGTTGCGGTATGGATCTAACCAGTGTATTATTTAGTTTAGTTCGCATCAACTTGTTATCGTAGTAAGAGTATCGCAGTAAAATTGAGAAAAATGGGTGATTATGAAAAAAATCAAAGTAAACTACAAAAACTAATGGATGATATGTTGTC…	OU898284.1:100079601-100082278
Coleoptera	Chrysomelidae	Diabrotica balteata	GCA_918026665	Diabrotica balteata-15	DiBa_15	3013	2016	672	23	23	16/16	CACCT/ATGAG	TTAA	TTAACACCTTCACGGCGGTTCGGGACCCCGAGGTCCTGTACATGTCATGATCTAAAATTTTTGTAGTAATCTTTCTTGACTTTCCCAATATTCGAAAGGCGTATTTCCACTATTAGTCAACAGATGTCGATAGTTCAAAGAGCGCCTTGTGTAAAATTTCGCGGCAAATCTCATAGTAACCGAAATGAAGTTCGGGACCCGGGAGACCCTAGCCGTATTATGATAATAATTTTGATCGTAACACGGTACGTACCGCGGAGGTCTTCCGATCTTTTTAAGTTTTTTGTCAAAACTGCAGTATTGTATTGATCTTTGAAGGTAAGTTATTAGTACCTATATATTTATTTATAGTTTTTAGACAAAAATACATTCAAATTACTATGTTTTGGTTTATTTTGC…	OU898280.1:101242982-101246007
Coleoptera	Chrysomelidae	Diabrotica balteata	GCA_918026665	Diabrotica balteata-16	DiBa_16	2325	1743	581	24	24	19/19	CCCGG/CCGGG	TTAA	TTAACCCGGCACCTGCCACGTGGGGTACTACCAGCACCCCATAACACATTTTCACCAAATATTTCGTATTTCAAGTTTTGCAACACTGCTGCGCGTCATAGTAGCTTTCTATAATATTGTACAGCATAGATCTATTTGAGTTTGAAGTGGTTATTTAGTGGCATTCTGACCTTGTAGCTATAAAGTCGACTGGAGTGTCATCAGATCCCCATCTGGCAGTTTAAGTTTTAAATTTTTTTTTGTGTTTTTGATAAACAGGTTGGTATATTTACAGTTTTTATTGCAATAACTGATTTAAATTATTATATAGGCTGTATACTAAATAAATATTATTTTTTTTAGATATTTTACTTCACGCCCAATTTATTATGGCTTGGTACGAACAGGAACAAAACCGCT…	OU898284.1:57714312-57716644
Coleoptera	Chrysomelidae	Diabrotica balteata	GCA_918026665	Diabrotica balteata-17	DiBa_17	2324	1731	577	5	5	16/16	CCCTT/AAGGG	TTAA	TTAACCCTTATCCGGGCAAGGTGGGTCCAACGGACCCGTGACGCGACTTCTTTTATCATAAACTGATAAAAAAATATTTATTGAGTTTTATGCATTAATGAATTTGTTTAGAAGTATGTTTTCGTTAACTTAGTCATAAGCTATTCAAAATATTCGTTATCATTTTTGAAATTTAAGAGTCAAAAGAATTTTGTTACTTAAAGTGGCAAGACGGGTCCGTCGGACCCTGATTTTCGTTCATACCTGAAAATATATATCTTTGTTACAAAATTTAATCTGGCAGGCAGGTAATGTTTTTAGAAAATCATTTTGCGATTATAATCACTTATAATGATTCCGGGAATACAATAATACAATTTTGGGAAGCGATGTTTATGATAAATATTATACCTATTCTAA…	OU898283.1:26432627-26435256
Coleoptera	Chrysomelidae	Diabrotica balteata	GCA_918026665	Diabrotica balteata-18	DiBa_18	2478	1845	618	4	4	18/18	CCCTA/ATGGG	TTAA	TTAACCCTATACTGCGCAATGTAGCAGATCTGCTACAACCTATTTAAATAATCGATTCCTTAAATTGTGTGTGTTTAAAGCCGTCGCTGCGCTTCGTATTAAATCTGATACGTCCTTACGTACTAGGAAATAAAGCTGCATACCTCGCAATCGTTTTAGTTCGCGCGTGAATTTTGTTAGTTGTCCGGCAAGTGCCTATTCGCATTGAGCACGCATTGTAGCTTCTCAGATTTTTTTTTGTTTTATTCGTTTTTTCGTAATTCTTTTATTTTGGCTGTATGAACTTTGTTTAGAAGGTAAGTAATATAAATATAGATCGAGCTAATTTATACTTTTATGAGTAATTTCTTCATAATTCGCCTCTTTTTACGGTTGTATCAGATCTGATACATTGCGTTT…	OU898276.1:198303420-198305902
Coleoptera	Chrysomelidae	Diabrotica balteata	GCA_918026665	Diabrotica balteata-19	DiBa_19	2705	1899	633	5	5	13/13	CCCTT/AAGGG	TTAA	TTAACCCTTTATAGGTCTGTGGTCGATATTTCGACCACTGCTCTTATTAATACTTATGAGCTAGTAATTGACATGAAAAGTTACCGAAGTGCAAATTCAGTGTTTGTAAATGAATTGTACCCAAAATGAACACCACAGAACAAAATACGGCAACGTGGCAGCAATGTGGTCGATTCGCCAACCACAACCCATCATACTCTGTAAGTTACCGTTGAACGTGATCACAGGTTTTTGCCGTTTGTAAAAGTTAGAAAAATAATTTACAAAAGATTTATACATCAAACTCAAGGTAACACATCACAGTATTATGGTCTTTTATTATCTATTCAGATTTTATTGGCGCTAAGATGATATATCTTGATTTACTAAACATAACCTCAAAGTAGCACATGCTGATTT…	OU898285.1:53347958-53350670
Coleoptera	Chrysomelidae	Diabrotica balteata	GCA_918026665	Diabrotica balteata-2	DiBa_2	2486	1524	508	9	9	21/21	CACTT/AAGTG	TTAA	TTAACACTTTGACTCCTATGTGTATCATACATAATACACAATAGGTACTCTCTCTGAGCCTGTGTGTATGAATTTGATACACAAGAGTAGAACGCATTCAAGCGACTGTGTATGTGGTCCGAACGCAGTTGTAGTGTATTTATACGTGTATTATCATTCCTTTAGGCTGTGGTAACCAATTTTCAATGTTAGTTCGGTAATCCTAGCATATTAAAATTGGCAACATTGTAGATAAAATTTGGAGACACGAAATTGTCGAGTTGCAATAGTGGCATACCACCATACCAGTCACTGTTAGACCTTCATTGTAGTCGGGTTTGTTTATGTACAATGTCTAAAAATAACAAGAGAAACCTTTCTTTACATGAACTTGAGCATCTGGCTGAAAATCTTAGCGAA…	OU898279.1:151937318-151939812
Coleoptera	Chrysomelidae	Diabrotica balteata	GCA_918026665	Diabrotica balteata-20	DiBa_20	2816	1725	575	7	7	16/16	CAGGT/ACCTG	TTAA	TTAACAGGTTAAGCGCCAAGCATTTTTCACCAAAATGTTCCCCTGGACCAAAGCAATATTTAACAAAATTTTAACATTTAATCCACATTCAAATCGAATCCGCACTATTTGAACCTTTTTTTGTTAACAGTTTAAAAAAAAAATAGAGCGGTCACCGGTGTCCGCCGTGGCCCACCAGAGACGATCGGAACGAGCGGACACTATATTCATTCAGATGTCCGATGACGCGACGGCGCCAATTTATTATTGCTTGTCGGTACAAGTTAGTTTATTGTTTAGTTTTACAACGACTCGAAGGCGTTGCACATTGATATAAGGTATTTGTGTGAAAAGAGAAACTTTGATATAATAATAATGAGTAATCGATCTAAAAAAATTGTTCAGTTAGCTTTGGAGAGA…	OU898284.1:53653711-53656534
Coleoptera	Chrysomelidae	Diabrotica balteata	GCA_918026665	Diabrotica balteata-22	DiBa_22	2779	1938	646	5	3	13/13	CAGGT/ACCTG	TTAA	TTAACAGGTTGACTGCCTATATATAAACRAAAAAAATTGGCCTAAACGCCAAGYATATATTAATTACAAACATGTCTTTCTAAAATAATTACTCTATATTTGAATAAAAAAAAATTCAGAATAGTGAAAATTTTTCAAAAAAACCACTAGCGGGCGTATGCGCCCGCCCGGGCACAGGCGACATATTTATGCCAGTGGTGCCAGCGGGCGTCATACTGGCGGTCGCTTTAYTCGAGTCGGAACTTGTCAAGCAGACAAGTGCCAATCTATTTAGTCTAGCTTTGACTGTTGTTTGATGTGCGTGTTGTGYAACAATGAGTAAGCGAAGCAGAAAAATTGTCGAACTTGCTTTGAAAGATGCTGAAATGTCAGGTAATAACGATATTCATTTTTGAAGTA…	OU898277.1:122717751-122720537
Coleoptera	Chrysomelidae	Diabrotica balteata	GCA_918026665	Diabrotica balteata-23	DiBa_23	2488	1854	618	4	4	13/13	CCCTT/AAGGG	TTAA	TTAACCCTTTTTTGCCCGACGGGACTCTGAAGTCCCAAAATTTTAAATCGTTATGATTTTCTTATTACGGCAGAAGTTGGCGTAATTCCTGACGGGACGGACGCGTACAACGGTTATCTAGCATAAGAGAATCTTTCACCGGGTGTATTCGTTGACAATCGTGGGTAATCGAATTTAGTGTAACCGTAACTGCTGGCGGTGGACGTTTGTTGATGCAAGCATAGTTATTCGTGTTTACAATTATTGTTTATGCTGTTTCTGCGGAATTTTATTTGTGAATCAGACGCAATATACTTTAGGGTAAGCACCAATTAAATATTTATTTTGTTATGATGATAATTACGTCTCATATTACTACACAATGCCCTGGGACTCTCAAGTCCCGTCAGGATTCAAAAC…	OU898284.1:82826481-82828974
Coleoptera	Chrysomelidae	Diabrotica balteata	GCA_918026665	Diabrotica balteata-26	DiBa_26	2494	1800	600	47	47	14/14	CCCAT/ATGGG	TTAA	TTAACCCTGCATCACTCGCGCTATGAGTATTTCTCTCACACCTACCAGTAAAATGCAAATTTTATTAACGGTAAATCACGCATACTGCTACCCCCACTTCTAGCTGAGTTTCTAAGGGTCTTCGTTGTTACGCTTGAGCGCATGCAATATTTAGTGCATGTTGGTAATAGATATCGGGCACTTGTCGATCGTGTGCAGATCTCTGTGAGAATTTCTCTCATCGCGCAAGTTCTAACGTAGTATATTTTCTTAAGGTTGAATAAAGTTTTGGTAAGTAAATTTAAGATTTTTTTATACATAACTACTTTATTTGCTTTTTAAATAAGGTCAAGGTGTTCTATTATTGTGGTATTGTTATTTTAGATAGTAAACAATGAGTAGAGGACTGACGCTTGCAGA…	OU898284.1:50902104-50904605
Coleoptera	Chrysomelidae	Diabrotica balteata	GCA_918026665	Diabrotica balteata-27	DiBa_27	2471	1560	520	8	8	16/16	CCCGT/ACGGG	TTAA	TTAACCCGTAACCACAGACGCGGAGTCAATTTGACTCATTGCAAGTACGTAGTGATGAGTTTCGAGATTTCCCCCCACTCTATATGGCCAGGCGTAGATGTACCTTTTCAACGATCAGTATTCAACGGTTAGTGAGACGGCTGTGTCGTTTGTATATGTTATTTGCATTTTATTACGACTTCAGTTTTCGACGGAGTCAAAAAGACTACAGGTCTGTGATAACGTTATATTTCTTGTTTCCATATTTTATAAATCTGCTCGGTTTATTTTAGGTTTTAGTAATGGATTTCGAAAGTAAAGGTGGTCCATCAAAAAGAATCAGATATGGCGATGCAAACTATGAAGAAACTTTGCTGAAATGGGCGGATGAGGTCGATGAAAACGAGAGCGATGCTGATT…	OU898284.1:72758483-72760960
Coleoptera	Chrysomelidae	Diabrotica balteata	GCA_918026665	Diabrotica balteata-28	DiBa_28	2981	1632	544	7	4	17/17	CCCTC/GAGGG	TTAA	TTAACCCTCTAACTGGTAAGAGGTCCCTGAGGGCCCCTTCGCTTATTGTTTATTTAAGCCGCAGGTAAAAGTCAGGTAGCCGCAAACTGTTTTGAATCTCCCCCACTAGTTCGTCTAGAGACGTTTCAAATGCATTCTAAATTCATTAAACCTTATCGTTACATTTTTGTCTCAGTTTTCTGCGACAGGTCGAGGTGAACACAGAACAATTATCTCTCATTTAAAAATTTTTTTCGACGTAAAATTATGATACTACAAATAATCTAAATTTAGTGAAAACATTTTTTTATGAGTGGTTTAGAGCTTCAAGTTTCACTATATATTGTAATTATTACAAAACAAGTATTCTGAGTGTGCTTTAGAAGCGAAAATAAAAAGGGTTCCTGAGGGACCCCTTGC…	OU898278.1:46622805-46625793
Coleoptera	Chrysomelidae	Diabrotica balteata	GCA_918026665	Diabrotica balteata-29	DiBa_29	2564	1746	582	4	4	7/7	CCCTT/AAGGG	ATAA	ATAACCCTTTCGTGACCGGCTGACACGATCGTGAGCTCATGTTTATATGAGTATCAATATTAAAATAAACATATTTTTACTGGGATAGATGATTCAATATGTTGTGTCTATCATGCATTATCAGCACAACTGAAATTATTTAACGAATTCGCGATTAGTTTGCAATAGAATACCCCAGAAGATGGCTGTGTATTTTAATGACAAAACCGGTAAACGTAAGTAAAAGATATTTTGTTTTTATTTTATGTATTTATTTTATGGTAACGGGTTTCTGGTATAAGTAAAGTTTAAACTTCGTGATAATAAACAAGATTTAAGAAATTATTGGTTTGTTTGTAGAGATATTGTCCCATAATATTTGAATATCACGATAGTGAGTTGTCGTCACAAATTCAATTT…	OU898276.1:93113416-93115987
Coleoptera	Chrysomelidae	Diabrotica balteata	GCA_918026665	Diabrotica balteata-3	DiBa_3	2508	1854	618	39	39	14/14	CCCAT/ATGGG	TTAA	TTAACCCATTAGCTGCCATGATCCCCATTTGGGGATTTCGCTTTTTGTACCGTTTGGCAACTACGCATATTATGAAACTCTGTTAGTTTAGGTTATGTTTTGTTCCTTGAACATTCACGTGTGTGGTTTTGTTGGTTTACGATATTTTGGTGGCGTAAATATTGAAATATTTAGCTTTTTGTGAAAATTTGTGGCTGGTAAGTTGACCTTTTTACATACCTATATTTTCATTATTATTTTTTGATAGATAAGTTTTGACAAGAGTTTTTTGTTTATAAAGTGTGGATAGACTAGAGTCTTAAGCATACAAAAAAGATACAGCCACACAAAAAATAATAAAAATGTGGCTGTAGGGTCCTTTTGTGTTCCGATACCCAAATGGGGACCATGGCACATGTA…	OU898284.1:54271135-54273650
Coleoptera	Chrysomelidae	Diabrotica balteata	GCA_918026665	Diabrotica balteata-30	DiBa_30	2458	1935	645	9	8	14/14	CCCAT/ATGGG	TTAA	TTAACCCATTTATGCCCAACGGGTCGTTAACGACCCAACTAACAAAAATATGTTCCAAACAAATATGTCGAATTTACCAGTCGCCGTATGTTTACAAGTTCATTCCTGACTATGCAAGTAAGCAGTTTATTTAGTGCAAAACCGTTTATTTCGCTCGTAGTGTTCGTAGAGTGTACATCAAAATAGAACTTGAATAACGTTCACAGCATGGCTTCATTCAAACATTTGTAAGTACATTTAAATAAATTATTTGATTATTTAAATTCATTTTATATAGTTAAACACAAGTTGTGTTAACACATTATAATATTACTAGTATGAAAATAATTTGATATATGTCATAAATATAATATTATATTTTGATGGGTCGTTAACGACCCGTTGGGAATATGACATATC…	OU898282.1:19024034-19026499
Coleoptera	Chrysomelidae	Diabrotica balteata	GCA_918026665	Diabrotica balteata-32	DiBa_32	2591	1422	474	6	0	13/13	CACTG/ACGTT	TTAA	TTAACACGTTCAATGCCAATAACGCGCTGGCGCGTCGATACATGACTTTAGCTAGACGCCGACGACGCTCTCGCGCGTTCAGACTTTCATCGATTATTATCTTGGATTATTTCACTGGCGCTACAACAGGGCTTTTTATATTTTAAAGGCAGGTAACTAGAGGTATCAATTCTCTAATTTTGTTCTTGGTTTTTCGATTTACGACTTTTTGTCCCGATAGGATGTGTATATCTGTTGGCTTTGTATTAAGTGTAAATATCAGTAATAGCACATATAATTCTGCAAATGCTTATTAATTTATCGGATTACTAACCGTGTAAAAATTAAACATTCCCAGATTTCGGTATTTCCCCTATTTTCTAGAGTCGCTAATCGTAAAGCTTGGTAATACCCGGATAA…	OU898276.1:2548100-2550696
Coleoptera	Chrysomelidae	Diabrotica balteata	GCA_918026665	Diabrotica balteata-33	DiBa_33	2325	1743	581	12	11	19/19	CCCGG/CCGGG	TTAA	TTAACCCGGCACCTGCCACGTGGGGTACTACCAGCACCCCATAACACATTTTCACCAAATATTTCGTATTTCAAGTTTTGCAACACTGCTGCGCGTCATAGTAGCTTTCTATAATATTGTACAGCATAGATCTATTTGAGTTTGAAGTGGTTATTTAGTGGCATTCTGACCTTGTAGCTATAAAGTCGACTGGAGTGTCATCAGATCCCCATCTGGCAGTTTAAGTTTTAAATTTTTTTTTGTGTTTTTGATAAACAGGTTGGTATATTTACAGTTTTTATTGCAATAACTGATTTAAATTATTATATAGGCTGTATACTAAATAAATATTATTTTTTTTAGATATTTTACTTCACGCCCAATTTATTATGGCTTGGTACGAACAGGAACAAAACCGCT…	OU898285.1:2735691-2738025
Coleoptera	Chrysomelidae	Diabrotica balteata	GCA_918026665	Diabrotica balteata-35	DiBa_35	2485	1671	557	17	14	18/18	CCCTC/CAGGG	TTAA	TTAACCCTCCGGCAGGCGCGCCGCTGTGTACAGCACCGCAACTATCTGAAATGTTTGCGCACGCGTCTATGTCTGTTAGTTTTGGACCGTCTGTCTAGGTATTCCTTGCTGAGAGTATCTGGCAACCTATCAAGCACAAAGCGAGCTGTGTTATAAACTACTGTAGTACTTGCGTAGCTGCGAAACTAGTAAGTTCTGTTTAGCGGTGTGGAACACAGCGGTGCGCCTAGTCATGTAAGTACATTTTCGCATAACAATGAATTTTCTGTGAGCCTTTGTGTGTTTTTATTTCATAGGAATTGACATATTATGAGGTATATAACTGCAAATATTTATATCACTTTGTTCTTTAGCGTTATAGGCATGCTACAAACGTTTATTTTAGGTATATCTAAATAT…	OU898284.1:59151666-59154158
Coleoptera	Chrysomelidae	Diabrotica balteata	GCA_918026665	Diabrotica balteata-36	DiBa_36	2524	1791	597	54	54	18/18	CCCGG/CCGGG	TTAA	TTAACCCGGCAACTGTGTTGTGGGGTGAAAATAACCCACGTCGTTCATTACCGCTTGTTAAAATAGTGGCAACATCGCCAGATTCGTCTGGCGCCACGAGTACCTTCCCATAATATAACAGACCTTGTATTGCATCATAAATTTCAGTATATAAATAAGATTTGAATGAGTGGTGTCGCCTTCTTTGGACTTGTGGGTGATTTTAACCCCACCACACAGTTGAAGTGCAGTATTATTTAGTTTTTGGGTAATTTTAACCCCACAACACCGGTTAATTATTAACAGGTAAGTTCTTATACTAGCACAACTTATCTCGATTTTTTTAACAGAAACATAATTTAATTGTTAGGAATATTGAAAATTGATTAGATATTCTTAATTTCAGACATATCGAAATAT…	OU898284.1:47131296-47133827
Coleoptera	Chrysomelidae	Diabrotica balteata	GCA_918026665	Diabrotica balteata-37	DiBa_37	2449	1470	490	4	0	17/17	CCTTT/AAGGG	TTAA	TTAACCTTTCCGTGVCCGTGCGGGGTATTTTAGGTACCCCAGATGCGGTTTTGTTTTTATAACTTTTCAAAATATTTTTATTTTTCTTTATCCCTCCAGGTAATCTTAGAAAATATATTACCAAATCATTTTTTTGTAAAAATTATTAAATATAATTTCAATTTTATAGTAAAATTGAAATTAATTCCTTGGGGTACCTCCGTTACCCCGCACGGCCTGCTGCGTATTGAAATCATACGCGTATATTCCTGTCGTCGGCCAGCCAAATATGATGTAAACGAAATGAAATGAAATGTAAACAATATTCTATTTTTAGATTACTGTTAGACTAAAATAATCAGGTTTAGATTACTTTAGTCGATCTTAGTAGTAATTTCTTTGCTTTGCGGTACGTATTTG…	OU898284.1:60025313-60027766
Coleoptera	Chrysomelidae	Diabrotica balteata	GCA_918026665	Diabrotica balteata-4	DiBa_4	2430	1701	567	51	49	20/20	CCCTG/CAGGG	TTAA	TTAACCCTGCTGTCCTGTTCGGGTCTATTTGACCCAAAAAAAAAATTATTTCTTATTTTACAAATTATTACGCGGCGTAACGTTTTGGTGTTTCGTGACTTTATTACTTAATATGAGGTCTTTCAATTGCATAAAAGATAAAAAATCAACTTGCTCATTTTTTTGATAAAAATTAAATTGTTACCTATGGTACGCTCGGGTCAATATGACCCACTTATTTAAACCGTTAAAAATTACCTGTATAGGTATGTTTAGTTGGTAGTATTTTATATTTTCTAATAGTGTTTGTCAGTCAGGTACGTCTATAAATAAAAACAAGTTTCTACAAGCTAGAACTTGTAAAATATGTGTAGTGTAGCTGGACGATGTCAGGTAGAATGGCATGTCACGTAAAAGGAA…	OU898277.1:122868505-122870942
Coleoptera	Chrysomelidae	Diabrotica balteata	GCA_918026665	Diabrotica balteata-40	DiBa_40	2407	1770	590	3	3	14/14	CCCAT/ATGGG	TTAA	TTAACCCTTAACCGGAGACACCTCGTCTGTCAGTCGACGCCAAAAAAATAATGGCTGGGTATTAACTGGTAAGACCGCCCACTGGCGTGTTACTTTATCTATTCCTTCTATTGGTCAGTCTTAACAGGTAGTCAAATTTGCGAAAGGAGATTAGTCTATATTGAGAAGTTATAAGAGTTGGTATATGCAGCGTAGTCTGACAGACAACGCGTCTCTGTTTGTGTGTGTGGTTATAGTACTCGTGTATACAAGAATATGGCCGGGCCGTCAAAGAAGCGTGTGCGATTCGGTGATCCAGATTACGTAGAGACTTTAGAGAAATGGTACCAGGAAGATTTCAGTGATACTAGTGATATAGACGACGTCTCCGACGACTATCGTATAGAATCTGAACACGAT…	OU898280.1:29360756-29363170
Coleoptera	Chrysomelidae	Diabrotica balteata	GCA_918026665	Diabrotica balteata-41	DiBa_41	2499	1884	628	4	4	16/16	CCCTT/AAGGG	TTAA	TTAACCCTACACTGCGCAATGATGCAAAAATGCACCAACCATAATTTTGTCCCATAACTCCACTTAGAGTAAATATTTTGTGCTCCGTTGCGTGGTGATTCATTCAAGCGTCGTACCTTAACATAAATATATACATACTGATCGTATAACCTAACCATACTTTATGCTGTGGCGCCAGATATTGACTGCTACTTTGTGTCCGTTGAATGTAATATTTGACTACTGTTTTCACTCATAAAAATTGAAAAGGTATGTATGATTTAATTACTGTTAGTTAATTGGTTTATTTTGCAAACGTACACACTATATTTGTTATGATCGGTTAAAATGGATGTTTATTTATGCCCATTTTTTAAATGATTCATATTTGACTCAGCGCGCATATAACAGATGTTTTTT…	OU898278.1:101185125-101187631
Coleoptera	Chrysomelidae	Diabrotica balteata	GCA_918026665	Diabrotica balteata-42	DiBa_42	2497	1737	579	3	3	16/16	CCCTA/ATGGG	TTAA	TTAACCCTTAAACGGCTAGCGTTACCATATCGTAACGGTAGACAACCTCATTTTAGAAGTGGCAACACAGCTTTTGGTTCCATCGGAATGCGTTGGTTATTTGTCAACACGCTTTTAGTATGTGAATGAACACATTGTTGGGTACAACGTCAACGTAAAATCTTTTTGGCAGTTTTATTCAAATTTTAAAAATTGTGGTAACAGTTACGAGCTTCCAAAGATGGACATCCGTCTAGAGTAAGTATTACTAAAACTTCTTTTTTGAATTGTTATGAAAAATACTTACAAAAGAGTATTTATAGATAGTTATTCTTCAGTTCTAGACCAAATTTTGTTATGAAAGTATTTCAAGTTCTATAATGTAACCTCAGAAATATTGGCGTTACCGTATGGTAACGC…	OU898283.1:101330600-10133310
Coleoptera	Chrysomelidae	Diabrotica balteata	GCA_918026665	Diabrotica balteata-44	DiBa_44	2423	1653	551	3	3	16/16	CCCTT/AAGGG	TTAA	TTAACCCTTTCAGGACGGTTGACCGATATATCGGACAGAAAGAAAACTGCCACACGGACGACTGACCGATATATATGTCACTATGTTTATCCGTCTCCAAAGACCAGTGTATGATTAATCAGCCAAAATTTTAAAATGAAATTGGCAGGTAGGCGACTGGCGGATATATCGTGAGCTTATAATTTGCCACACAGACGAGTGTCGTTTATATCAGTCACCGTCCGATATATGCGACACTCGGCTAGAGAGATGCGCACGCAGCATACAGATTACTTGAAATTTCCGGTGGCTACGTCGCCACGTGTTTCAGTAGCAACTAAAATGTCGTGTAATGAGAACGCCGGGCCTTCGAGCAAAAGAATTAAAGTTAATAATAATAGTACAAATGATTATTCTTCG…	OU898281.1:102823835-102826264
Coleoptera	Chrysomelidae	Diabrotica balteata	GCA_918026665	Diabrotica balteata-45	DiBa_45	2451	1674	558	5	2	14/14	CCCTT/AAGGG	TTAA	TTAACCTGTTCCGCTCCATCGTATCCACGTATGGATATTTTTAGGTATGGCGAACTCTACCACGATATCCACATACGGATATTCATACAGGGATATTACTGCACTCTGTAAAAGTGGTGTAGTGCTCTGTAGATTAATTTGAATTACGGTAGGACATGGATATCCATACGGCGATATCATGGTTAGTCATTTTTTTACAAAATTCCCAGAATAATGTAAACAGCTCAAGGTCGACGTTCAGTCTGGTGGCAACCCAAGCAGCGGCGAAATTTATATTATTTATTTAGTACACTTTTAGGTATTGTTGAGAGAGCACGTGCTCTTTTTATTGCCTGTTCTGTTTATATTTAGATACGTAATTGTGTTTTATAGTAGAAAAATGGATTCGGATCTCGAAAG…	OU898278.1:156938731-156941177
Coleoptera	Chrysomelidae	Diabrotica balteata	GCA_918026665	Diabrotica balteata-46	DiBa_46	2572	1587	529	8	8	14/14	CCTGT/AGGGG	TTAA	TTAACCCTTTCAGTCACCATGTTCGTTTAAACGAACATCAACTTTTCATAAGCGCCAACGATAGCTAATTCCTATTTTTTACGTTGAATCACCATGATCCTCTAAACGAACATCGTCTCTGCACGTTATACAAGTCACAGTGTCACGCTTGTTCCGAACAGCTCAGTTTGGTTGATAAGTAGCGCATGGTAACACACATTTTGAGGTTAGCTGCAATTCGTGATATTTCCTTTGTGTTTAAACTTATTAGGTAAGTTAAAATATAATTTTAAAATTATTTTATAGGTACTTAATTGTTAGTTTTTATATGTATGTACAAAAACATAAAAAATATTAGCTACTTTATATAGTTTTATACAAAAAATCATGTGTTATTTTAAACGAACATGGTGACTCAAA…	OU898283.1:2880392-2882971
Coleoptera	Chrysomelidae	Diabrotica balteata	GCA_918026665	Diabrotica balteata-48	DiBa_48	2329	1806	602	10	8	20/20	CCCTG/CAGGG	TTAA	TTAACCCTTAAATGCCCAAATCGGGGTCACTATGGGACCCCAGACATACATTTTTGGCTATAATATCTTTATTTGAAACATTTGGCAACCGCGCAATCAGGTATTTGTGTGGACGTGTCTCCTACGTTTTCTGTTAGTATACCACGAACATTCGTGAGGTGCAGTGGTCTGTAAGAGAGATTTAGATAAGTGGGGTCTCGCTGTGACCCGATTGGGCATTTAGAGGCACCAGAATATTTTTATTATTTTTAACATTTTTCGTCAGTTTACATTGAAAAATGGACCGTAAGAGAATGAAAATGACAATAAGCGACCAAGAACATGAAAAAATTATCCGAAATATAGAAGAAGGGATATCAGACTCCGATTTCGACTATGAGATTACCGACGAATCAGATA…	OU898277.1:147340767-147343102
Coleoptera	Chrysomelidae	Diabrotica balteata	GCA_918026665	Diabrotica balteata-49	DiBa_49	3087	1971	657	13	13	13/13	CCCTT/AAGGG	TTAA	TTAACACGTACAGTGCCACCGTGGGATTGTATTTTTGCGTAACCCTGGGGCCAACTTTTTTTATTTGAAATTCTGAATATGTATGAGCTATTATACAGATTCATTGTCAATTTTTTGCTAAATTTGAAATTTTTTGCCAGATTTTGCCATTTTTATGTGACGGTCTACGTTGATCCCCCATGGCCCGAAAGCATGTGTTTGGCGTTATGGCCAGTGGGGGAGTGCACGCGTCCGTCGCTATTTTGTACTATAATTTCTACTTCTGTTCAATTCGGAAATCTGCTGTTTAAATTTGTTATCATCACAAAAAATTTGATAGTATTTTTAATACGTTTGTATTCAAATTTATTTGATACTTCCCTGTATTGTTTAAAAATTAAATGCAAAGAATGAGAAATT…	OU898283.1:124163788-124166882
Coleoptera	Chrysomelidae	Diabrotica balteata	GCA_918026665	Diabrotica balteata-5	DiBa_5	2384	1839	613	26	26	17/17	CTCGT/ACGTG	TTAA	TTAACTCGTTCGCTGCCGATCACGCGCCAGTGCGTGATGGTCGTACTTGGAAAAAGGCCGATCACGCGCCAGTGCGTGATATAGCTGTAAGCTCTATAATGTAGGTTTTTAAATACGGCTTATGGAATGAGTTTAAAAATAAGTGTCGGCCTGCTAGGATCGATCATAGGTTATGATTTACATTGCGCGGTTTTTGATTTGACAGTACCAGTGTATGTTGACAGTCTAGTGAAAATGGCGGAAAGTAATAACATTGTGGCAGGACCTTCTCAACCAAAAAAGGTAAAAATTGATTTAAAACAGCCTTTAAGTGAAAAAGAACTACTATATTTACTGGAACATGACAGCTCCGACGAGGACGAGATGGTATTTGGTGATTTGGATGAATCGGACGAAGTA…	OU898284.1:3077118-3079509
Coleoptera	Chrysomelidae	Diabrotica balteata	GCA_918026665	Diabrotica balteata-50	DiBa_50	2550	1497	499	3	0	21/21	CACCT/ACGTG	TTAA	TTAACACGTTAAACCCCATGTGCACCACACTGGTGCACAGCATGGTTTTACCACAGACCATGTGTACCAATTTGTCCTCAGTATATTATCGTGTTTAAGCGACTGTGGTCATGTGAGGGACGCAGTTTCTGTGTTGTTATATGATAAATTAGAACGGTCTGGTCTATAGAAAACGGAAATTTGTCTTGGTCTGGTAAAACCTGCCTCTAGTTTTTGTAGGTTAGGATTTTTGTTGACATTTGTATTTCACTGTGGTATTATCGTGTGCGACAATTGTATTCATTTCCTGCAGTAGAAAAGTATTAATATCTTCATATAATGAACAAAAAAGGATTATCAGAAGATGAACTTCGTCGAATACTAGAAGAATCTGATTTCAGTGATTGTAATATATCAGAT…	OU898284.1:45002458-45005015
Coleoptera	Chrysomelidae	Diabrotica balteata	GCA_918026665	Diabrotica balteata-52	DiBa_52	2561	1803	601	6	4	14/14	CCCAT/ATGGG	TTAA	TTAACCCATTATCTCCCACTGGACCCATTTAGGGACAGCAAACAAAATTTCACTGTAGCGCCTTCTATTGACAAATAGCAAGAGTTCACTACGACAGAGTGTTAGTTTACATTGTTTTCTTCTTAACTTATAGCGCTGATGTTTCTCAGTTCGACCAACGCAGCAGCAGGTACAACTTTGTAAGCAAGGTCACGCCTTTGTCTGCAAGAGCGATACATGCTTTTACTAAAAGACGAGTAAAATTAAAATTTCATTTGTTAGCAGTGTTTATTATAACCAAACGTGTAGTTGTGAGTGTAAGTTATTGTGTTTTCAACAAATTTTATCGAGTTTTCTGAAATTGTAGATAACATAAGTTAGGTAAGTTAGGTATCCTCGTATGGGGACACTGGGCGGAAG…	OU898277.1:76506325-76508894
Coleoptera	Chrysomelidae	Diabrotica balteata	GCA_918026665	Diabrotica balteata-54	DiBa_54	2593	1896	632	7	7	15/15	CACCT/AGGTG	TTAA	TTAACACCTTGACGACGGCACCTCAAAACGCTGTCATTAGTCAGAGCCGAGAGCAACTTTTCATTTATTTTAAGTGTAACTGGATTTAAATTACAAAAAAAAATTGTATTAACTTTTAACAATGTTGTTTTTTTACATTTAAATTACATTTGAAACGTGTACCACCGGTGGTACATGACGGCTGTAATGAATAATTATTTACTGGAGCCGACGTGTACCACCGGTGGTACACGGAAGAAGGTGTCTATAAAATAGCTTTTTGTTTCAGATTAGCCAGTAGAAATGTCGTCTAGAGGGAAAAAAATAATTGCGTTGGTCTCCGCCGACACAGAAAATAACGAAGAAAAACATGAAAATCCTCAAGACGCTACTTCTACGTCACTAGAAAATGTTGAACCT…	OU898278.1:25451379-25453978
Coleoptera	Chrysomelidae	Diabrotica balteata	GCA_918026665	Diabrotica balteata-56	DiBa_56	2627	1851	617	6	6	17/17	CCCTT/AAGGG	TTAA	TTAACCCTTTAATTGATAATGTATCTTTAAAGATACATATCAAGGAAAAATTTGTATCAACGTATTTTCTTTAAAAATATGCCAGTCTTTGGTAATGTATCTTTAAATACACCCTTTCTTTTATAACTAGTTGTGAGTCGCCATCTATAGGATCTATTACAAACGTTCTACAGGTGACGTAAATTTACCATGTTGCAATTTTTAGGTTAGTGAACTAACTGATCCCATGTAAACAGCGTTTATTGAAAAGTTTTTAGAGATTTTATGCTGATAACTGTTTATTTTGGTAAAGGTAAGTCTACTGAGATGTAATATTAAGTTGTTTGTTCCATATTATTTTATAATTTTTGTATGAAGTCTCATTTAAAACTATGTATCTTTAAAGAAACATTGCCGGGT…	OU898284.1:63216608-63219242
Coleoptera	Chrysomelidae	Diabrotica balteata	GCA_918026665	Diabrotica balteata-57	DiBa_57	3023	1572	524	3	2	17/17	CCCTT/AAGGG	TTAA	TTAACCCTTTAATCGGCAAGACCGTCTGCAGACGGTCTTTACTCTAACCTAAGTATTTTTTCAATAACGGGTGTGATCGAGCTGAACGACAAAACCGTTTGTAGGCAGTGAAAATACGAATCTAACGGTACCAGTTTGAAGGTTGTAGGCTTATTTGATTTACAGCGGCTGGCATTTATGTCGCGACAATCGTATGAATCAGACGTTAAAATTATTTGTGTGTACGGGAAAAATCAAAGAATTTTAAAAAGTGCTTTTTAGTTGAGAAATAAACACGAAAATTTTTGTGGTAAGTAGTTATTATGTATATTTATTGATTTACTACTGTGTGTGGAGGAAATAAGAAGTGGAATTGAAATACCGCGCATTTAGTGAAGGCCGTTTGCAGACGGTCTTGTC…	OU898281.1:100766785-100769812
Coleoptera	Chrysomelidae	Diabrotica balteata	GCA_918026665	Diabrotica balteata-58	DiBa_58	2460	1788	596	3	3	17/17	CCCGG/AAGGG	TTAA	TTAACCCGGAACTGGTGAGGTGGTGCCGTACACGACCCCACCTCTACCAAATATTGGTGATATCTCAAGGTTACGGTTATCTATCGCCAGACTCGTTTAGGAATGCATCGGTCAAGCAGTTTTATGAGAGCTGTTGCGAGGAGAACGTCTTGTGAATTATTATTTTACTATTATTTCGTGCTAAATATTTGCTGGGGTACGTGAAGGCACCACATCACCGTAAGTGTAATTTTTTTATTTTGTAGATAATTATATAATTACTGTTTTTTTTGTAGAAAAATGGCTAGTGGGTCATCAAAAAAAGTATCTTACAACGATCCCAACTTCGAGGAGACTGTTAGAAAGTGGTTTAGTGATTTAGATAGTGATACAGAAGAGGAAACAAATAATGTAACAGAA…	OU898278.1:162823288-162825753
Coleoptera	Chrysomelidae	Diabrotica balteata	GCA_918026665	Diabrotica balteata-6	DiBa_6	2388	1761	587	50	50	15/15	CCCTA/ATGGG	TTAA	TTAACCCTAGAACTGCACACTGGGGTCTGAAAAACCCAGGCGCATGAATCGTTCAATGTAACTTGCGCATGTCTGCGTCTTTTGGCAATCCCTTGCACGTAAATTCAGTTAAGAGCCGACTACGTTGAGAGACAGTCGCTGCGCCGCGTAAGTTTGTTGTATAGTTTACTGTGACGCTTTTAGTAGATCTGTGGGTACTTCGGACCCCAGTGTGCAGTTAAACGGTGTTAAAATTTTGAGGTGATTTTTTGTTATTTGCTAGTATGGCAGATTCTAAGAGAAAATATCAGCGTCCACTAACCAGAAAAGAATTAGAGTGGGAAGCTGAAAACCTGTGGGCGAATGAAAATGAACCAGAGACCATCGAAGATGATTTTGGAGACTCATCAGATGAAGACG…	OU898284.1:1298112-1300507
Coleoptera	Chrysomelidae	Diabrotica balteata	GCA_918026665	Diabrotica balteata-60	DiBa_60	2725	1881	627	6	6	12/12	CCCTT/AAGGG	TTAA	TTAACCCTTTCGCTCATAGTGTATTCAATTGAATACATCAAATTCGTATACCTCTACGTACAAATTTAGCGGAAATTTTCCTTTAATTCCTGATATATTTAATATCAGTAATATTTAATTTTTCATATACGATATGTGTTGCCATCTATGGTTAAGTAGATGAACTTAGAAAACAATTATTGAGAGAGGTTGCTATAGTGACTTCGCGATCTCATTACATAACTTCCTAAATTATCAACTGGACATAACCTATGACAATATAAAATGTACTGATAGTTGTGTATTGTTGAGAAAGGTTATCTTTATGCTAATATTCAGTTGGACACTTTAGGTAATTAACAGTAATACGATTATTAGTATCTGAAGTTGATGTATTCAATTGCATACAGTGTGAAATAA…	OU898276.1:57005955-57008687
Coleoptera	Chrysomelidae	Diabrotica balteata	GCA_918026665	Diabrotica balteata-61	DiBa_61	2640	1566	522	3	3	14/14	CAGGT/AGGTG	TTAA	TTAACAGGTTGGCTGCCACAATGGTACGTAAAAAAATGATCCCTCTGGCCGTTATGTTTTTTGTGCACAATTCGATATAAACATATAAATACTTTTAAGTTTTGATCATATTATTCAGTAAACCATACGTTTTTTTGCAAATTTTGAAGAGAAGCCACATGTGCTACTCGCGGCCCTAAAACAAAGATGTAGTTCTAATGGCCGCGTGAAGCCAATGCGGCTGCTTGGTACAAGGTCGAATATTCAGACATGTAAACGACACTAAATGGGAGGGATAACTGTATATTTCGATAGTTGCAATAAATTTGTCAGTCAGAGTCAGTAGTAATTATATGCTTATCAGTGCAATATCGTTTGTTTACTGTATCGAGTGAATATGAGCTACGAGAAGGAGCTAAA…	OU898284.1:74438197-74440844
Coleoptera	Chrysomelidae	Diabrotica balteata	GCA_918026665	Diabrotica balteata-63	DiBa_63	2978	1572	524	5	5	10/10	CCCTT/AAGGG	TTAA	TTAACCCTTTAACGATTTCTGGTCGATATATCAACCGGTTATGAATCACTCACTTCTTAATGTCGCACAGGTTTGTGAATAAGCCAGTTGTCACGATTCTGTCTAAGGAACGATCTTTCGATGGCTTAGTAACGGTAAATGCAAACGCGCGCGAACTGCAGTCACAAGTGGTTTATAATTCAACCTGTGCGCCTTTAGTGTACTAGCTGTGTTACAGTTGTTCTATTTTGTTATTTTAAGTGCCCGATTTTTATGAAAAAAACCGATATTTAGGTAAGTTTTAATTATTTAATATTATATTTGTTTATACAGAACGTTATCACATTATGTAAAGTAAATGGAATGCAGCTTATTATTGATAAATACAATAATATACTGTTAGAAGGCAAAATTTTTAGG…	OU898284.1:8542282-8545267
Coleoptera	Chrysomelidae	Diabrotica balteata	GCA_918026665	Diabrotica balteata-65	DiBa_65	2627	1851	617	6	6	17/17	CCCTT/AAGGG	TTAA	TTAACCCTTTAATTGATAATGTATCTTTAAAGATACATATCAAGGAAAAATTTGTATCAACGTATTTTCTTTAAAAATATGCCAGTCTTTGGTAATGTATCTTTAAATACACCCTTTCTTTTATAACTAGTTGTGAGTCGCCATCTATAGGATCTATTACAAACGTTCTACAGGTGACGTAAATTTACCATGTTGCAATTTTTAGGTTAGTGAACTAACTGATCCCATGTAAACAGCGTTTATTGAAAAGTTTTTAGAGATTTTATGCTGATAACTGTTTATTTTGGTAAAGGTAAGTCTACTGAGATGTAATATTAAGTTGTTTGTTCCATATTATTTTATAATTTTTGTATGAAGTCTCATTTAAAACTATGTATCTTTAAAGAAACATTGCCGGGT…	OU898284.1:63216608-63219242
Coleoptera	Chrysomelidae	Diabrotica balteata	GCA_918026665	Diabrotica balteata-66	DiBa_66	2507	1419	473	4	0	15/15	CCCTT/AAGGG	TTAA	TTAACCCTTTCAATGCGGAAAGCGCACACGGTGCGCTTTGTTCATTTTTAATAAAATGCGAACGGCGCACCGGCGCGCTCTCGAAACACATACTTTTATATGCTTATTTAAAAACGTCGCAGTTATCAGAAGTATTTTAAATATGTTTCGCACTTACATAAATATATGTAATGCTGATATGTGAAATCCGTTTTTCGGGGTTTCACATAGGTAGCTAGTAATGGATTTTCTAATATAACCTGTTTATTTATCGTTTAAACGTTAGTCAGTGAGTGACTTATTTGTTCTATTTTTACAATAATGGCAGAATTATGTGAAGCTGGTCCCTCAGGGATAAAAAAACGTAAAATTATTCAAGTTAGAAATCCAAAAAAAGTAACGGAGGAGGAACTGATGCAA…	OU898282.1:99624586-99627100
Coleoptera	Chrysomelidae	Diabrotica balteata	GCA_918026665	Diabrotica balteata-67	DiBa_67	2453	1746	582	4	2	13/13	CCCAT/ATGGG	TTAA	TTAACCCATTAGCGCCTAGCGTGATCATATGATCACACATAACAAGACTCAAGATTTTATTATTTGTTTGGCAACACTGTGATAATTTTAACGTCGGCTCAAGGCTACTGTGTTGCTTATGCCTTAGTTTAAAATAATAAACAGTGCGAGGTGCATTTAATTGTTATTAGAAGTATTTGTAGTGACCAATTTGCTGGTTAGCAGTTTGAAAAATGGCAAATCCGTACATCCGATTTGTGTAAGTATTGTATTTATATAACAAATTATTTAAAATTTGATTTGGGGTATAATATGTTATAGAAGTAAGTTAAACTTTATCTTAAAATGATTCACACTTCGAAATGGTACTTTAGTATTTCATAATTACACATTTATTAGGGATGTGATCATATGAACACG…	OU898277.1:136312935-136315391
Coleoptera	Chrysomelidae	Diabrotica balteata	GCA_918026665	Diabrotica balteata-7	DiBa_7	1439	1761	587	7	7	14/14	CCCCT/ACAGG	TTAA	TTAACCTGTTCCGCTCCATCGTATCCACGTATGGATATTTTTAGGTATGGCGAACTCTACCACGATATCCACATACGGATATTCATACAGGGATATTACTGCACTCTGTAAAAGTGGTGTAGTGCTCTGTAGATTAATTTGAATTACGGTAGGACATGGATATCCATACGGCGATATCATGGTTAGTCATTTTTTTACAAAATTCCCAGAATAATGTAAACAGCTCAAGGTCGACGTTCAGTCTGGTGGCAACCCAAGCAGCGGCGAAATTTATATTATTTATTTAGTACACTTTTAGGTATTGTTGAGAGAGCACGTGCTCTTTTTATTGCCTGTTCTGTTTATATTTAGATACGTAATTGTGTTTTATAGTAGAAAAATGGATTCGGATCTCGAAAG…	OU898278.1:156938731-156941177
Coleoptera	Chrysomelidae	Diabrotica balteata	GCA_918026665	Diabrotica balteata-9	DiBa_9	2368	1794	598	13	13	16/16	CCCGT/ACGGG	TTAA	TTAACCCGTAACCACAGACGCGGAGTCAATTTGACTCATTGCAAGTACGTAGTGATGAGTTTCGAGATTTCCCCCCACTCTATATGGCCAGGCGTAGATGTACCTTTTCAACGATCAGTATTCAACGGTTAGTGAGACGGCTGTGTCGTTTGTATATGTTATTTGCATTTTATTACGACTTCAGTTTTCGACGGAGTCAAAAAGACTACAGGTCTGTGATAACGTTATATTTCTTGTTTCCATATTTTATAAATCTGCTCGGTTTATTTTAGGTTTTAGTAATGGATTTCGAAAGTAAAGGTGGTCCATCAAAAAGAATCAGATATGGCGATGCAAACTATGAAGAAACTTTGCTGAAATGGGCGGATGAGGTCGATGAAAACGAGAGCGATGCTGATT…	OU898281.1:77772991-77775466
Coleoptera	Chrysomelidae	Phaedon cochleariae	GCA_918026855	Phaedon cochleariae-1	PhCc_1	2553	1425	475	6	0	13/13	CCCTT/AAGGG	TTAA	TTAACCCTTTCAATACGGCTATAATTCAAAAAATATTGGTTGAAAATTACTATTGGGTTATATATGTCCCACTAAAAGTTTATAGAATACTGTTAGCCTTTGAACGCATCATAAACCAGATTTGACACTGTCCCAACCGTTCTGAGAGTACCGAGAATCAATGTGCCCGCGCAAAACTCGACTTTACCAACCTATAACATCAGTTAACCTCATTATTTGTTTTGGTGCACATGTGGTTATTATTTAAGCGCAGTTTTATGTTATAAAACGCACGTTTCTATTACAAATTTATATCAAGGAGTGCCATAATGTCTAGGTAAGACATATTACATACATATTTTTAATTTTAGTCCCTTTTGTTTACAGACTTTTTAGTTTACGGGTTTACGGGATACATAT…	OU896711.1:52377727-52380286
Coleoptera	Chrysomelidae	Phaedon cochleariae	GCA_918026855	Phaedon cochleariae-10	PhCc_10	2668	1791	597	5	5	16/16	CACGT/ACGTG	TTAA	TTAACACGTTAACTGCCAAGCGACCGCCGGCGGCCAATTCATGAGTTTCTCGACACCCCGTGTCTAATTCTACGAGGAATTCCTAGGGCCCCAAGTGTAACTATGGCAGAACAAATCGTTTAAAAATTTTGAAAAAAAAACATACACACTTTTCAGTATTCCTGATTTCAAAAATGACATTTTTGACAATTGGTTGCCGGCGACCAACTGGCGCTCTGTTGATACGCTGATCCTTGCCAGGCCACTTGGTCGCCAGCGTCCAATTGCAGAATGAGTGGGGCAACTAGGAGGGCATGCGTGTGTGTGTGTGTGTGCCGTGAATGACGAGGAATGTTTCTCATCGCGCGCATTCTGTAGACAGTGTTGACTCTAACCGATGCTAAAAATAAAAACACCTGC…	OU896717.1:5818558-5821233
Coleoptera	Chrysomelidae	Phaedon cochleariae	GCA_918026855	Phaedon cochleariae-11	PhCc_11	2446	1743	581	5	5	16/16	CACGT/ACGTG	TTAA	TTAACACGTTCGCGGACAGAACTGCAATTGCAGTCATTTGGTAGTACTTCCAGTGGGCCACGACTGCAATAGCAGACATAAAGTATTCCAATACTGAGAGCACGACTGCGATAACAGACGATTCTCACATTCATCACAATGATTCTTGATATTCAGTGTCCCAGCATGTACCATTATTTTGTTGGGCACTGTTCTTCGTGATCTCCAAACGATATGATTGGTCACAAGTGTCAGATGATATAAACATTACGTCAGCTGCGTCGTGTCTGCACGTGCAGTCGGTCTTCAACGGTGGACTAATACACATGCCGTTTCACTGTGCTGTATGAATTGGTCAGTGTTTAGGAGTGTGATCCATTGGAGTTCTAACGTGAGTAGACATATAATCGCCGTTTTATC…	OU896713.1:29718089-29720542
Coleoptera	Chrysomelidae	Phaedon cochleariae	GCA_918026855	Phaedon cochleariae-12	PhCc_12	2415	1773	591	4	2	7/7	CCCTT/AAGGG	TTAA	TTAACCCTTTCGAGCTCAGTGGTACATTGAACATACCACAAATATAAAATTCATAATCGGTCCTGCTTTGTGGTTTTCCATGCGTACCACTAACCTGATAGTTACTTGTGAATACTCCCCTCTTCTTTGGCGCAAAAACAATGCGGTCAGTTTGCGATGAATGTTTACAGTGAATCAGTTCATTTTGTTGTGCTATTGTTTGTTGCTCATCAATATTCGTTGCTGATTTCAGTATAATAAAACTTAAAAAATGGCAAGTAAGTACATGAAAAACATTGCTCCATAGTATTAGTATATGAATATACATAGATTCAAATTTTTCACTCATGAGTATTGCCGTTGATCGTCATTTATTTGTGGTATTCCAAATATACCACAACGCGTGAACAAAGAACAAGA…	OU896716.1:32803578-32806000
Coleoptera	Chrysomelidae	Phaedon cochleariae	GCA_918026855	Phaedon cochleariae-13	PhCc_13	2421	1446	482	3	0	16/16	CCCAG/CTGGG	TTAA	TTAACCCAGATGTACCTATTGTACTATATCAAGTACGGTCCTAACAAGTCTCAACTTGTAGCGGATTTCTGGCGCGCGTGATCCAACGCTGTGGCGAATGCTTCAGTATAGTCGGATCATTGTGCCTGTGCAGACTAAGTCAGTTCTGGGGAGTGGAAGTGCGAATTTGATTCTTTCAAAGAATAGATATAAATAGAAATGGCTGAATTCGGTGTAACCTTTGCTAGGTAAGTCGATTTGAAGTATAGAAAATAGAGATAAATTACATAATTGGCTGGTAATAATATGATGAATAATGATTATATCATGAATTGATTAGATACATCCATTATTCTGATGAATGATATTTTTTCAAGAACGACTTTTAGGGATGTGGATGTACTAAATATAGTACATCAG…	OU896711.1:46165245-46167664
Coleoptera	Chrysomelidae	Phaedon cochleariae	GCA_918026855	Phaedon cochleariae-2	PhCc_2	2410	1797	599	3	3	14/14	CCCTT/AAGGG	TTAA	TTAACCCTCTATGGCCCTGTGTGACTTCAAAGTAACACAGTACAAGAACATTTCTCAACGTCTTCTATATCGAATGATTGTCCATTAAAGCTCAGTGTGACTTCAGAGTAACAATCAAGAACTCGAAACAACGCCACTAAGGACATCTGTACGATAAAAGGTGAAACAAAATATAATTTCCAGTCGTTCTGCTTCAACAACATGGCTGCTCTTTGTTTATCATTGATAAACAAGTGAATTTCGAGAGTCTGAGCTGTTTTCAAGTGTACAAAAATATCTGGACACTAGATTTATATTAGCAGAATACATCTTGATGAAAGATATCACAGCATATTCAACAATAGCGTGATATTTTGTCCAAATAAGGTATGTAACTTCAAAGTCACGTTGGGCTATGAG…	OU896719.1:8711710-8714127
Coleoptera	Chrysomelidae	Phaedon cochleariae	GCA_918026855	Phaedon cochleariae-3	PhCc_3	2449	1869	623	7	5	13/13	CCCAT/TAGGG	TTAA	TTAACCCATTATGACCTAGCGTTACTTATATGTAACGCACGTAAAGGTTCCTGCTTATTACCACAAATGCAACATTTATGAACTTTTCCACTGGATGGCGCTGTAAACCTGATCCTCGGTAGTTGATTTATCAAAACGTTCAGTTGCATCGTGATATTCCAACTGAAAGTATTGCTTTTGTGAATTATTTTGGAGCCGAGCATGAGCATGGACGATGAGACCGACATTCGCTTCGAGTAAGTACTATATAAAATGAATTTGTCAGTCATTCATTGTTATAATCGAATATATGGGTATTTGAATATGTAGTTTTGATAATGGATATGTAATATTTGACATTTGTCAAAACTGGTCTAGTTGAGGGGCTCTCATTTGTTGATGTTACATATAAGTAACGCT…	OU896720.1:250954-253409
Coleoptera	Chrysomelidae	Phaedon cochleariae	GCA_918026855	Phaedon cochleariae-4	PhCc_4	2656	1542	514	5	4	16/16	CCCAT/TAGGG	TTAA	TTAACCCATTAGTGCCTAGCGTTGCTTTTATGTAACAGTAAAATGGCGTCAGCGAATCAGCTGTTTTGTCGCCCGAAGCACATAGTCTCGCCGTATAACTCGTCAGTTCGGTTCAGAAAGCATTGAAGGTCACGCTCGTTCAGTTGTGAGGCATTATTTTAGTTTTTTGTCCGATATTTCGTCTCCTAAAAATCCATAGGAGTTCAAAAGTCGAAAGATATGGACTTCGTCGATGAAAAGTGAGTACCTTTGTTATATTTCGTGTAATGAAGTTGATGTAAGTATTCAAATAGAATGAGTTTACATAAACACATATTTTCTGTATATACTGATCTTGGAATTTTCATTCATGGAAGAGTTTTTTTGTTTTGAATTTGAGTGTTACATATATGTAACGCT…	OU896707.1:38286772-38289433
Coleoptera	Chrysomelidae	Phaedon cochleariae	GCA_918026855	Phaedon cochleariae-5	PhCc_5	2574	1377	459	9	0	14/14	CCCAT/TAGGG	TTAA	TTAACCCATTAAGCGCCGTTGATGCGAAAACGCAACATTATATTCTGATTTTTTTTTACAGAAACTGAAACTGGAATTTTGTCCACATATTCCAGGATTATGTTTATATGAGTTTCATAATGATATGTGATTTTTCTGTGGCGAATACAACAAGTTTTGATTATCTCAATCTCATCTTGAAATTTGTGTGATTTCATTTCTCAAACATCCTATGCTGTAACACCCTGTATCTTCAGGATTTTCCAACATGTGTTTTTCGTTTTATGTTATTTTATGGAAGATGTATTGTACTTATTAGGTGACAACGAAAAATTTCAATACATCGATTTCGAAGAAAAATATAGTCATGCTAAAATAATGTTGCGTTTTCGCATCAACGGCGCAATACGGTAGTAATGG…	OU896717.1:22755727-22758308
Coleoptera	Chrysomelidae	Phaedon cochleariae	GCA_918026855	Phaedon cochleariae-6	PhCc_6	2400	1755	585	5	1	14/14	CCTCT/AGAGG	TTAA	TTAACCTCTTAAGGCCCATGGTTCCATATATGGAACATATAAAATATCAATTTATTAAATCAACCATTTACTTTAGTTCGTGATTATTTCATGATGACCCGTTGTTCTGAATAGGGAACAAATGAGAAATATACAAACCTTGTTGTTTTCGCCATCTGTTGTCATTTTGTGAAAGTTTGAAATCCGCCATGTTTGTGAACAGCTGTGAATTTTAGATTTGTAACAGTTCGTGCTGATTTTGTATATTCTTGGTGAGTATTATATCAAAATAAAATAATTAGGCTTATCGTTAGTATAACTAGATGACCTTGTGATAGTAGAACTGCATTTTTCTGAAAAACGCTGTAATTTATCGTCACTTTTGCATTTGTTCCATGTGTGGGACATTGGTCATTGTCG…	OU896708.1:12375735-12378137
Coleoptera	Chrysomelidae	Phaedon cochleariae	GCA_918026855	Phaedon cochleariae-7	PhCc_7	2672	1929	643	5	2	15/15	CCCGT/AAGGG	TTAA	TTAACCCGTTAGCGCTCAGCGTCCTCGTTTGAAGACGGCTGGAGACAACCCTGTAGTATTTCTAGGAAACAATAAAATCGGATCTATTTTTAGCCAAGTGCACGTGCAATAGTCGGACTCCACCCCAACAGTTTCAGTTAACTCTTGAGTTCGATGTGAATCAGTTGAATCATTCGCCGAAACTGTATGTTATCAATTGTTCTGTACTTATTGATATTTGCTATTATATTTCTCAAGATATTTAGAGGTAAGTGTTTATCATATTATCATTACAAACTTCAAACACATATCTTTTGTTATGGTATATTACAGAACTATACTTTGCTCATTATTTTTCTGAAATCATTGAAAAACTGTAGTGTCCTCAAATGAGGACGTTGGGATTACAGTCATATTTTG…	OU896717.1:3637796-3640473
Coleoptera	Chrysomelidae	Phaedon cochleariae	GCA_918026855	Phaedon cochleariae-8	PhCc_8	2466	1749	583	4	3	14/14	CCCTC/GAGGG	TTAA	TTAACCCTCAGAAACCTATCGTTGCCATATGGCAACAATTTTTTGGACTCTTTAATGCGGCAACCAAAAATACGCAGCATTGTACTACTGGTTTCCGATGTCACAAAATAGTAGTAGGGATACTAGTTGAGTGATTTGTATGTTTACATCTCATTTCAGTCGAACTATTATTCAGTTAGCAAGTGTATTTCTTACCGTGTACATTGTTTTCGTCGAAAAATGGACATACAATGGGCGTAAGTGTAATATTTTTTCCAAATAGAATGATTCAATACTCTTATCGTTATAGTTGGCTACCAGAAGGTTCAGCCAACGTGTCATATACATGGATTTGAAAACAAATGCATATTTTGAATTTTACGTATTTTTGTTTAGCTGTTGCCGTATGGCAACGATAGG…	OU896720.1:22764095-22766568
Coleoptera	Chrysomelidae	Phyllotreta striolata	GCA_918026865	Phyllotreta striolata-1	PhSa_1	2779	1785	595	3	2	16/16	TGATA/ACTAT	TTAA	TTAATGATAAAACGTCCAGGCGTCCTACCGGCAGGACACTGTGTCCTGCCGGTAGGACGTAAAATTTCCTATACGATTTCGAATAGAAGGGGTGCTGCCAGCAGGACGCGAATAGTCTTAAAAGATTCAGCACGAAAAGTTGCCTATCTAATGTGAAAATTTCATCCAAATTGGATTAGTAATAAAGAAGTTATGCAGGAGTGAAGGTTAAAACTTGTTTTGTCCTGAAGACCATTGCCGTACGTAACGATGAGTTTTAAAATAGGCGACCGCGTGGCTGCAAAAGCCACATTATTTGATTCCGATGCCGAAAATAATTGGAGCAAATCCATTTTCGGTAGCAATTATAAAAATTCATATTGTTATGGAGTTGTTCAAAAAATATTAGGAAACACAGCC…	OU900107.1:1041856-1044642
Coleoptera	Chrysomelidae	Psylliodes chrysocephala	GCA_927349885	Psylliodes chrysocephala-1	PsCh_1	2389	1542-1899	514-633	6	5	12/12	CCCTG/CAGGG	TTAA	TTAACCCTGGAATGCTACTTGGGGTACACTTGTACCCCAACACTTTTGAAATCTGGCGCTAAACGGAAGTGGGCAGGGCAACGAACGCCAGTGTCTCATTAGTTTCAGTACGCGGCAAGTCAGTTCGCATGCGACAATCGAGATATACGCAGTGTTTCTTGTTTTTGTAATACGTGTTATTTGGGGTTGGCATGTACCCCAGTGTAGCAGAGTGAGATAATTTAATAAGAGTGAGTATCTGTTTCTTTGTTTGTTTTTTATTACTTTGAAACTATTATAGTTTATTTTTTTATAGTACCTATATAGATTTTTTTTCTTAGGCTACCGGAATAATGGCTGGTCAGAAGAAGTTCTTTGACCTTACAAAATCTGAAGACATAGATGAAATTCATCGCATTC…	OV651814.1:93562582-93564978
Coleoptera	Chrysomelidae	Psylliodes chrysocephala	GCA_927349885	Psylliodes chrysocephala-10	PsCh_10	2786	1485	495	9	8	18/18	CCCTA/TAGGG	TTAA	TTAACCCTAACCGTCCTGATAACTTTTACATACGTAGACTCCTGATAAGGGTACCCGGGTACCCGTGTGTATTTTGTATGGAAACTGTGAATTTTTGATTCTGTGCGCACGCGTCGTTTCGTTTCTCTTCGCATTGTCAGTATGTGTTTGGGCTTTGGCTTGTACAGTTGCTTCAATATTGTGTGTGAGCGCGTCGTTTTGTTTCTCTCTTCGGATTCACAGTTTGTGTTGCTTGGTTTATTTTGTTTTTATTAAGTTTTTTCGATGTCGCGCAAACGTAATGCATCTGTTATGGAAATGGAAGTGTCTGAAGGTATATCTTCTGGTGCGGGGCCATCATCTAGTGCTACACCATGTGCTGCTGGGCCATCTCACCCTACGCAATCTCCAAAAACCAGA…	OV651827.1:8040638-8043431
Coleoptera	Chrysomelidae	Psylliodes chrysocephala	GCA_927349885	Psylliodes chrysocephala-11	PsCh_11	2627	1383	461	11	11	15/15	CCCAT/ATGGG	TTAA	TTAACCCATTAACGCTCAGCGGGTCGTTAACGACCCCGTATGTATTTAATTTTTTTTTCTTCTGTATTTCAGTTCTATAATTTTATTTTTACACAAAATCACTTCTTTGTATATTTATTTCAAACAATTTTTATAAATGTTTCGATTATTCGCATTTGTTGTAAAAAAAACTAATTATTTATTTTTAGTTACCATTACCCAGCTTACACCATCAGTTATGACAACACATAAAATATTTATTTTTTATTTTTTCCTAAAATGAGTAGTGATTATATGTTAAAATATCTTTGAAATCTAGTATTCTGTTGAAATACTTTGCAAAAATAATACACCGTTCGAGTTATTCATCACAGAACTCGCGTGGGTCGTTAGCAACCCACTGAGCACATAAGTACTTTT…	OV651815.1:75880199-75882833
Coleoptera	Chrysomelidae	Psylliodes chrysocephala	GCA_927349885	Psylliodes chrysocephala-12	PsCh_12	2400	1935	645	4	3	15/15	CCCTA/TAGGG	TTAA	TTAACCCTAGAATACTAACCATTCGTAAAATTTACGAATGCTGTAGTGCGTTTTAGGATTTGGCAACGATGTATAAGTCACAGTATTCTGACGCTGCGTCTAGCTTCATTAGTCGGTACAACAAACAGTTCTTGCAATCTGTGGTGGCGATCAGTTCAGTGCGTACGTGTGTTTTAAGCCTCGAATCGTAATTATTACGAAAGGTTAGTATTTACGTTACTATTATGTTGGAACATTTATATAATATAATTTTCTTATAGGTGTACTTGTAATATAATGTCAAAGCGAAAACGTTTTGAAGATACAAGACCATTAACGGATAATGAATTAGAAGCATTGGTGGTGTCTATTAACTCCTCAGATGATGAAGAAATACAATCTAGCGGTTCCGAATATGAA…	OV651816.1:63544202-63546609
Coleoptera	Chrysomelidae	Psylliodes chrysocephala	GCA_927349885	Psylliodes chrysocephala-13	PsCh_13	2608	1797	599	11	11	15/15	CCCAT/ATGTG	TTAA	TTAACCCATTGACGGGCGTGTCTGCATATACAGACAGGTATCTAGGGACGCGTCTGTATTTGCAGACAATATTTACATTCCCAAATCACACGCGTCTGTTATTGCAGACGCCTAATCCATTATACCCTGTGCTTGTGTCTTCTAACTGTCCCAGTAAATGCAAAAAAAATACTGAGAAGTGTCCATACACATCAATTTGGTGCGAATTTTTCGAAGTGCGTCTGCGCAATAAATTTGGCGGTTTAATAATCACACAACTGCAATTGCAGTCGGCGTGACCATATGATTTGTGTTGATAGTAAGGATAAGTGTGTGTAGTGAGAACCACGTGTTGTAAATCGGCTGATGAAAATTGCTTTTTGGTGAGAAATATGATATTTTGTATAATATAAATAGAAT…	OV651814.1:88250162-88252777
Coleoptera	Chrysomelidae	Psylliodes chrysocephala	GCA_927349885	Psylliodes chrysocephala-14	PsCh_14	2436	1755	585	4	3	18/18	CCCTT/AAGGG	TTAA	TTAACCCTTCGTTAGTGTTCCGGGGTATAACATACCCCAGTACCTCTATTTGCAGCTATACAATTAAAATTAGAAAAGCTAGAGACCTCTAGCGGCCGATAGCTTTAGTTCATATATAGTTTGGAAGAATACAACTGTGGTAGCCTCTCTATCGGCGTTTAGTTTGATTCTAGATCTCGGCGAAGACAGTCGGGGCGTCACATACCCCGGTACACTATTTACGTAACTTTGCGTGTACATCGTTTTGAATGGTAAGTAATGAGACTTTTTACCTTATTTCTGAATGATTAGTTGTTACTGTGCTACATTTTAGCAATATGTCATACGAAGAAGATCAGCGAAGGCTTAGGAGGTTATGGGAAGAGTTTGGTGGGTTGTCCGACGATGATGAACCTGTTG…	OV651818.1:70654430-70656873
Coleoptera	Chrysomelidae	Psylliodes chrysocephala	GCA_927349885	Psylliodes chrysocephala-15	PsCh_15	2457	1677	555	3	2	16/16	CCCTT/AAGGG	TTAA	TTAACCCTTTCCGGACGGCTGACTAATATATTCGTCACTGAGGTTTTTGGCAGACGGACGGCTGCCGAATATATTCGTCAGATGTTTATTTGCTTCTCGGGCGGTTGACGGTTCAGTTAAGTTAGAAATAAAAATTCGATTTGGCACATGGACGSGTGCCGTACCGTTTCGGTCACTTTACATTGCCAGGTGAACGGCTGCCGAAAATATTCGGCACTGACGGACATTATCGGCAGCCGGCAACGTGGCAAGTCAGGTGATCTACTAACAAGCTCAGACTATTTTGGCAGTAGTTTGCATTTGTAAATCGTTTGCGGTGTGTGGTGTGCTGGTCAATTTGCTTTAAAATGTCGTCGGGAGAGCGTGCAAGTACGTCGAGAAGTTCTGAAAGGCCTAAAC…	OV651828.1:21728980-21731444
Coleoptera	Chrysomelidae	Psylliodes chrysocephala	GCA_927349885	Psylliodes chrysocephala-16	PsCh_16	2423	1752	584	3	3	18/18	CCTTC/GAAGG	TTAA	TTAACCTTCCACCGGTGGCGCCAAGTCTGACAGACCCGACGCTACTGTATTCGTTCGGCACTCTTCGCGTTACCGCGATATATTGCTGTACGTCTGGGTACCTTCCTAATTTGATGTCTATTAGTCACGTTGCAGAGAGTGTGAGGATAGTTTGTATAGTTTGCGAAATATTGTGTGAAAAGTCTGACAGACCCAGCGCCACCGTTTGTGTTATAAGTTTCTGTATAGCGTTCAATTATTTACTTCGGTGCTTGTGTACTAAATAATTTCATTAGGTAAATTTTTGCTGTTGTAATAACTCAACTGGATCTATGATACAAAATTGAAAGATTGTATATTCGATAATTGATCGTTGTTGCAGGTATGAGTTACGAAAGGGAGCAATCACGATTACGTAAA…	OV651814.1:61300004-61302434
Coleoptera	Chrysomelidae	Psylliodes chrysocephala	GCA_927349885	Psylliodes chrysocephala-17	PsCh_17	2712	1515	505	4	2	14/14	CCTCC/GGAGG	TTAA	TTAACCTCCTGAGACCTAGTGTCATTTATATATAACATAAAACTAAGATAATTTTATCAGCGCCATCTTAGAAAATATAAGCTAACTTATATGTAAGTACGAAAGGAGAACTGTTTTACTTTACAATCTCAGGTGGTTGCAAAGAAATCTGTAAAAATATGTTCGGTATGTAGTGCATATGACAAATGGTGTGGTAACATGGCCGACCGTTCCCGAATTTGCTGTAAGTAACCTGACATTATTAAGAACATCATATGTTATTTATTTATGTTATTATAATAATAATGTGGTTTGATGAATACTTTACATGAATCGATAGTTATTTTTTGTAATCGATGACGGTATACAGTGTTTATCGATCATGATAGTTTTATGTCATACTGCTATTACACGGGGCCT…	OV651820.1:55357034-55359751
Coleoptera	Chrysomelidae	Psylliodes chrysocephala	GCA_927349885	Psylliodes chrysocephala-18	PsCh_18	2392	1938	646	8	1	17/17	CCCTA/ATGGG	TTAA	TTAACCCTAGAACGCTAAGCTTCGTAAATTTTACGACGGTGATTTTTATTTTCGGCCACCATCGTTCGGATCCGTTAGCTATCGGGTTCTGCGTCTAGCTATTCTCTCAGACAGTGTTGGTGAATAGCCCGTGTGTGTTGGTCGATTTTTAAGTGTACCGTACTGGCAGCTATAAGACGCATATCGTAAATTTTACGAAAGGTTAGTCTTAACGTAACTTTTGTTTTTATCGCGCTGTACAAAAATAAATTATTTTTCAGATTTTTTTCTTTGTAAATATAACTTGTAGTACTTGCAAGTTATTTCTAAGAAATATGTCTAAACAAATAAAAGAAAACAGACCTCTTACTCAAGCCGAACTTGAGAAAATATCAGAGAATTTGACTCTAGAATCAGATG…	OV651813.1:41616753-41619159
Coleoptera	Chrysomelidae	Psylliodes chrysocephala	GCA_927349885	Psylliodes chrysocephala-2	PsCh_2	2547	/	/	4	0	13/13	CCCAT/ATGGG	TTAA	TTAACCCATTAGCGCCTACAGTCACCATATGGACCCAGTTGTAAACGTATCGTTTAACACAATAAAAGTATAATAAAATAGGCAACCAAAATTACGTTTAGAGCATGAACACTTAATTTAGACTTGTCTGGACCCGCGTTGGTGAATACTCGTCAGTTGTTTGTTAGATTTCTCAAGTGAAGGAGGTTAGAAAATCGTGTTGTGGTAAAAAGTGTTTCATAATGGACATCCGATTGGTGTAAGTATATTTTCAGAACCTTTTTTTTGGAATTATAGGATCAAATCAATTTTACATATTTTAAAAGGTATTAAAATAAAACGTAGTGTACAAATTTTTGTATCAATATTACCGGTGACAATTAAAAATTAGTGTAAATATTGCTGTACCCATATGGACCC…	OV651814.1:97086590-97089144
Coleoptera	Chrysomelidae	Psylliodes chrysocephala	GCA_927349885	Psylliodes chrysocephala-3	PsCh_3	2217	1719	573	4	3	18/18	CCTTT/AAGGG	TTAA	TTAACCTTTCAGTAGTGGCGCGGAGTCAGAGAGACGCAACGATTACATTTTTAGCTGCCAAATGTGAGTGGTGGGAGAAAAAGCGCTGTATGCCTGTGTAGCTTCATGAATTATGCTCTAGTGTATTGTGTCAATTTGTTGAGTACGGTAGACTAACTGTTTATAAAATACGTCTCTCAGACTACCTGCCACCGCTAGTGTTACAGTAAATTTGGTTGGCGAATCCACCATTTTTGGTAAGTTTTTATTTTATTTTACATAAATGAGGGAAAACCTATTTTTTTTTTAGTACCTAACAATGTGTGACTATGAAAAAGAACAGGAGAGGCTTCGCCGTCTTTTGGCAGAAGTTGAGGAACTGGAGGAACCCGACGATGAAGATAGTCAAAGTGAGCTGGA…	OV651814.1:97086590-97089144
Coleoptera	Chrysomelidae	Psylliodes chrysocephala	GCA_927349885	Psylliodes chrysocephala-4	PsCh_4	2436	1755-1785	585-595	3	3	18/18	CCTTT/AAGGG	TTAA	TTAACCCTTCGTTAGTGTTCCGGGGTATAACATACCCCAGTACCTCTATTTGCAGCTATACAATTAAAATTAGAAAAGCTAGAGACCTCTAGCGGCCGATAGCTTTAGTTCATATATAGTTTGGAAGAATACAACTGTGGTAGCCTCTCTATCGGCGTTTAGTTTGATTCTAGATCTCGGCGAAGACAGTCGGGGCGTCACATACCCCGGTACACTATTTACGTAACTTTGCGTGTACATCGTTTTGAATGGTAAGTAATGAGACTTTTTACCTTATTTCTGAATGATTAGTTGTTACTGTGCTACATTTTAGCAATATGTCATACGAAGAAGATCAGCGAAGGCTTAGGAGGTTATGGGAAGAGTTTGGTGGGTTGTCCGACGATGATGAACCTGTTG…	OV651820.1:56844190-56846414
Coleoptera	Chrysomelidae	Psylliodes chrysocephala	GCA_927349885	Psylliodes chrysocephala-5	PsCh_5	2691	1728-1818	576-606	5	5	13/13	CCCAT/ATGGG	TTAA	TTAACCCATTAACGCCGTGCGTTGCCATATGGCAACAGCAATAATAAGAGTGTTTAATATTTCATTCAGACCAATACCGACGAGTAGGAGGGGTTAAAATCACATTATCTGCTCAAGGAGGTACTAGCCAATCTATCTGCGTACGGCCGTTCAGTTGTTAGCTAACAGAGGTTCGTAGTGTTTTATTGATTTTTAGTGAAATAAAAATGGACCAAAATATTTACGCTCGTTTCAGGTTAGTAATTTTTTTTTCATTTACAGCAATGAACAGTTTAGATGAAGCTTTTATCGTAATGTGTATAGTTTCTTTTATACATTATTAGAGTTTTGTAAATCCAAAATAATCCATGTAAGCCTGTAGGGTTACGTAAAGTTAGGTGTTGCCATATGGCAACGCTA…	OV651818.1:70654430-70656873
Coleoptera	Chrysomelidae	Psylliodes chrysocephala	GCA_927349885	Psylliodes chrysocephala-6	PsCh_6	2466	1731	577	8	8	15/15	CTCGT/ACGTG	TTAA	TTAACTCGTTGACTGCCGATGACTCAACTGTTGAGCCACGACGGCCTCCCACCAAAAGCCGATGGCTCAACTGGTGAGTCAAGTGCAATTGAATATACTATGAACCAGTGTTGCTCCGGCTTTTGTCGAAATAGGTTTATATCACGTCGGCCTCTTGATAGAGTATAAATACGTATTTTCTGTGTATTGGTTTTTCGGTCGTGTTTGTTATATTTGTAAAATGGATGGTGAAATTCCGGGACCATCTAGGCCTAAAAAAAGACTTACAGACTATGAAAGAAAGAAAGCTTTAACATTAAGTGAACAAGAAGCATTAATTAATTTTTCTGAAAGTGATGAAGAACCGTTTTTAGAGAGTGAAAGTGAGTACGAGCCGGACGAAACTGATTCGAGCGAAGA…	OV651814.1:99865284-99867982
Coleoptera	Chrysomelidae	Psylliodes chrysocephala	GCA_927349885	Psylliodes chrysocephala-7	PsCh_7	2389	1755	585	7	7	14/14	CCCTG/CAGGG	TTAA	TTAACCCTGAACTGGTATTGTTGGGTCAATTTTGACCCAGAGCGATTTTAGGCGCAAATATTTAGATAACTAAACGAAATACATTTTTGAGACTGCGTGTATTCCTCGAGGGTCTGACGTACTTACGAGTGTAGTGTTCACGCGTCAGTTGCCATTTGCTATCTTCCCGGTACGTACCGTTCGGGTCAAATTTGACCCAACGATACTAGTTACGCGGCCCGTTTGAAATATTGTCTCGTGTTGAAAATGAATCGTCCTCTAACTGAAGCCGCGTTGGAAGACATTATAAACAATTTATCCGACTTCAGTGATAATGAAGCACCACTGGAAAACGAGTTTCAAGAGAGTGATAGTGATTTCAGTGATAGAATTATTGAGAGATTTGAAAGTGAGACTGAT…	OV651814.1:88613303-88615776
Coleoptera	Chrysomelidae	Psylliodes chrysocephala	GCA_927349885	Psylliodes chrysocephala-8	PsCh_8	2739	1686	562	10	7	16/16	CACGT/ACGTG	TTAA	TTAACACGTTCCCTGCCAATGTATTATGAGCGATTTGGTCGCTCAGCGCCAAAATGTTTTTTCATTGCTAAGTGATGAACTAAACTAAAATATTTGTATTTTAATATCATACGCTATCGATAATTAAATGTATCCAATATTTAGAGCTTTCGGTCAAAATGACCGACGCGGCGTAGCGCAGTTAACTTGATCGTGCTGAGCCGGGTCGGTCACGGCTTCGGTCACCTAAAAGCTCCGTGTTTTTGAGCTTGAATATTGTTTGCGTGGTCAGAGGAGTGGGGTTCGCGACGTTTTCGATAATTGTGACTTGTTTTAGTACGTTATAAGTTGCCAGGCAGACTACACGATTTTTAGTTTCGTACGTACGTAAAACAGTTTTTATTTTATTGAAATTTAGTT…	OV651814.1:100119843-100122239
Coleoptera	Chrysomelidae	Psylliodes chrysocephala	GCA_927349885	Psylliodes chrysocephala-9	PsCh_9	2572	1692-1716	564-572	3	3	14/14	CACAT/ATGAG	TTAA	TTAACACATTCGCTGCCGATAACGCGCCGGCGCGTAATACGGTACTTTCGTCGGACGCCAATCACGCCCGAGCGCGTTATTTGACTAGTGGTGTTTCTATGTGTTGTATTTAGTTGGGCATTAGCAGTGTGTTCGTGCAGTTGTGTCGGCATTATCTAAAGGGTATTGGTAAGTAATTCACGTGTTTGGTTTCGATTTTTGTTTTTTTATTTAAATTTATTATAGATTTGAACATGGCGGAAGAAAATACTGATATGCCAGGGCCCTCCCGTCCTAAAAGATCAAAAAGAGAGATGGAACGTGCTCTAACAGATGCCGAACTGCTAGATATTTTCGAGGGCGATTTGTCAGACCATGTTGATGAGGATTTTGATTCTGGGAGCGACGATGAATTTGTGC…	OV651833.1:6433056-6435631
Coleoptera	Chrysomelidae	Acanthoscelides obtectus	GCA_933228535	Acanthoscelides obtectus-1	AcOb_1	2395	1761	687	55	54	18/18	CCCTT/AAGGG	TTAA	TTAACCCTTAACCGGAAAGGTGCCGTCTGTGAGACTGCGGCGTTTCTATACCTGAGCGTATCTTTTTTTATTGCACCTCTAACAGACGTAAAAACCCATCTAATCCATAAGCTATTAGTGACCATCGCCCACCCCCATTCACACGAGTCTAGCCAAAACGTGCCTTAAAATATGGACCAATTTTAGTTTGTTGCAGTCTGTCAGACGGCACGTTTCCGTTCCCGTTTGCTATTTGTGTTGCATAGGTGCGTTTGCGAGTATGGCGGGACCTTCTAAACGTGTACGATACGATGATCCGGAGTTCGAAGAAACCGTTCTAAAATGGTTTGAGGATGAAGGAAGTGACTTTAGTGATATAGACAGTGCCTCAGAAGACGAATACATGGAATCAGATCATAC…	CAKOFQ010007850.1:177164-179566
Coleoptera	Chrysomelidae	Acanthoscelides obtectus	GCA_933228535	Acanthoscelides obtectus-10	AcOb_10	2701	1791	597	6	5	16/16	CAGGT/ACCTG	TTAA	TTAACAGGTTGACTGCCAGGAAAAAAATTAAAAATATCATCTGGTGCCAAGTTGAAAATAATACGCCTGATAGTATTCTGTAAGCATGCTAGTAACTTATTCCTCCCAATTTTTCAAAATGCAATGAAAATTTTGCAAAATGGTTTAGCGGTCTTATACGCCCGCTCGGGCATGGACGGCATATATATGCCCTCCATGCCCGAGCGGTCGTATGAGCGGTCGTTTCTTGCGAGTTTGAACTCGTCTCTACGTTATGTTACAGTCGGGATTAGCAAGCGCGCACACTCATTTAGGGTTAGGATGCATAGAACGCTGAACGCAACAAGCAGCATAGTGAGTGCATTAGTTTTCAAACTCTAAAAATGAGTAGCCGATCTAAAAAAATTGTAGAATTGGCCC…	CAKOFQ010006745.1:1255151-1257859
Coleoptera	Chrysomelidae	Acanthoscelides obtectus	GCA_933228535	Acanthoscelides obtectus-11	AcOb_11	2526	1806	602	3	3	19/19	CCCTT/GAGGG	TTAA	TTAACCCTTCGTTAGGCGCGCGGGCTACGATTGTAGCCCACCGATATTCGAATGGTGATGAAACGCAAAGAAAATATGCAGATGCGAGCGCCCCCGCTAGTAGCTGTTCTATTTGTTTTGCTCCACTTGATCAGTATGATGCGCGTGCTTGAGGCGTATTGTCGTTGTTGTTTTTCGCGCCTAAAATCGGCTGGTCTACAATTGTAGCCCGCGCGCCTAATCACGTAATATTTTCTCGGCTAGGCAAACCTTGGATTTTACTAGTTTTCATTGATTTGAGGTAAGTGTTACTGTTTCAATTGTAAATATGCATACAGTTATTCAATGAATTACAGGGAAATCTATAAAAACAGAATGTCCGACCCGAAAAGAAGGTGTGTACAGACAAGCAGGGATCCT…	CAKOFQ010006938.1:363135-365667
Coleoptera	Chrysomelidae	Acanthoscelides obtectus	GCA_933228535	Acanthoscelides obtectus-12	AcOb_12	2459	1455-1818	485-606	10	10	15/15	CTCTT/AAGAG	TTAA	TTAACTCTTTCAAGGGCGATGGTATATAAAATAAACCACCTCAAAGCATGCTTTAATGAGGCGGTGGTACATATTTAGCACCACTGCTAAAAATTTCATTTACAGAGCGAGCAGCGGTTCATTCCATGAACCACCGCTCAAAGTAAGTTGTTCACGTGTCTATAAAAGAGCGCATGCACCGACAATAGCGCGGGAGTTCGGAATACCGCATGCAAAAGCAAATTAAGGTTATGATTCATTAGTCAAGAATATATACCAGCTGTGAGTGGAGAAACACTAAAAAAGTAAGTAACATTGTATGATTTCGATGTAATTATCTTATTAAAGTTGTTTTGTTATGATTTTATCCTATATTTATTTGAAAAAAAACCTCTATCGTTTTATATTTACTGGTACTCA…	CAKOFQ010006792.1:856831-859295
Coleoptera	Chrysomelidae	Acanthoscelides obtectus	GCA_933228535	Acanthoscelides obtectus-13	AcOb_13	2388	1599	533	4	4	13/13	CCCAT/ATGGG	TTAA	TTAACCCATATATGCCTATTGTCCGGAAAATCGAACAGAGAGCAGGTAACTGTAAATGAGCGTATATTCGAGCCTTGCGCTTCTTAATCACAGATGTCGCTTTAACGCTTGGAAGTTCAAAGCACATTCAAATATAAACAGGTGTTGTTAGGTTAGTTGTAGTTATTTTGTAGCAAAAACGATACAGTTTAACGCAATGGCGCACATAGATAGAGATTATGCTCGATCTTTAACACTTTGTCGGTAAGTTTTGCAAACTTTTAATGATCATTCAGATTTTTGCTGACAGATACGTATTCTCTAAGATATATACATGCTTTTTGCTGCTTTACAGCAGGCGTACAGCAACACGTGTTTTGTCCAGGCAGGGGTAAATTTGCGTGTTCGATAAAACGAACA…	CAKOFQ010007581.1:41297-43692
Coleoptera	Chrysomelidae	Acanthoscelides obtectus	GCA_933228535	Acanthoscelides obtectus-14	AcOb_14	2423	1800	600	4	3	19/19	CCCTT/AAGGG	TTAA	TTAACCCTTAACTGGTAACGTGCCGTCTGTGAGACTGCAAGCAATTTTTTTTTCAATGTTGGAACAAAACTGTACCTGCGCTGCGGTCAATGACCTTATCTAATCGTTCTCCTATTGGTGCCCCGTCTACCGCATGAACAGTGGTAAATTCGGGAAAACCATCTTTGAGACAGTTGTAATTGTTACTTCAGCGCAGTCTGTGAGACGGCACGTTACGGTTTGTGTAAGAATTTCTTGCAACTTGTAGCCATGGCAGGCCCGTCAAAACGTGTACGTTACGGTGATAAGGATTTTGAGGAGACTCTTCAGCGTTGGTATGAAGAAGATGACGCAGTATATAGTGAATCTAGTGACTTGGACAATACCTCAGACGAGGAATTTGAAATTTCCGATCATGAT…	CAKOFQ010008750.1:47546-49976
Coleoptera	Chrysomelidae	Acanthoscelides obtectus	GCA_933228535	Acanthoscelides obtectus-15	AcOb_15	2412	1836	612	3	3	13/13	CCCCT/AGGGG	TTAA	TTAACCCCTTATTGCATCCTGAGTCATATATGATACATACCAATATTAATATTTTTTTGAAGCTCTAGAATTTAAAGAGCGAATAACTGCATAGTGTCGCATATTTGGGACCGAGGAATAACCACGTTAAAATAATGCCGACGCTCCTCCGACAAAAAATATGACCTTGGAGCGGTTTGCAAGTTTACACTCGCACTTTTCGTGGTACAGTCGACATCTCCGATTTTATGAAGCATTTTTGTTGGGTGAAACGTAGGTTTTGGTGATAGAAAAAAATAGCTGTCCACAGTTTATTTGTTACTTGTGCGTTTCAAGGTAAGTTTAGGCAATAATTTCAATTTTTGCAGAGGTTACATACAAAAATTGTTTTGATTCATATATGGGACATCATGCGATTAT…	CAKOFQ010006745.1:345770-348189
Coleoptera	Chrysomelidae	Acanthoscelides obtectus	GCA_933228535	Acanthoscelides obtectus-16	AcOb_16	2470	1848	616	16	16	17/17	CCCTT/AAGGG	TTAA	TTAACCCTTAACTACGGACATGGAGTCTCGTAGACTCCGCCGCGCAAATATCGTACCGTACTCACAACAAAAAACACCCAAGGTCAACGCCGCTTCGAGTAGCTTCCGCTTTTTCACTTTGCTACAGCGTGTTGAGGTGATTACTTAGCATTTATTTTTGATTTTGGAGTTACGTACATTTCAGAGTCTGACAGACTCCTTGTCCGTGTTAACGTCAGTATAGTGATATTTTATTATGGCGACTTCTAGGCCAAGTTCTTCCAAACGAATTAATGTTTTGGATCCTAACTTTGAGGAAATTGCCATGAGATGGTTCAATGAGGTAGACAATGAAAACAGTGATATTGAACCTGATGAAAATGTGTTCATTGAGAGTGAACATGAGTCAACAAGCGAGCA…	CAKOFQ010007681.1:148300-150777
Coleoptera	Chrysomelidae	Acanthoscelides obtectus	GCA_933228535	Acanthoscelides obtectus-17	AcOb_17	2780	1995	665	5	5	7/7	CCCTT/AAGGG	TTAA	TTAACCCTTTAACTGTTGGTGGTCCCATTGAGGACCACCTCTGTTAGGTATCAATTTCGCGTAACCGGTGCGCTAAAAATGAGCCTTGCTGACAGAACGATATGTGTGGATTAGTCGGTGGTATTTTAGAGGACCACTACTGGTGGCTGAACACGTGATCAGCGCGCGCAACTATTATGTGGTCCCTTATCGGACCACCTTGCATAACGAGCAAGCATAAAAACTGTTTTCGCGCGAAGTGTTACATTGTGTTATTTTTTTCTGACTTACTGGTGATCACGATAAAAAATATTATAAGAATTGTCATCTGCACTGTTGTAAAGGTGAATAAATTAATGTTCGAGTAAAAAGTATCAGATAAATCAATAACTTTTGTCATATAAAGGTAAGTACCACACT…	CAKOFQ010006739.1:868229-871016
Coleoptera	Chrysomelidae	Acanthoscelides obtectus	GCA_933228535	Acanthoscelides obtectus-18	AcOb_18	2344	1545	515	6	6	16/16	CCCTT/AAGGG	TTAA	TTAACCCTTTCGGTACGGTTGCCGGATATACCCGACAGGAAGCAATATGGCCCTGCGGCCTGGTGACGGATATATCCGTTCAAGGTTATTTTGTTTAATGACACTTGTGCCGTTTATTTCCGACTCTTTTGAAAACTTACATTCACCGAGAGACTGCCGACGACTTTATCCGACGTATAACGCATTGTGGATGGCCTGCTGTCGGAATAACCCGTCAATGTCGGAAATATCCGACGGCAGTCGAGCATGGTAGCATGCCATGTACCGTAAGCTTCAGAAGCGTCAGTTCGTTCGATCATGTCAAACGAGGAGGCCAGTTCGTCTCAGGGCACTAAGCGGCCGAAAAGGCGTAAAGTAGATTGTAGCGGATATTGTGGTTTAACTGAGGAGGAAGTCAAT…	CAKOFQ010006664.1:2185503-2187853
Coleoptera	Chrysomelidae	Acanthoscelides obtectus	GCA_933228535	Acanthoscelides obtectus-19	AcOb_19	2411	1770	590	6	6	18/18	CCCTT/AAGGG	TTAA	TTAACCCTTAACTGGTCCGGCGTCGTCTGAGAGACTACGCCGTAATAACAAATCCTGTTTACGCGCCACTGGAACCGCCTACAGACGCATCACTCCGTCTAATCCTTCCCCTATTGGTCACTTGAAAATAGGCGTATTTCGGTAAATTTTGCTCATTTGTGTCCTAAGTTAGGAGCGATTATGTTTGTGCGGTAGTCTGTCAGACTACGCCGGACCGTTTGCGTTACTTTAGTACGTGGTGCACAGATACGGAGTTATGGCTGGGCCATCTAAACGGGTACGTTGGGGCGATCGGGATTATGAAGAAACTCTAGCTAGGTGGAATGACGAATTAACTGATGGTAGTGATATAGATGACGTGTCGGAAGACTATAATATTGAGTCAGAGCATGACACTAA…	CAKOFQ010008039.1:45235-47653
Coleoptera	Chrysomelidae	Acanthoscelides obtectus	GCA_933228535	Acanthoscelides obtectus-20	AcOb_20	2353	1545	515	2	2	12/12	CCTGT/ACAGG	TTAA	TTAACCTGTTAAGTGGTTAAGACGTATATATCCGCAAACCCATATATTACAATCAATGCTTATGACGGATATTCTCGCTTCGGCTATTTTTTGGTAGCCCGCAATGGTTAAGACGTATACGTTCGCCTGCTGTAGTTTACTGGTAAACAAAATCCTAATTCAACTACGCGGCGGAATTATTTTGTGGAATCTCTTCCCGCTCAGTCGTTATTTGGGCGTGTTACCGTGTGGCTGATTACGACATTATTACGTTTAGTATTCCACTACGTTTGTGCAGGAAAAGGAAGTGTTCTTGAATATATATACAAAATGTCTAATTTAGAAGACAATGACTCTGAAGATATTGATATTAGTGGCGACGAGGCGGACGAGGTGGATGGTTATACAAGTTCGGACGAG…	CAKOFQ010006828.1:629607-631967
Coleoptera	Chrysomelidae	Acanthoscelides obtectus	GCA_933228535	Acanthoscelides obtectus-21	AcOb_21	2874	1542-1908	514-636	5	2	17/17	CACGT/ACGTG	TTAA	TTAACACGTTGAAGGACAGTAACGCCGATTGACGTCCTCCATGGCGTGGTAAATTCTGCCAGAACGCCGTGTGACGTCTGAACTTATTCTGGCAGTAAAAGGCAGGACGTTTATTGGCGTCCCATTTGCCATACCGAATGTTAAACATGGTAGCCTACTGCCACATTTGGCACTAACGATATCAGAATACTGCCGCTTTTGTTATGCTAAAAATGCTTTACACTGATGTGTGTCCCCCACTCCTTATGGAACTACCCTTTCTCTCCAAATTTACACAGAACGCCGATAGACGTCCAGCGATCCATGCAAATCTAGTTAGTCATTCTTCTGGTGCCAAGGTGGACGTATGATTCTTCCGATACCATCCTATTTTTACGCGGGACCGACCACGTGTTTCCT…	CAKOFQ010006684.1:2479036-2481918
Coleoptera	Chrysomelidae	Acanthoscelides obtectus	GCA_933228535	Acanthoscelides obtectus-22	AcOb_22	2409	1893	631	14	12	16/16	CCCTT/AAGGG	TTAA	TTAACCCTTAATAGCTACCCACGGGTCAAAATGACCCATCGATATGAGGTCCCCCCCACTTCGTATCTTTATATTAAACGTGAACAGCTGGCGGTGGTTCAGTATTCGTTCAGCCGCTGTTGAAGTAAATGTGCATCGTAGTTTTAATCTAGTGACGTAGTTCATTCGACTGTAATGGCAGCCACTGGGTCAAAATGACCCGTGGATAGTATAAACGTTATTATTTTGTTCCGAATTACTTGAATATTTTATGAACTATTGGTAGTATTTTTTATATGAAAAGGTAAGTTTTAACCACCATTTTTAGTTTTTTTTTATGAAGTATTTTTTTTTTGATGTTTTCAGGTTATAATGGCTAAAGGACTTACTGATAAAGAGCTGGAACAAATTATTGAGTCT…	CAKOFQ010007215.1:184782-187198
Coleoptera	Chrysomelidae	Acanthoscelides obtectus	GCA_933228535	Acanthoscelides obtectus-23	AcOb_23	2438	1622	554	5	1	31/31	CCCTT/AAGGG	TTAA	TTAACCCTTAACTGGTGACATGCCGTCTGACAGACTACACGCCAGTAATATTTGTCTATATTTTGGATTTTGTCCCGCCCACATTATTATACCCCCACCTATTCCTCGTCCTATTAGCCGACAACAGATCATCAAATTTGTGGTGGCGGCGCGTCAGTATCTTGCAGGTTATTGCGGAGTTTATTAGAACCACAGTCTGTCGGACGGCACGTCACTGTTAGTGTTAGTTGTTTTGTTATAGTTAATTTCGAAAATATGGCCGGGCCCTCGAAACGTGTCCGTTTAGGTGATCCCCATTATGAAGAAACCCTTCTGAAGTGGTTTAATGAGGCGTCTGACAGTGGAAGTGACATAGATGATGTACCTGAAAACTTTGTTATTGAGTCCGAACATGAGTCA…	CAKOFQ010006820.1:1178316-1180760
Coleoptera	Chrysomelidae	Acanthoscelides obtectus	GCA_933228535	Acanthoscelides obtectus-24	AcOb_24	2458	1464-1851	488-617	7	5	18/18	CCCTT/AAGGG	TTAA	TTAACCCTTAACTGGTATCGTCGGGTCAAAATTGACCCGGCGCGCCTTCAGTTCGTCATAGCTTTGGGATTTTCGCAGCTATGTGGTGGGGGTTCCGTGATTTCTCAGACAGTATACGTATGCACATATACCGCAAAGGTCAGTTTAATTTGAGCGTCGCAAGTGTAGGTTTGTTTGCTTTGGGGTCAAATGTGACCCGACGATACCAGTTGCGTGTGCGTTTTGGACTTTCTTCGCAATGGATTTTTTCGTTATTGACGGCAAGAAATATACCGAAGAACAAGTACGTGAGTTGTTCTTAGACAGTGAAGATGATGGCGATATAAGTGATGCGGCTACTTTCGACAGTAATCACGATTCTGATGAAGAATACACCATAGACGACGCCGAGGACGACGC…	CAKOFQ010006844.1:398911-401376
Coleoptera	Chrysomelidae	Acanthoscelides obtectus	GCA_933228535	Acanthoscelides obtectus-25	AcOb_25	2547	1686	562	4	4	14/14	CCCTT/AAGGG	TTAA	TTAACCCTTTCGGTACCGCTGACGGCAAGTTCCGACAGGAAGAAACTTGTCCCTAGGTCCAGTGTCGGCTGTATACGACAGGGGTGAAACAAACTGGTAAAACCAATGTCGATCATTTACGACACCTTTAAAAATTAAACTTCTCACAGGGACCAGTGTCKGCTAAATCCGCTCAGCACTGCATTTCCCCACAGACCAATGGCTTGAGAATCCGACACTGTCGAACATGGGCGACGGTGGACGCTCGGGGGAGTTCGGCGTCGAACACGTGGASCAGGCAAATCTACTTATTATGACTGGTTTGAAACAGTTTCGYGTTGTTATTGGGACATTGTAGACATAGTTAGTTTGTGTTTGACTCTTGTGTTGTTCTGTTCATTGTGCGAGATGGATAACGCT…	CAKOFQ010006858.1:307200-309750
Coleoptera	Chrysomelidae	Acanthoscelides obtectus	GCA_933228535	Acanthoscelides obtectus-26	AcOb_26	2404	1755	585	4	1	18/18	CCCTT/AAGGG	TTAA	TTAACCCTTAATTACTCGCATGGGGTCAAAGCAGTTTCGCATTCAAAAACGAAGGATTTCCCGCCGACCGAATTTTCCCGCGCCCCCGCTAGCTTGARACCGCGCGTCGACGTTTGTGTTTTAGTAGCGACGATGTCACAGGAGTCTAAAGACACGTCGTTGCGCTCTTGAGCAGTGACCCCGTGCGACTAATTACGTTACTTTTTTGAAAAAGGTAAGTTGCTTATTTTATGTATTTTTTTGTGTTTTATTGATCCGATTTGTATTATTGTATGTCCAGTTTATAAATTTATTTAATAAATATGTTTTGTGTAGTTTTATAAAATAAAAGTACCGAAAAATTACGTTTTGCTATGAGTTTTGTATCTGTTTCCAGAATTCGTCATGGATAGAAGAGAA…	CAKOFQ010007438.1:201070-203477
Coleoptera	Chrysomelidae	Acanthoscelides obtectus	GCA_933228535	Acanthoscelides obtectus-27	AcOb_27	2585	1851	617	4	1	15/15	CACGT/ACGTG	TTAA	TTAACACGTTAACTGCCACAATATAAAAAAAAWTTGATCCCCTGGGCCACAAGCTAAAAATTGTTTATTATACTTTCAAATTCATAAAAATGTTGACACGATATTTATTACTCGTCAATAGCTGTCAAAAATTGTGTTTTTGAACGTGAATCAAGTGTGTCTCACGTGGCCTGGTTAACCAAATTTGCACAGAGGGCCACATGAATCATGCGTGATGCAAAACATAACCTATCTATTCTCGGTGATCACCACGTGTTGATTCTTCATTTAGTCTATGGTTATATTAGCGATACAGTAAAGAGAATTTGCGGTTTTTATTAACCAAGGTAAGATTTTTTGTTAACATTTCATTACAACAATTAATTTTATGTTTTTTCTTAAGATAAATGGGTAGCTATG…	CAKOFQ010007939.1:210582-213175
Coleoptera	Chrysomelidae	Acanthoscelides obtectus	GCA_933228535	Acanthoscelides obtectus-28	AcOb_28	2419	1722	574	4	4	18/18	CACGT/ACGTG	TTAA	TTAACACGTTCACTGCCCATGCCGACACTGTGTCGGCGTGGGCCTTATCATAGCAGTGCCCGCGCCGACACGCTGTCGGCGACGAGGTAACTCTATTAAATGCTACGTAGCTGGGTGGGTACTGCAGTTGAGCTTTGTTTACGGAAGGGGCACGCTGTTAAGGTTATGAAAAGTATCTCTCATCTGTGGTCGGGTGTTTGCATGTTGTGTATGTAGTTTACTCGCTGTGTTGAAAGAAATGGCGGATAATCCTATTCCAGGGCCGTCTAGACCAAAACGGCCAACGATTAGGGATCCAAAGAGACTAACAGAGGATGAAATGTTGAGTTTGATGTTCTACTCTGACTCTGAGGAAGAACCTTACCAAGAATCAGACAGTGACTGGAGCGGAGCTGAAGA…	CAKOFQ010008118.1:67781-70207
Coleoptera	Chrysomelidae	Acanthoscelides obtectus	GCA_933228535	Acanthoscelides obtectus-3	AcOb_3	2286	1536	512	3	3	12/12	CCCCT/AGGGG	TTAA	TTAACCCCTTAAGTGGTAATGACGGATATATCCGCCAATATATTTTTTATCCAGGTTGATCATGACGGATATATTCGCTAAGAATATTTTATTGGGGCCGTCCATGGCTATCACGAATATGCTCGCCTGCGATGCTTCCACTGTAAATATAACCAATAAGGAACAACCACCTGTGTTTGTGATGCCATCAACACCGCATGTTGTTGTCTGCCGCCATTTGATTTCGGTGTAAGCTAGTAGTTACTGTGTGGGTTTCAATAAACCGGCTGTGTGTTGCTTGATTGTTTGTGTTCAAATTACGTTTAATAATGTCTAGTTCTGATGATGAAATGACTATAGATAGTTCCAGTGATGACGGGAATCAATGCACTAGTTCTGACGTATCAGATAACGATTCCA…	CAKOFQ010007788.1:40015-42308
Coleoptera	Chrysomelidae	Acanthoscelides obtectus	GCA_933228535	Acanthoscelides obtectus-30	AcOb_30	2367	1575	525	4	4	15/15	CCTCT/AGAGG	TTAA	TTAACCTCTTAAGTGGCTATGACGTATATATCCGGACTTCAAAGTACTAATCACAGTGACTATGACGGATATAATCGCGACCAGATTTTCCTTGGTGCCTTCAATGGCTATGCCGTATATAGTCGTATGCGATGGTTCCCAGCGTGGTCCAATGTTCTATGGATGCGCCGGTGCGAAAAAAACCGCGCTTTTTTGTCTGTCTTTGTCTTTCGTCATTATACCGCGAACCACGTGGCACGTGCTGTACTATTTATTTTCGTCTATAAATTCCTGTGTTTTGTTGTATGAAAATATTGAATATGTCGGCGTCGTGCTCTGAAATGGACTGTGATGATATCTCGGGTACTAATGAATATGACTTTACGAGTTCCGATGAATCCGAAAGCAGCTCAGAATACA…	CAKOFQ010006806.1:793248-795621
Coleoptera	Chrysomelidae	Acanthoscelides obtectus	GCA_933228535	Acanthoscelides obtectus-31	AcOb_31	2412	1410-1773	470-591	5	3	14/14	CCCAT/ATGGG	TTAA	TTAACCCATCAAAACCTGGCGTGACCATTTGGTCACATCAACAGACGCTATTTCGAAGGTCGTTTTAAGCAAATCTCTGTACTTTTTTCGGTGCTTACTTGAATCAACCGCATATAGATGGAGCGCGTTAGACGTTCTGTTAGCCTCAACCCGTTCGCACAAATATTCAAACAGACAACGTGTTTCAAAGTTTAAGACAATTATCTTTTCAAAATAATGGAGCCGAGGTGGGCGTAAGTAATCATTACAATTTTTACTGTAGAATCTGTTTCATATTTAAGTGATGGTATTAATAAATGAAATCATAGCAAATAGCATAACATATGCGTCACTCAACATAACCTATACATTTTCGCACTGTCCATGGCTAAATCTGCTTGTTACCGAATGGTCACACTA…	CAKOFQ010006831.1:46752-49171
Coleoptera	Chrysomelidae	Acanthoscelides obtectus	GCA_933228535	Acanthoscelides obtectus-32	AcOb_32	2534	1893	631	3	3	15/15	CTCTT/AAGAG	TTAA	TTAACTCTTTTAAGTACGGTGGATGACATATTAAACCACTTTTTTCTAGACCTTGAAGGTACTGTGGAGCAATATATATACCACCTAAACAAAATTATTTATTGAATAGGGACACCGGTTTAAACCCCGTACCGCTAATGGAGGCGTCTAATAGGAGTATAAAGAATCAGCTGACACGATTGTTTTTCATATTTGGCATTGAGGTTAGAGTCTGTTACAATCAATGTGAGTTCTTGCACCACGTGTCGTTAGTAGCCGCCCTGACAAGTATAAATTAGCTATTTTTACTGGTTTTTCTTTGCAAAAATCAAGTGAGACGTATTCAGCAGAAACTATTTAAGGTAGGGCAATATAGTTTTTGAATATAAATGCTTCTTATATATTGTCATTTTGGTTTAT…	CAKOFQ010006888.1:1068045-1070585
Coleoptera	Chrysomelidae	Acanthoscelides obtectus	GCA_933228535	Acanthoscelides obtectus-33	AcOb_33	2404	1554	518	8	7	14/14	CCCTT/AAGGG	TTAA	TTAACCCTTTCAGTACGGCTGACATATTTATACGTCAGTTATAGAATATACCCACCGGCCGGCTGACGTATATATCCGACATCGAAGAATTATATCCATTAGCCTACTGCCTAACAGATTCGACACTTTTAGAAACTGGCATTTCACCACAGACGAGCGCCGTAATATTATGTCAATGTTTCGCTCACTGCTTAGCCGGATGACGGAAGATTTTGGCGTTGCCGAAAATTTACGACATCCGGCTACACTGTCTAGCGTCTGTATCGTGCTTGCGATTTTTGAAACCGAGCGTTATAGTCTTACTTGAAATGGCAGAGGAAGAGTGCGCCGGTCCCTCTGAAAGGCCTACACGTGGCCAAAAGCGTAAGCAACAAAATTCTAGTTACTGCGGCTTGAGCG…	CAKOFQ010007165.1:176580-178991
Coleoptera	Chrysomelidae	Acanthoscelides obtectus	GCA_933228535	Acanthoscelides obtectus-34	AcOb_34	2444	1518-2004	506-668	5	3	18/18	CCCTA/CAGGG	TTAA	TTAACCCTATAATACTAACCATTCGTAAAATATACGAAAGCATTTTTCTTTTTTGAGAATTGGCAACCATGTATCCAACGTAAGATTTTGACCGCACGTGTAGCTTCCTCAGTTGATGTACTGTACCAGCGCAGACTAGTGTCATAGTAATTCACCTAACGCACGTGTGTGTAATCGAAGCCTCGTCGTATTTTTTACGAAAGGTTAGTATTTACGTTATAATTTTTTTAGGGCATATACGAAGATTTTTTGAATTATTTTAGAATTCAGTTGACTACAGCATGGCCAAGAAGTGGGAAGACATAAGGCCTTTATCTCAGAAGGAACTAGAAGACCTAATACCAAAATCTGATGATGAACTCGAAGATTTTTGGAGGCTTTCTAGCGGATCAGAAACTG…	CAKOFQ010006803.1:1283893-1286344
Coleoptera	Chrysomelidae	Acanthoscelides obtectus	GCA_933228535	Acanthoscelides obtectus-35	AcOb_35	2430	1797	599	5	4	14/14	CCCTT/AAGGG	TTAA	TTAACCCTTAACCGGCGTTGTGGAGTCCCTTGGACTCCAGCAAGTATATACTAGTTAATAAATTCCGTCTCCGTTTATTAAACAGAGCGCGTCGTTCAGTACCTTCGTATGGTGGGGAGACGCGACGCGTGGTCAGTTGACTTGAGTCTATCATCAAGGCAAGTGCGTGTAGCAAAGAACGTAGAGTCCGTGGGACTCCGGGACGCAGTTAGAAGTATACTTTGAATTTTGCAACAATGTATGGGAATCCAAACAGAGTTAGGTTCACAGATCCTAACTTTGAAGAAACTGTGCAAAGGTGGTTTGAAGAATGTGACGAAGAGTTTTCAGATCCAGATGCAGATCCTGAGAGCAATATTACATCCGAGAATGCCATCACAAGTGATCACGAAACGGGGA…	CAKOFQ010007733.1:207805-210243
Coleoptera	Chrysomelidae	Acanthoscelides obtectus	GCA_933228535	Acanthoscelides obtectus-36	AcOb_36	2344	1545	515	7	3	16/16	CCCTT/AAGGG	TTAA	TTAACCCTTTCGGTACGGTTGCCGGATATACCCGACAGGAAGCAATATGGCCCTGCGGCCTGGTGACGGATATATCCGTTCAAGGTTATTTTGTTTAATGACACTTGTGCCGTTTATTTCCGACTCTTTTGAAAACTTACATTCACCGAGAGACTGCCGACGACTTTATCCGACGTATAACGCATTGTGGATGGCCTGCTGTCGGAATAACCCGTCAATGTCGGAAATATCCGACGGCAGTCGAGCATGGTAGCATGCCATGTACCGTAAGCTTCAGAAGCGTCAGTTCGTTCGATCATGTCAAACGAGGAGGCCAGTTCGTCTCAGGGCACTAAGCGGCCGAAAAGGCGTAAAGTAGATTGTAGCGGATATTGTGGTTTAACTGAGGAGGAAGTCAAT…	CAKOFQ010006664.1:2185503-2187853
Coleoptera	Chrysomelidae	Acanthoscelides obtectus	GCA_933228535	Acanthoscelides obtectus-38	AcOb_38	2456	1707	569	7	5	13/13	CCTCC/GGAGG	ATAT	ATAWCCTCCTCGGTTCCTGGGTATCACTGGTGATACCTCAGTTATTTGCTGCATATTTATCCAAATAGTTTTAAGTCGCGATCAGTTCCGAGCGTATCATATACGATACACTCGCGCGAGTCCAGTTTGCAGGCTGTAACTTGAATTCTGGTTATTTGCTTTGTAAAGCGAGCAAGTGAATGTCGCAGTAGCACGTGCTTTGTGTACCAGAATGGCGTTTAACGAAAACACAAGTAAGTAGATCAATTAAAATTATTATTTTTCCGTTGTAGATGACAAAAATATGTGAGTGAATTATTTATCATGTTCTGAATTTAAAATAAAATGTAAATAACATTTGCAGCGCGTATTTTAGGTTAGGTATCGTAGGTGATACCTTGAGTCTTAATAGTTACAAAA…	CAKOFQ010006652.1:3013567-3016029
Coleoptera	Chrysomelidae	Acanthoscelides obtectus	GCA_933228535	Acanthoscelides obtectus-4	AcOb_4	2382	1599	533	2	2	14/14	CCCCT/AGGGG	TTAA	TTAACCCCTTCACATCCARTACTCCACATATGGATATTTTGAATATGCTCTCTGGATACCATAATATCCACATATGGATATCATTGTTAATGGCTTATGTTATGGAGCAGGGAACTGGTATGGCGAGCTGCTATCAATTASACCGACTGGTATGGCATACAAGCCATCCSCACCCAAATTTCTTCAATATCCAAAATATTTCCACAGAAATATTTTTACTGTTAGTACATAAGTAGTCAYGCTGGTACGCGGTCGTGTATGCCTCTAAATTACGTTTTGGCGGGAAAGTCTGTTTTATCGTGTTTCTCAGTGTTGTTTGGATGTAAAAGTTTTATTTATCAAAAATGAATGTCCAGGACTATTATACAGATAGTGATGACGATTCGGAGTATGAGTTAA…	CAKOFQ010006653.1:599293-601682
Coleoptera	Chrysomelidae	Acanthoscelides obtectus	GCA_933228535	Acanthoscelides obtectus-40	AcOb_40	2616	1782	594	3	3	25/25	CCCTC/GAGGG	TTAA	TTAACCCTCCAATAGGCGCGTGGATTACAACTGTAATCCACACCGCTTTGGGAAGTGACCAACGAGAAATCAGCGCGCAGTTAGAATCGCCCGCTTGAGTAGCTGTCGGTAGCAGATGTAGGTATCCTATGTAGGCTCCTTAGTATCGAATAGTCAAGTGAGAAGTGCGTTTGAGCGGATTAACAAGGGCAAACCGCGGCTGGATTACGAGTGTACTCCACGCGCCTATTTACGTTGCGGTTTTTGTAGATCGCATAGTTTCGAGTTTTTGCCGTTTGGTACTTTCTGTAAGTTTTTTCACTGTAAAGTATTGTATGAATTGGTAAACTTCAGACTGTCTTTTTTGGGTATCCTATTTTACTTAATTTTTAACAAAACCAATATTCTTTGTTCAACCGG…	CAKOFQ010007229.1:521762-524385
Coleoptera	Chrysomelidae	Acanthoscelides obtectus	GCA_933228535	Acanthoscelides obtectus-41	AcOb_41	2313	1689	563	3	2	14/14	CCCCT/AGGGG	TTAA	TTAACCCCTTCGCCCCGGCCAGTATATTCAGCAAGCGCGCTGTCATCCGGCCGCATCGTCAGCGCTGCGCCTGGCGACGCGATGCGACGTTTCAAGATACATGCATATTACCTTGGATTGCGCGTGCTTCTCTCTGTGTGGAAAGAGAGTAAATACAACGTGGCCGGTTTATTCACTCTACTGTGTGTCGGGCTTATTAGTTTCAAGTCTATGCAAGTTGGGCTTGTTTTCTATGTTGTCTCTGAGCTTTGTTATATTATTAGTATTGAAATAAAGTTTCGATATGTCGAGTGATAGCAGTGACTTAGATTATGATCCCGTAGATGACAGTGCATCTGACGAAGAAGATGAATTTTCATATAATTCAAGAGAAAGTGACGTGGAAGCCGAATGCGTCAC…	CAKOFQ010006652.1:4904175-4906494
Coleoptera	Chrysomelidae	Acanthoscelides obtectus	GCA_933228535	Acanthoscelides obtectus-42	AcOb_42	2955	1644	548	6	3	17/17	CAGGT/ACCTG	TTAA	TTAACAGGTTCAGCGCCAGGACCTCCAGGCTAAAAAATACCGTCGGGCCAATATGTTTTTTTGTTATTTTTCACCAGCTTTATGCATTTTAAACCTATCATGACTAATACAATTTTGTTTTTATTTGAAAATTCTTTGAAAAACTGAGCAGACACTGGTGTCTGCCTTGGCCTCACAGGATAGTAAATCAGACACCGGTGTCTGCCTTGGCCTTACAGGATAAGAAATCAGACACCGGTGTCTGCCTTGGCCTCAAAGGAAAGCAAATCGGAAGAAAATCGTTTACCGACTTGTTCTGACTTGTTATTAGCTCTTACGCGAACCGCGACAAAGGGAAGATTAGTTTGCTACGAGCATTCTGTGGATAAACAACGGCATCGTTCTTATCGAAAATGGCGA…	CAKOFQ010006820.1:234395-237357
Coleoptera	Chrysomelidae	Acanthoscelides obtectus	GCA_933228535	Acanthoscelides obtectus-43	AcOb_43	2328	1689-1791	563-597	3	3	21/21	CCCTT/AAAGG	TTAA	TTAACCCTTCAGTACTCGCGCGGGGTATTTATATACCCCACGCGTCATTCATAGTTGAGTACTATGGAGGGGGAAATGCGAAATAGCTCGCCGCCTCGCGTATTCCTTAGATTCAGTGTGTAGTTATATCTGCTAGCACCGAGTGTCATTTGAGTTCGAGAAGGTTGAAGAATACGCAATTGAAGTTGATTGGGGTCTTTACGTACCCCACGCGAGTACTGACGTAAAAGTTTTGGTAGGTTATATTTTAAAGTATTTGACGTATTTCTGATAAATATTTTCAACTTTTCCAAGGCAAAGCCATGGACAACGTACGTAGCAATGATCCCAAGCAGTGGCTAAAATGGTTTGAAGAAATAGAGTCCGACGAGGAGGTCTACGGGGAAGAAGACTCGGAAG…	CAKOFQ010007444.1:239555-241890
Coleoptera	Chrysomelidae	Acanthoscelides obtectus	GCA_933228535	Acanthoscelides obtectus-44	AcOb_44	2920	1494	498	15	0	15/15	CACGT/ACGTG	TTAA	TTAACACGTTGAGTACGGATGTAGAGTGCAAAAAATTGAGTCTCAGGGACGGGATTTTTTTTGTGTTTCTTTCGGTGAAATTAAGTCTTTAATGTGTAATATATATTGTTTTATTTGCAAATATGACTTTCTTTGATATTTAAAAAAATATATTACACGTGACATCACAGTTATGTCTCGCCGTCTTTACCTTCAAACCAGTGCGTATGGACGGTGAGACATATACGTGATGCCATGTTTTGCAGGTCTAATCTTGTATGATTATGTTACTGGTGTTGAGCGCATTTCGGCGTGATGCTAATTTATTAGCTCTGTTTACGTGGAAGGGTAAGCATTAGATAAAAATGGGTAGTTACGAACGTGAGCAAGCAGCATTACAGAAGCTGTGGGAAGAGTGTA…	CAKOFQ010006765.1:936706-939624
Coleoptera	Chrysomelidae	Acanthoscelides obtectus	GCA_933228535	Acanthoscelides obtectus-45	AcOb_45	2445	1845	615	17	1	14/14	CCCAG/CTGGG	TTAA	TTAACCCAGATACCCCTACCGTCCGTTATAACAATCACCTAATATTTCGCTTCAAATTTGAAACTCTGTCACTCCGCGTTAGATGGCGTTGGGTTATTCGCTGTTAGAAACACGTGTTTAAGCGAAATTTATTGTTCTAACCTCTTAAAGGGAGAGTTCTGTATGCGAGAAAGTGTTTGGAATAACAGGTGCTTAGTTTGTTGTGAACAATGGATAATTATAGGTGAGTATACTGATAAACTATTCATATTATTTTTCCATCTTGTGAATAAGTAATTTTAGAAAACATCAATCTTTATAATTGTAAACAAATAAGTTAAAAATTTGCATCTCACCGGCAAAAATATAACCTCAAATACCGATGTCCGTTTTAACGGACAGTAGGAAAATCCGGTATTA…	CAKOFQ010006956.1:460235-462686
Coleoptera	Chrysomelidae	Acanthoscelides obtectus	GCA_933228535	Acanthoscelides obtectus-46	AcOb_46	2078	1692	564	11	1	16/16	CCCTG/CAGGG	TTAA	TTAACCCTGTAATGCTTAGTGGGGTTTCGCATCACCCCAAAGAAAATTCAAATGTTCACTAATTTTTTGTGCATAAATTGGCAACATCGGAGATCCCGCTATGTTCATTTGAGGTTAAAGTGTGTGTGTTGTTGGTCGCACATTTTTGTTCAGTGCAATAGTTTATATGATATTTTGTGTTTGGGGTGACGAGTAACCCCAGGTAAGCTTAAACTGGTATTTTTATTTTATTCCACACACTAGATTACGTAATTTATTTAGATGGCTGTCCGACCAGATGATCCCAAATTTGAAGAAACTCTGTTACGATGGAATGAAGAACTCGACAATGAACCTGATTCAGATAATGACGGCACTGACTATGACGACCATGTTTCAATTCAGTCCGACAGGGAGAGC…	CAKOFQ010007518.1:117691-119773
Coleoptera	Chrysomelidae	Acanthoscelides obtectus	GCA_933228535	Acanthoscelides obtectus-47	AcOb_47	2620	1329	443	3	0	14/14	CACTT/AAGTG	TTAA	TTAACACTTTGACTGCCGAGCAGGTTGAAGCAGTTTTTCCACCTAGGCCATGGTGTTATTTCTTAATTTCCGGCATGATATACACCTAGAATTTAACTGTATGCATTTTTCAATATGACGTTGTGTTTTTTTCAGCAATTTCAGGAGTGTATCTCTAACGATACACGCGGCCTGTCCGAATTTTTTTTACCACAGGCCGTGTGTATCCCTAGTGATACACCGAAATAATGTATAGATTTTTGTTTCAGGTAGACGTTTTGCGACAAAAAGTGCAAAAAGACTAATAAAAAATTAAAGTGGACTTTACTACTTAGTGATGGTGTTATAACTGTGAGTGACTGTAAAGACAATGGCTAGAAAATATCTTTCAGACGAAGAATTACAACAATATATAGTGAA…	CAKOFQ010007535.1:34108-36730
Coleoptera	Chrysomelidae	Acanthoscelides obtectus	GCA_933228535	Acanthoscelides obtectus-49	AcOb_49	2753	1770	590	12	6	15/15	CACGT/ACGTG	TTAA	TTAACACGTTCGCTGCCAAGCAATATTTATGATTATGCCACCAAAGCCACAAAAAGAAGACCAAACAAAAAAAAAGTTCCCCTGGAGCCATTTTGTCCAGTCAAAATTTATTAGTTATGATTACGTTACCTGCAGTTAGTTTCTTTGTAGGTGTCATTTTCATCTCAAAATTGTCAAATTTGTCACTCGGTCCAACAGACCGAGGCGGCGTGGAAGTAGCTTTTTTTATCATATGCGCCAACTCGGTCCATTTCTCGGTCCGCAGCGATTTTGCGCAATCGACATGTTTCTTCAATTCAGCACGTGGTGTCTATTGTCTTTCTAATTGCATTTCAGTACGTACACACTTTCAGACGGAATAGGCGGTTATTGTTGTTATTTTTTAATGTAGTTTGTGTT…	CAKOFQ010007409.1:303711-306472
Coleoptera	Chrysomelidae	Acanthoscelides obtectus	GCA_933228535	Acanthoscelides obtectus-5	AcOb_5	2643	1854	618	6	6	9/9	CCCTG/CAGGG	TTAA	TTAACCCTGTAAGACACCTTGTAGCCATATGTCTACAACGATCTTTTAGGTATCTTCTAACGTTTTCTATCCCTTGTACACTCTATTGCTCGATGTAGACATGTGGAAACAGCCTCAAGTTAGGCGCAGTTACCATCCGCCATCTATTAGCGAAATCGAGAAATAATTTTTTAATATGTCAACCGGCAGCTGTTCAGTTCGTTTCGCCGGCGTCGTTGCACTGGCGTGTTTGAGAGATAATTAGGTAGGTAAATTTTCATAAAATACATTAGTATGATATAATATTGGTTGTACATGTCCAAAACACATAATACATGGTAAGATTATCCAAAGTAGCATAGGAGAGTATAGAAAATGAAGTTTGAAAACGATTGTAGCCATATGTCAACATTGAACCTT…	CAKOFQ010007333.1:431974-434624
Coleoptera	Chrysomelidae	Acanthoscelides obtectus	GCA_933228535	Acanthoscelides obtectus-50	AcOb_50	2400	1803	601	8	3	18/18	CCCTC/TACGG	TTAA	TTAACCCTCCAATAGTCGCGTACGGTCTCACAGACCGACGAAGAATCAAAATATCGGTAAAAACCCCAAATATGCTTGCAATAGTACGCCGCTCTAGGAATTCCCCCCACTTCATTCAACGCTTCTTCTAGACATGCGGCAACATTGGTTAGTGTGATATTGTGCGGTCAACAGCCAATATCGGTCTCAGGCACCGACGCGACTATTTACGCACGATCGTGAACACTGAACGCAAACAAGGTGAGGTGTATAAATTCAATTATTTCAGTAATCCCATGGCGTTATCTTATGATTTTGGTATTTGTAGATGTACAGGTATACTTATGAAAAGGAACAACAGCGACTTCAATATTTGTTTGAAACAGTCACCATCACAGACACTGAGTCGGACCATGATTC…	CAKOFQ010008289.1:76845-79245
Coleoptera	Chrysomelidae	Acanthoscelides obtectus	GCA_933228535	Acanthoscelides obtectus-51	AcOb_51	2505	1221	407	6	0	16/16	CACAT/ATGTG	TTAA	TTAACACATTAACTGTCCATATGCAAATTAGTAACTCCACCCATACGTCCACCATTAAATATGGCATGCTCCATATGTGGTTCATGGGACGTTATCCTAATATTGAGATTATGATAACGTCCCATGCGCCTCATATGGCTCATGCGCATTAGACCAAAAAGTAAAAAGAAGACGATTTTAACTTAACCTCAAATTATTTATTTACTTGGTGAACCTAGTAGTTTTCTTAGTGAACTAAAAATGTCTGAAAATAGAAAAAAAACTCACCGATAAGGAGCTAGAGTATTATGCAAACCACTTATCAGAAATAAGTGATGGATCAGTGGATTTCGATTCCGATGATAGCATTGCCGATCCAGACTTTTGCAGCGGCAGTGAAATTTCGAGTGAGCAGTCTGA…	CAKOFQ010006667.1:537676-540182
Coleoptera	Chrysomelidae	Acanthoscelides obtectus	GCA_933228535	Acanthoscelides obtectus-52	AcOb_52	2450	1239	413	6	0	15/15	CCCGG/CCGGG	TTAA	TTAACCCGGCATCCGACACGTGGGGTGTGACAAACCCCAACGATCGGATTTTACAAGTTATCTATTAAAATTTCACGCCGACTGCTGGCAGCGCCTCAGTAGCTTTCAAGGACACTCCAATAAGTAATACGAGCCACATGCGGCAGTTGGTCTGCTGACGCCTAGTGAGTAGTATCGTCATAGGATTGTTTGGGGTTTGTCATACCCCACGTGTCGGAACTCGGAAGTTTTTTGCAGTTGTTTTATTTCACATTTTGTCGTGATTATAAAGGTAAGTCGCATTTTATATAACTCTTTAATTAAAACTTTACATTTTTAAACAGTATTTCAGAACTATAAAAAAATATGGGCGATTACGAGAAGGAGCAACGTAGGCTTTGGGCACTTTGGGAGGAAGTA…	CAKOFQ010006925.1:425786-428238
Coleoptera	Chrysomelidae	Acanthoscelides obtectus	GCA_933228535	Acanthoscelides obtectus-53	AcOb_53	2494	855	285	9	0	13/13	CCCAT/ATGGG	TTAA	TTAACCCATTCGCAGCATTGTTCCAAAATTGGAACACGCGATATTTTGGGATGTAGTTGAATAGATGGAGGCACAAGTATTAATCAGAACCATTGTTAGCAATTCACAGCATCGGGAGCACCTGTTTTCAGTAAACTTTTTAGGTTATATTACGGCAGTAAACATACCAGTGCAGCTAGGTTATTTTATTTTTAAAACAATTTTTTGTGTTATTACTGGCGCGTAAACAATACAAACTGCTGAAAAATTGAAGTTCTCTATAAACAGAAGCAAGGTCTGGCTATTGTTTTATTGGTAAGTTTGAGTAAAATAAGTATCTTTTCTCATTTGTACCTTCTATCGTCACATTTTGTTATGTTCCAATAATGGAACATGGCTACTTCTATTGCACTTTTGTAT…	CAKOFQ010006941.1:719640-722137
Coleoptera	Chrysomelidae	Acanthoscelides obtectus	GCA_933228535	Acanthoscelides obtectus-54	AcOb_54	2483	690-981	230-327	12	0	19/19	CCCTC/GAGGG	TTAA	TTAACCCTCAAGTGGCGTCGTGGGGTCTGGTGTACCCCCAGAACTTTTTAACTCCATGTAAAACTTGCAAATTCAGCATTCAAGCCTGGCCGCGCCATCTACCTTCAAGTTAGTGCACTCATAAGCCACGCCGGCGCGCACGTCAACTTTGCTTTAGTATTGCTCTGGACAGCGAGCGGTAAAGTTCATTTGGGGTCTGTGTGGCACCACGACGCTAATAGTGTATTATTTTTAAAATGGCGGGTTCTTCCAAAAGCGTGCGTTTTGGGGACTCTAAGTTTGAGGAAACTCTACGACAGTGGTATGAGGAACTTGAAAGTGAGTGTAGTGACTATGAGGACTACAAAGACGAAGATTTTTCCCCAGAGAGTGACCATAACTCTGATTCTGAGATGGAAG…	CAKOFQ010006777.1:570022-572512
Coleoptera	Chrysomelidae	Acanthoscelides obtectus	GCA_933228535	Acanthoscelides obtectus-55	AcOb_55	3167	1437	479	6	0	15/15	CCCTT/TAGTG	TTAA	TTAACCCTTATAGCGCCATATGTATCTATCTGATACAAATTGAGTTTACATAATGAGGCCACATGTATAGATTCGATACATATTTGCTTTACAGTGGGAGGCCATATGTATCAGAATGATACAACACTAAAGGGTTGCATTAAAAGCTTCTGTATCATCTCGATACATGGTTTAGCTTACTTTCAATGGTAAAACGACCTTGAATGGCCTCGTACTGTACATCCTTTCTTTGGCGGGCGAAAAATTAAGGAGGGGGAGGATGAAGAAGGTTTTTTCTGAGACTGTGTTGATACTTTTTGACGTGAGGGCTGGTCTACACCTATGTACAATCCCAATTGATGTAAATCATAAAGCATAAACATAAAACCTGAATTTTATGTGCTCTTATGATTATGATGA…	CAKOFQ010007342.1:122335-125505
Coleoptera	Chrysomelidae	Acanthoscelides obtectus	GCA_933228535	Acanthoscelides obtectus-56	AcOb_56	3040	1557	519	4	3	15/15	CACAT/ATGTG	TTAA	TTAACACATTCACCGCCAAGTCGATTTTCATAAAACTTCCCAGTACGCCACCCATAAGAGCGATTCAGCGGACACTGGTGTCCGCCCTGGCGCCGTTCGTAAAAAAATAATTTTTCGGTCGTATCACGCCAGGGCGGACAATTTTTTTCCATTTGGCCACGCCATGGCGGACACAATAGCGGACACAAATTAGTCAGCGGACACGAGGCGCATCTCGTGCGAAATACCTTCCTATGCTCAGTATGGCATAACCTAGTTTGGTAGACGTTACTTCGTTACTTGTCATTGGTTTTCCGCGTATTTATTCTAATTTGTTCGATACGAAAGTCATAATGAGCAGTAGAACAAGACATATCATGTCCCTTGTGGAAAAGAATAAGAATGAAGACTCTGATAGTG…	CAKOFQ010008801.1:28661-31688
Coleoptera	Chrysomelidae	Acanthoscelides obtectus	GCA_933228535	Acanthoscelides obtectus-57	AcOb_57	2237	1368	456	11	0	12/12	CCTCT/AGAGG	TTAA	TTAACCTCTTAACCGAATATGACGAATATATTCGCCAAGTAATAAACTAACTTGGTTGGGTAGTACGAGTATATTCGCCTCACCTTTTTAAACGCCGCATTTCACGAATAATACGAATATAGTCGCTATTATGTTCTATGGGAATCCCCACTCTTCGCACGTTCGAATGGTATACAAAACTTGCTGCTTTCTGTTAAATGAGCTCAGTTGAGGACTGATATAGGCTGGAGTACAGGCGTTTTGCGCGCTACCCTTTTGTAATGTCTGACGCGAGTGAATCTTCATTCGATTACAACAGCGATCTTTTGTCTATCAGTTCTATTGATACTAACTATGATTTATCAAGCTGCGACGATTTATCTTCGGCAGATGGATCAGAAAGTGAATACCCAGAAGAGG…	CAKOFQ010010610.1:7244-9488
Coleoptera	Chrysomelidae	Acanthoscelides obtectus	GCA_933228535	Acanthoscelides obtectus-58	AcOb_58	2394	1950	650	3	1	17/17	CCCTA/ATGGG	TTAA	TTAACCCTAGAACGCTAAGCCTCGTAAATTTTACGACGGCGATTTTTACTTTCGGCCCTCATCGTGCGGACTCGACAGATGCCGAGCTCTCCGTCTTAGTATTCGCGTCGGCAGTGGTGGTGATTATCCCGAGCGTATTGGTTGATTTTCAAGTGTAACATCTTGGCAGCTATAAGACGAGCGTCGTAAATTCAACGAATGGTTAGTCTTAACGTAACTTTTGTGAAAATTGCACGACACTAAGATATAATTATTTTTTTAGGTTTTTTTCTTGCGGATGTAATATTTGGCACGTACAAGTTATCTCTTAATAAGATGTCTAAGCAACTGGAAAATAACAGACCTCTAACTGACGCCGAACTAGAAGAGATTGCAGAAAACTTCATTATGGAATCGGAT…	CAKOFQ010007537.1:335236-337636
Coleoptera	Chrysomelidae	Acanthoscelides obtectus	GCA_933228535	Acanthoscelides obtectus-6	AcOb_6	2379	1491	497	7	7	17/17	CCTTT/AAGGG	TTAA	TTAACCTTTAACTACTCGCGCTGGTGTATATAGTACACCAAAATGGCGCCGAGGGCTGCCGAGTCCATGCGAATAGCTGTTCGTCCGCGCCGAGCCAGGTATGCCTCGCTCGATGTATCTTCCAGATGTAGCGCCAGTACGGTTCGGATCGCTAGAGGACAAGGTTAGATATTTCAAGAAGTTTGAGGTGGTGTACAAAATACACCAAGGCGAGCAGTTATGTAAGTAGATAGTGGAATGTATTTTTTTTAGGTTTTCCATGAAAACTTATTTGTAATGTAGTCTGTATATTTGTATATAATTAAACATCGATTATATGTTTTGAATTAATTGATTTATTCATTCAAGGAATCGAGTTAAGGTGAAAAATCCTCAAAAATTGACCCAAGATGAATTAGC…	CAKOFQ010006767.1:1034191-1036576
Coleoptera	Chrysomelidae	Acanthoscelides obtectus	GCA_933228535	Acanthoscelides obtectus-60	AcOb_60	2429	1782	594	7	1	20/20	CCCGG/CCGGG	TTAA	TTAACCCGGCGTTGGTACGGTGGGGTATAATATACCCCAACGCACTTTACCTCGTCATAACAGATCATAAATGGCCAGCAGCTTCGCGAGATTTCGTGTATCTTCGGATAAGACCTTAATAATCACGGAAACATGAAGCGCTCAGTGGATGACTATGACTGACCGTCGCCCGTGCTATGTGCTTCACTTTGCGATTGTGCATGTGATACCCCACCGTACCGATACCGCTACATAAGAATTTTCAATCATACCCCACCGTACACTTTTATTTTTAGTGGCTCCATTCATTTTCCAAGGTGAGTTTTTTTGTAATTTTATTTAATTTGAATTACCTCAGGTATATTTTTAGTATGTCGCACTGGGAAAAAGAGCAAGAGAGGTTATTGAAGCTATGGGAAG…	CAKOFQ010007161.1:475648-478078
Coleoptera	Chrysomelidae	Acanthoscelides obtectus	GCA_933228535	Acanthoscelides obtectus-61	AcOb_61	2413	1809	603	5	2	14/14	CCCCT/AGGGG	TTAA	TTAACCCCTTATTGCATCCTGAGTCATATATGATACATACCAATATTAATATTTTTTTGAAGCTCTAGAATTTAAAGAGCGAATAACTGCATAGTGTCGCATATTTGGGACCGAGGAATAACCACGTTAAAATAATGCCGACGCTCCTCCGACAAAAAATATGACCTTGGAGCGGTTTGCAAGTTTACACTCGCACTTTTCGTGGTACAGTCGACATCTCCGATTTTATGAAGCATTTTTGTTGGGTGAAACGTAGGTTTTGGTGATAGAAAAAAAATAGCTGTCCACAGTTTATTTGTTACTTGTGCGTTTCAAGGTAAGTTTAGGCAATAATTTCAATTTTTGCAGAGGTTACATACAAAAATTGTTTTGATTCATATATGGGACATCATGCGATTA…	CAKOFQ010006745.1:345770-348189
Coleoptera	Chrysomelidae	Acanthoscelides obtectus	GCA_933228535	Acanthoscelides obtectus-62	AcOb_62	2483	1806	602	4	3	18/18	CCCTT/AAGGG	TTAA	TTAACCCTTAACCGACGTCGTAGGTACCTGGGACCGCTGGCGATATTCGTTCCTAATTTTTCCCCACTACTATTTGTCGTTCACGCGTATCCGCCTTAATACCTTCCTATTAGTACAACAGCAGCGCTAGAGTAGTGTAGTCGTGTTTATTTGAGCGTTGGTTTTTTCGTAAGAAAAGAAAGCGGTCCGTGGTACCTCACAGCGGCTTAAGTGTAAAGTGTCTGGGTGTATACAACATTTTTGTATTGTTAATAAAAATGGCTTCTGGGCGCGTTCCCGACAGTGTAAACTTTGCTGACCCCGATTTCGAAGCCAAGGTCATGCGCATGCTGGAATCACTAGACTCAGATGTGGAAATGTCCGACCAAGATGAAGATTACGTTGAAGAAAGTGAACATG…	CAKOFQ010007168.1:597324-599814
Coleoptera	Chrysomelidae	Acanthoscelides obtectus	GCA_933228535	Acanthoscelides obtectus-63	AcOb_63	2526	1809	603	3	1	20/20	CCCTT/AAGGG	TTAA	TTAACCCTTCGTTAGGCGCGCGGGCTACGATTGTAGCCCACCGATATTCGAATGGTGATGAAACGCAAAGAAAATATGCAGATGCGAGCGCCCCCGCTAGTAGCTGTTCTATTTGTTTTGCTCCACTTGATCAGTATGATGCGCGTGCTTGAGGCGTATTGTCGTTGTTGTTTTTCGCGCCTAAAATCGGCTGGTCTACAATTGTAGCCCGCGCGCCTAATCACGTAATATTTTCTCGGCTAGGCAAACCTTGGATTTTACTAGTTTTCATTGATTTGAGGTAAGTGTTACTGTTTCAATTGTAAATATGCATACAGTTATTCAATGAATTACAGGGAAATCTATAAAAACAGAATGTCCGACCCGAAAAGAAGGTGTGTACAGACAAGCAGGGATCCT…	CAKOFQ010006938.1:363135-365667
Coleoptera	Chrysomelidae	Acanthoscelides obtectus	GCA_933228535	Acanthoscelides obtectus-64	AcOb_64	2487	822	274	4	0	19/19	CCCTC/GAGGG	TTAA	TTAACCCTCAAGTGGCGTCGTGGGGTCTGGTGTACCCCCAGAACTTTTTAACTCCATGTAAAACTTGCAAATTCAGCATTCAAGCCTGGCCGCGCCATCTACCTTCAAGTTAGTGCACTCATAAGCCACGCCGGCGCGCACGTCAACTTTGCTTTAGTATTGCTCTGGACAGCGAGCGGTAAAGTTCATTTGGGGTCTGTGTGGCACCACGACGCTAATAGTGTATTATTTTTAAAATGGCGGGTTCTTCCAAAAGCGTGCGTTTTGGGGACTCTAAGTTTGAGGAAACTCTACGACAGTGGTATGAGGAACTTGAAAGTGAGTGTAGTGACTATGAGGACTACAAAGACGAAGATTTTTCCCCAGAGAGTGACCATAACTCTGATTCTGAGATGGAAG…	CAKOFQ010006665.1:901416-903909
Coleoptera	Chrysomelidae	Acanthoscelides obtectus	GCA_933228535	Acanthoscelides obtectus-7	AcOb_7	2352	1683-1722	561-574	2	2	16/16	CACGT/ACGTG	TTAA	TTAACACGTTCGCTGCTCACGCCGACAACGTGGCGGCATAAGAATATGTATGCGAGTGCTCACGCCGCAACCTTGTCGGCGTAGTCCCTGTTGTAGTTAAATATAGTTATAAGCGAAGCGCGCCTCAGTGTGCCTTTTACTTTAGTAGGAGCATGTTGCTTAGTGTTCTAACCTTAAAAATTCACACGTGGTTCGGAATTTAGTACATTAATTTTGCAATGGCGGACAATCCCATTCCGGGACCTTCAGTATCGAAAAGATTAAGGTTTAGGGATCCTAGAAATCTAAACGACGAAGAACTACGTCAATTGGCATATCTTTCTGAGGATTCCTTAGACGACGAACCATTTGAAGACTCCGGAAGTGAATGGAGTGGTGCAGAAGATATAATCGAAGAGG…	CAKOFQ010006849.1:358447-360805
Coleoptera	Chrysomelidae	Acanthoscelides obtectus	GCA_933228535	Acanthoscelides obtectus-8	AcOb_8	2580	1560	520	13	13	14/14	CACGT/ACGTG	TTAA	TTAACACGTTGACTGCCGCAATGTTAAAAAAATTGTGTCTTCTCTGGCCGCAATACTTTTTTCAGCTTAAATGACTAATAAGCTATAGTTTAGTAGTTCTTACTTAATGATGTTGATAATTTTGACCTAGAACATGTAGATATTGATGAGGATCCACGGTGGGTGCACGCGGCCCTTAAGTATGATTTTACACCCAGGAGCCACGTGGCTCCTAAGTGGGATCTCAGCGGACCTACGTCACGGTGATAGAGCGCAAGCGCCAGCGGCTATTGCGAGATATCGTATAACCACGTGCCGCTTGTTAGTATATTGTTAGAGTCAGTAACAAGCGGAGCGTGCGAATAAAAAGTCTACGATGAGTTATGAAAAAGAACAAGAAAGGCTCATGAAGATATGGCA…	CAKOFQ010007566.1:92075-94662
Coleoptera	Chrysomelidae	Acanthoscelides obtectus	GCA_933228535	Acanthoscelides obtectus-9	AcOb_9	2577	1545	515	4	3	12/12	CCCTC/CAGGG	TTAA	TTAACCCTGTATGGTATCATGTATATTTAAATATACAAATATCAAACAATTTGTCCTTTGCGTCTTATGACCCGCAAGTCGAAGCTACACAGTGTATATCTGAATATACACGTGTGATCGATCGTTTTCGGTAGATTTCGTTGGTAAATCACCCACTTCGGGCAGTTATTTCAGTCTGTACGGAAAGTGTCGTGCTGTTTGGACGCCGCCGGTAAACACGTGATATCAAATAACATTATTAGTGTGTTTTGTTGGCAGAATTGAGCGTACATTTTTTTTGAATACTTATTGAGGTATGTTTACTACAAAGGCATGTTAGAAATAATATATATTTTATATTATTGTACTTTTCAGGCCACTGACGTCACTGTATATTTGAATGTACATTGTTCAATTCTG…	CAKOFQ010007128.1:377824-380409
Coleoptera	Chrysomelidae	Rutpela maculata	GCA_936432065	Rutpela maculata-1	RuMa_1	2714	1761	587	8	8	13/13	CCCTT/AAGGG	TTAA	TTAACCCTTTGAGGTCCTATGTCGGGAAAGCCCCGACATTAAAATTATTACGTTGCGGTCCCACGTCGGGGCAGCCCCGCCATGAAATAAAAACATTTTTCGAGGTTCTGAATGTACTCTTTATAATCTGACAATGTTTATAAAACATATTAATCACTGTATGTGCTTCTTTATACTTCACAATTTATGAATAACGAGTAAGTAAAGTAACGAGGACAAAAAATATGAATAGAACATTTGTCTCTGCCTTTGTTGATCAGTTCTATTTCGATTTTGCTGAAGGTACATTTACTATTAGATTTTTGATAGTGTAAATATTTCATTTAGTTTGAGAAAGATTTTGCGTAAGTGTTACTTACCCTAGTAAGTACTATAAATTCGGATATTACAGTAAATACA…	OW386292.2:10787203-10789924
Coleoptera	Chrysomelidae	Rutpela maculata	GCA_936432065	Rutpela maculata-10	RuMa_10	2443	1797	599	5	3	15/15	CCCAT/ATGGG	TTAA	TTAACCCATTAGTTCCCACCGTACTTATTTGGGTACAGGTTCAATTCTGAACTACTGACGACATCTATGATGTAATATTAATACCCTCGATATTTTTATAGGTGTACGGTAGATGTCAGGAAGGACCTCAAAGACATTTTTAAGTGAAATTAAACGCCATTTTCATATTTCCAACGGTTTTTGTGCGACAAACTCGTCAGTTTCTGTTTGGCGCATTTGGCAAGTGTTTTTTCATTAGTGTTTTATTTAGTTTTTGACAAAAGGGTGTGAATTTGATTTGTTGGTAAGTACTAAACGCAATAGATATTTTAGATTTAGTTTTAAAAAAAGATGTTTACATATTTTCGCGAAAAAAATGACTGTACTCATTTGAGTACGGTGGGCTCAAAAGGGTTCGAA…	OW386287.2:153790330-153792780
Coleoptera	Chrysomelidae	Rutpela maculata	GCA_936432065	Rutpela maculata-11	RuMa_11	2909	1932	644	5	4	15/15	CTAGT/ACTGG	TTAA	TTAACTAGTTAAGCGCCACCATACGATCAGAAAATCTGGTCTGACGTGCCCAAATTTTTTCTCGACGTTTTTGGGATATTCAAGTATTGTACTATATATATGCCCTTGAAATTTTTGCATTTTCGTTTCGCATTTTTTCTTTAGAGCATTTTTTTAATGAGACATACGTTATATGTCTCGTGGCCTGTAGAAGTAAATGTATATTATAGGGCCATGCGACATATATGTTGCGTCACATTATTTGCAAGTTCAGACTTATACTTTTGTTTTGAGGATTTATTCAGCGTACATACATAACGAGTAAAGTCAATCACAATTGTAGCAGTTGTTTGCAGAACGTCGTTTGATGCACTTGTGTTGTATTAGTCATAATGGGTGAATATGAAAGAGAACAAAAGC…	OW386289.2:88027086-88030002
Coleoptera	Chrysomelidae	Rutpela maculata	GCA_936432065	Rutpela maculata-12	RuMa_12	2491	1557	519	5	3	14/14	CCCAT/AAGGG	TTAA	TTAACCCATTAACGCCTACCGTGATCATACGATCACGCCTTATATGGGTTCAAATTTTTTGCTAGATATGGCAACCCTGTGCGAATTCTGCTTCTGCTATTGCATCCTGTCTTTATAGATGACCAGTTTGATTAGTGCTAGCAAGTTGGGCGGTTGCCGTGGCATCTATTTGAATTGGCAGTGTGATAAATCTAGACCACGTGTTTCGAGCATGGCATACTCTGGCATCCGGTTCGTGTAAGTATTACAACTTTTTAATAAAATTAGCTAACTCGAATCTAATACGCACAATTGAATATACATATGTGTATGCTTATTTAGATGTACTGAGGTTAGGGTAAAATATTTTGTTTTTTTTTACAAACCCTTGCAAAATACTACTGTGATCGTATGATCACG…	OW386290.2:121506180-121508677
Coleoptera	Chrysomelidae	Rutpela maculata	GCA_936432065	Rutpela maculata-13	RuMa_13	3120	2046	682	3	2	10/10	CCCTT/AAGGG	TTAA	TTAACCCTTTAAGTGTTGGTGGTCCCTATAAGGACCACCCTGAGTAAGGTCAATAATTGGTTGACCGGTCGCGCGATTTTCGGCCTAAGTGATAGGTTAGGTTCGCGGAAATGTCAGTGGCAACATATGAGACCACTTGTTGCGCGTGACAAATAACTATCACAAAAAATGCTACTAAGTGGTCTTATATGGAACCACCTCCACATTACAGATGCTTGTTTTGCCAAATGATGCTCAGTCAACTGCGAATTATTCTTTAAAGTGTTTGCATATTTAATTTTGATAAATCTGTGAATTGTGAGGTGAAGTGTATCCCCCAACGGGTAAGTGAACTTACTTAGATGATGATATTATAAAATTTTCTACTCCATTTCGGCTTTAGAATAGGTGACAAAATTT…	OW386292.2:81549691-81552807
Coleoptera	Chrysomelidae	Rutpela maculata	GCA_936432065	Rutpela maculata-14	RuMa_14	2692	2007	669	4	2	12/12	CCCTT/AAGGG	TTAA	TTAACCCTTTATAGGTTGGTGGCTTCTACTGTAGCCACCTTTATTACGGTTGCTTAGCAATATGTTAGAAATGCGATTGTCAACCTTATCGTTTATTTGTGCTTTCTGTAAACGTTCGATGTCCATTCCTCTAACCACTTAGGTTTTTGGTGGGAGTAAGGATACAAGTGGCTAGCATAGTATCCCCCAACCATTTATATACTCACAGTGTTGTTTACTAAAAGGTGTATTGTTACAAGTTTTTTGAGTTTTATGAACAGTTTTATAAAGTGAATAGTAAATGTAAGTATGCAATATTGTTTCAATAATATTCGGTCATGAAATGTGATATACAAAGCACAAAACCATTTTTCGGCTTAGAAGATACACAAGATAAAGTTTGTAATAATATGATATAAC…	OW386285.2:411711375-411714074
Coleoptera	Chrysomelidae	Rutpela maculata	GCA_936432065	Rutpela maculata-2	RuMa_2	2435	1791	597	5	5	12/12	CCCAC/ATGGG	TTAA	TTAACCCACCAAAGCCTAGTGTTACCTTATGGTCACGCAAACATGTCCATCTTTGAAAGGGAATTAGAACTAATTTACTTGCTAAAAATTCTTTTTAATTGACTTTTCGCTACTAGATGGCGTATGTGATCAGCTTGTTTTAGTTGTCACAGATTAATTCATCATAGTTTGAAAAGAAAGGTGTTTTGAAATTGTGCTACCCTTAGTTCTCTGGAAATAATGGAGCCAATATTCGAGTAAGTATATTATTTTCTTTATTATGACAATTGTCACGTTTTCATAGGATAGTATGTATAACTAAATGACTAACGCATATAGTATGAGATTTTTTGTATAACCTAACCTTGCAATATACTTGCTATATATAAACAAACTTGTGTGTTACCATGTGGTCACACT…	OW386290.2:34027706-34030148
Coleoptera	Chrysomelidae	Rutpela maculata	GCA_936432065	Rutpela maculata-3	RuMa_3	2484	1944	648	6	5	19/19	CCCTT/AAGGG	TTAA	TTAACCCTTAAATGCATACTGTTGCAGATTTGCAACGTTTCAAATTATTTAAAGTAAATATTTAAGCAAATGTGTTTTTGGTTAATCTCATGGTGTTGCATATCTACAACAGAATGGGTTAGAGATTTATATACAATTTTTTCATCTAGATGGCACTGGTAGCTAGTTTTGTAAAAGAAGCCATGTAACTGACAGTGCGTGTCGTCATTCACAGTTAACCTAAAATTGTACCACCTGTTGATTTGAAAATTATACTAAACTAAACTAGAAAATATATTGTGTGTTTGAAATAGTGTCTACTGTTTACTAAGGTAAGTTGTAATTATTAGGTTTTGCCAATTAGTCCCTGATATTGATTATTTCCTATTCGTTGCAGATCTGCAACTTTATGCATTAGAG…	OW386289.2:137437789-137440379
Coleoptera	Chrysomelidae	Rutpela maculata	GCA_936432065	Rutpela maculata-4	RuMa_4	2288	1788	596	3	2	17/17	CCCTA/ATGGG	TTAA	TTAACCCTAGAACGCTCGCGCTATGGTCCGTTTGACCGAACGCTAAGATTTTACTACATAGTTTACGAAGCGCGCATGTCCGCACCTTATGGCTTCGTGACAATTCCTAAAAACCTTCAACACGTTACATCCTGCAGTGCTGTATTGTTTGTGCTAGCGTGTAGGTGTGTATTTCATTTTTCGGTGGATTCGACCGAGGTGCGAGTGATAACGGTAGTGATTTTTTTCCGGTAAGTCTGTTGCCCATTAAGTTTTTCAGCATTACTTATTATTTTCTTTTAGAATGGGTGACTACGAAAGAGAGCTTTCTCGCTTACAAGCGCTGCTTGATGAAGTAGACCTTGAAGAAGATATAATTGGCGGGGAGGCTGAAGATGAAGAAGACAATTTATCCGAAAG…	OW386286.2:228666051-228668346
Coleoptera	Chrysomelidae	Rutpela maculata	GCA_936432065	Rutpela maculata-5	RuMa_5	2357	1431	477	4	0	19/19	CACGT/ACGTG	TTAA	TTAACACGTTCGGTGCGTACGTGCCGGATCCGGCACTGTCTTATGGTTGTACTAGGTGCGTGCGTCCCGGATGTGGAACGATGGTACATGAAAACTTTTACAGCCAGTTTAAAGTTAGCACTCAAACGGATCGTTTATATTTTGCAGCCGCATATTGTGTAAACATATCAAGTTTATTTAATCGCAGCCGTTTGCGGATTTCGATAAAACTACGTGAGAAGTGATTAATACAAATAGTACTAATATGAGTGACAGTGAAGCTGGACCTTCTAGGCCAAAGAGGGCTAAAATTCCATTAAAAATTACTGAACAATTAACAGACGAAGAACTAGAGCAATTTCTGAATGAATCTTTTAGCGACGACGACTACCTGCCGGATGATAGTGATACGGATTATGA…	OW386294.2:51728402-51730766
Coleoptera	Chrysomelidae	Rutpela maculata	GCA_936432065	Rutpela maculata-6	RuMa_6	2492	1491-1866	497-622	3	1	19/19	CACGT/ACGTG	TTAA	TTAACCCTCTTTTGCATACAGTTCCCAATTGGGAACGCGTAATTCAATGACATCTGTATGCAGGTAAACAAACTTCAAATGTCGTTTCATGGGCTAAAAGTGATATACAGGTTTCTGGTAAAGATAGTTCTATTCAAATCTGATAGATGATAGAGAGTTTCACAAGTTAAAGTTTGGTGTTACTGTAAAGTGACCGGCATTTTGAGGTTAGCATATTGTAATAGTTTTTAGTGGTCTGTATTTTCATTATTTTGTGGAAGCAAAACTTTAAAAAATGGTAAGTAACTTATTTACTCATTCCATTATGTGTGTAATAACCCACTACAAAGATATATGTGATAGTTTGATTACAGAAGTAATTTTTAGTAATGTGCCCAAACGGGAACAATATACATAGAA…	OW386285.2:236588935-236591433
Coleoptera	Chrysomelidae	Rutpela maculata	GCA_936432065	Rutpela maculata-7	RuMa_7	2555	1536	512	4	2	13/13	CACGT/ACGTG	TTAA	TTAACACGTTGATCGCCGAGTCATATTTAAAAAATGTTCCATGAAGCCATATATCATTTTGAGTATATCACTATAATACAATTAACATCACATAACTAGTTTTCAAAAAAATTATTTCAAATTGAAGAAAAATTAGTTTTTTTGCTGCCGGTCACATAGGACCGACGCGGCGCTGTATGTAAAATTTTTGACATGACTCTGTGCCGGTCCGTTTCACAAATATGTGTTTATATGCGCATATGCATAATTATGCAATTGGCGGTAAAGTAGTCGTAACGGGGTAGACCAGTTAGAACGTGTCTGCTTTAGTGTGTGTTGGTTCGTATAATACGAGCTTTTATTTCAAGAGACTGATTTTACAAAATGAGTAAACGAACGCAATATTACACTGACCAAGAA…	OW386285.2:2540739-2543300
Coleoptera	Chrysomelidae	Rutpela maculata	GCA_936432065	Rutpela maculata-8	RuMa_8	2741	1728	576	5	5	15/15	CACGT/ACGTG	TTAA	TTAACACGTTGACTGCCGGAGCGTTTTTTATTTTATTTTACGTTCGGGCCAGGGGCGTATTCCATGTGTGGTCAAAATTTTCATTCTTTGAGCCATGATGCGCAGAGATAGATATCCACAAGTAATGAAGTCCCACAGAAATTTTTTTTAAATATTCGTTACCTCTGCGAAGAAAATCGTGGAAATGTGTCTCGGTCATATTGACCGAGCCGGCTCTGTGTGAAAGTTAGTAAATGTTTCACGCCAGCGCGGTTAACTCCTCTGTCAATGCGCCGAAGCTAAAACACCTGTTGATAACTCGCTAGCTTGGTCAGTCTGTCCTGCTCAGTGGATGTGTGTGCGTGCTGGTTTTGTTTACATGTTATGTGTAGAAAAACATGTCGCGAAATCGAAATTCTA…	OW386292.2:138714278-138717025
Coleoptera	Chrysomelidae	Rutpela maculata	GCA_936432065	Rutpela maculata-9	RuMa_9	2533	1317	439	7	0	16/16	CACGT/ACGTG	TTAA	TTAACACGTTGAGCCCCGGTGTAGAATCGATTTTAGGGTTCTCCCGGACCGGCATTTTTTTGTTACAAATTTCCTTATATAAGGTCGAATAAATACACTTGGTGCCATTTTTATTGCAATCATTTTGATTTTTGACGTTTTATTGACATTTGAAATTGAGGTACACGCAAGTACCTCGCGGGCTGGGGCGGTGTGGGACCGGCGAGGTACTCACGTGTACCTCACATGACATTTTATTTGTTTCTGCACGTTCATTCCTGTCTGGCATCCGATGCGTATGTGGTGGTTTTTGTTAGTCGTATGTAGCATTTAGGTGTGAGTGGTTGTAAAATGGGAGAATACGAGCGTGAACAAGAGAATTTGGAAAGAATATGGCAGGAAATTTTATCTGATGAAGAG…	OW386289.2:33800444-33802984
Coleoptera	Chrysomelidae	Chrysolina oricalcia	GCA_944452925	Chrysolina oricalcia-1	ChOr_1	2669	1845	615	15	8	13/13	CCCAT/ATGGG	TTAA	TTAACCCATTAGTACCCAACGTTGCGTGTACGAAACATTTTTCAATCTATTTTTTTGTGAAAATGTCATTGAGTTTATTGAATTTTCACCCATTATATGTTATTTCAGGCATATTTATTTATCCTTTGGCAAGAAAATTTAGTGGTTTATTGAGAAACCCTATTTTTGGTATACTTCTCAAAGGTACTCAAATATAATTTTCAATCTGTCCCATTTTGACTGTACCAAAAATAATATCGAGGAAGAAAATTTATATTACAGTTCGCAAAAATAACTTAACATACTCCTAGTATGAAGTATCATACTGTCCCATTTGTTAAAATTCTATTAGTTTTTGTGTAATATACCATTTTGAATAATGTTGCGTTTACGCAACTTTGGGATTACTGAGCATTATAG…	OX101828.2:17708945-17711621
Coleoptera	Chrysomelidae	Chrysolina oricalcia	GCA_944452925	Chrysolina oricalcia-10	ChOr_10	2334	1818	606	12	11	19/19	CCTTC/GAAGG	TTAA	TTAACCTTCTGTTAGTCGCATGTATCCACCAGATACATGAAGGAATTAGATTTTCCCCCACTCGATAGTTTACGCGCCGACAACTCCCACCATCCAAGTACCTTTCTAGCTCAGACGATTCAGTTAAACAGTGCACTAATCAAGTTTGTACAGGAAAGTGATTTCGAAATATTGAAGTTTTGTATCTCACAGATACACGCGACTCTTGCGGTAAGTTTTTCAAATGTGTTTTTTTCGCATGATTTTGATATTTTCTAAGGTAAATTGAACGATACTAGGGTGTGTGAAATTACGCCGTTCAAACCGCATTGGCTGGTAATAAAAAGATTACATGTATCTGGGAGATACATATGCGACCAATGATGTAATTTCTATTTTTTCAGGCAATACAATGGAATT…	OX101820.2:12028839-12031180
Coleoptera	Chrysomelidae	Chrysolina oricalcia	GCA_944452925	Chrysolina oricalcia-11	ChOr_11	2518	1800	600	5	3	14/14	CCCAT/ATGGG	TTAA	TTAACCCATTAACGCCCAGCGTCTTCGTTTGAGGACGGCGTATTTAGGTGGGGATAAAAAATATACGTGTCTAAGGATATTGTTGAAATATGGCAACAGAGGTGAGTATTAGACTCACATTAGTCGGGAGTGTGCGTCGTTGCATTATATCTCTCCGCTGTGAATGTTTGGATAGAGGTGAAATACTGTAAATTTGTGATTGCTTGTACTGGTTTTACGTTTTTATGTGAAGCTTCTTCATAAACAAAGGTGAGTGTTGTTGTGTGACATTTTCTATCACAAAAGACATATAACACTAACTGTGGAATGCTTTGACACATTTTCATATACATGGAAAATGAAAATATTGTATTGAAACTTTGTGTCCTCAAATGAGGACGCTGGGCTTTAGTCGATAAC…	OX101828.2:21672848-21675369
Coleoptera	Chrysomelidae	Chrysolina oricalcia	GCA_944452925	Chrysolina oricalcia-12	ChOr_12	2729	1980	660	12	11	16/16	CCCTT/AAGGG	TTAA	TTAACCCTTTAAGTGGTAGAGGTAGCTATAGCTACCACCTGTTATTAAAGTCCACTATCCAGTAGCACCCATGCGAATTTGATCATTATGGCTTCTACTTGATGCATTTAGTTGTCTTGGTGTCTAATCCTACCGCATCGTAGATATTTCGCGCGAAAATCCCCTCTCTTGGAATTGCTGGTATGAAGAGCTACCAGTGTCGCTTAAAACAACTCACTTTCGATTGTTTACAAAGGTTTTTATTATTCTAGTTGTTTTTTGACTGTGTTACAGCTGGTGGAGTGGTGAAATAAAATGGTAAGTTCTTCTACTATGTATTCTTTCTTATTTAGTGTATTGTGCGTGTTGAAATATTGACATATTCATGAGTAATACAAATATATGATATAGATGTTACTC…	OX101812.2:4928481-4931217
Coleoptera	Chrysomelidae	Chrysolina oricalcia	GCA_944452925	Chrysolina oricalcia-13	ChOr_13	2607	1554	518	7	2	16/16	CCCTT/AAGGG	TTAA	TTAACCCATTAGCGCTTAGCGTTAACATATGGCAACAGCGAACACATTGCTACATAATATTCCATTGTGAGTCAGGTAGCGACCAGATGAGTAGGGAGAGGGTAAGGAGTGGTGGTCAAGACGCCAGAAGTGCTAGAAAATAAATATTCAACAGTTTCCAGTGAATAGTCGAGTTGTACGGGTGTGTTGAAATTTGGTGTATTGACGAATAGTGAACAAAATGGACATTCGCTTTGAGTAAGTATTATATCTCGTACAAACATATATCATTTATCATTTTACAATTACAACAGTGTAATATATACCTAAATGAAATTTTATTTGAATTTATTCAACGATTAGTGTCTATAGTTCATTTACGGTGACCTTGGAAATGTAGATGTTGCCATATGTTAACGC…	OX101822.2:43520866-43523480
Coleoptera	Chrysomelidae	Chrysolina oricalcia	GCA_944452925	Chrysolina oricalcia-14	ChOr_14	2437	1722	574	12	11	19/19	CCCGG/CAGGG	TTAA	TTAACCCGGCATCACCCAGGTGGGGTGTGACATATCCCAACACATTTTAAATCAGTGTTATTTCCGTCAGAGTGCACGCACGTTTTATTGGTTGCCTATAGCTTCCTAAAACACTTCACTCTGTGATATTCTTGAGCGGATTCAGTCTTTAGTCAACTACCAAGATAGCGACAGTGCAGTAAAGAACTCTGGGGTTTAAGAAATCCCACCTGTGTTACGAAGATATACATTTATTCTTGAGAAATCCCACCTGTGTTATAAAGATATACATTTATTCTAAGAGGTAAGTGTACATTTTGGTATAAATAGTGATAATTTCTAATTGCAATTATTTTTGTAGTACCTGCGAGTATGTCTCATTACGAAAAAGAGCAAGAGCGGCTTATGGCATTCTGGGAA…	OX101828.2:12440596-12443263
Coleoptera	Chrysomelidae	Chrysolina oricalcia	GCA_944452925	Chrysolina oricalcia-15	ChOr_15	2660	1668	556	16	16	16/16	CCCTT/AGGG	TTAA	TTAACCCTTTCAGACCCTATGGCCATAATTATGCACACTTATTTTATACATACATAAATGCTTTATAAATATTCACACAACGTTTAGGACCGATTGTGCGTGATTGTGCACATCCTGGTATTATTGGTTGCATATCCAAGGGTCAACACTTGAATATATGAGAAGTAATTTGACAATTTGTAAACATGGCGTCGACCAGTAAAGCAAACGCAGGTGAGTGCTCAATATTTACTGTTAGTTGACTTGATTATGCCAATATTATATAGTAAAATCACATCTCAATGTTATTTATGATATCTTAGCAGTAATCTACTGGTTATTGAAGACAGTTCACTTTTGTATTTTTTGTTTCATGTCAGCTCTAATTTTGATGTACATAATAATGCACAATTCGTCCCA…	OX101828.2:12440596-12443263
Coleoptera	Chrysomelidae	Chrysolina oricalcia	GCA_944452925	Chrysolina oricalcia-16	ChOr_16	2394	1875-1881	625-627	5	3	13/13	CCCTG/CAGGG	TTAA	TTAACCCTGGAATGCTAATTGGGTACACTTGTACCCCAACACTTTTGAAATCTGGCGCTAAACGGAAGTGGGCAGGGCAACGACCGCCGGTGTCTCATTAGTTTCAGTACGTGGCAAGTTAGTTCGCATGCGACAATTGAGATACGCGCAGTGTTTTTTGTTTTCGTTATACGTGTGATTTGGGGTTGGCGTGTACCCCAGTGTAGCAGAGTGAGATAATTTTAGCGATACATTTTATTCGAGTGAGTATCTGTATCTTTGTTTGTTTGTTTTGTACTACTTTGAAACTATCATAGTTAATTTTTTTATAGTTACTATATAGATTTTTTCTTAGGCTACAAGAATAATGGCTGGTCAGAAGAAGTTCTTCGACCTTACAAAATCTGAAGACATAGAAGA…	OX101828.2:37524565-37526963
Coleoptera	Chrysomelidae	Chrysolina oricalcia	GCA_944452925	Chrysolina oricalcia-17	ChOr_17	2398	1740	580	12	12	16/16	CCTTC/AAAGG	TTAA	TTAACCTTCCGGGACTAACAGTACGTCTCTGAGACCGACGATTACGAATTATTCCGAATACGGCCCGATCGCCAGCGTTACAATTTCGCCCTTCTCAGTACCTTCCTAACTGATCAGTGTCTGCGGAGGCGTCAAAGGTGGATGTTGTGACTGTTTTCCTCATTTGAGATTTTACGTGATCCGTCTCGAAGACCGAAGTTAGTCGTCCCGTTACTGTTTTGATTTAGTAAAGTGGTAAGATGAAAAATTATTTCTTGGAAATGTTATATTTTTTTAATAGTTGGGTAATGGTTTCAGATAAAAATGTCTTCAAGGTGTTACGAGGAAGAAGTCAGAAGACTTCAACAGCTCTTTGAAGAGGTAGATAGCGATATAGAATTAGCTGAAGACAGTGACGTT…	OX101827.2:11946462-11948868
Coleoptera	Chrysomelidae	Chrysolina oricalcia	GCA_944452925	Chrysolina oricalcia-18	ChOr_18	2622	1851	617	7	7	14/14	CCCCT/AGGGG	TTAA	TTAACCCCTTCAGACCCGGCGTACATCACCATGTACACAAACTTTGGGATTTTTTTCAATGTCTATCAATGCATTTATTCCATTCTGTGCAGTTTGTACACGCCCCTAGACATGTTCTTAGGTGAAAATTAGAATAGCTATTGCCATCTATTAGATTTCCCGAGAGTTATTGAAAGTGTTCGTTAATGTGAACATAACCTGCAAGGTGTAGTGCTGGTAAGTCCCATTTTATTCGCATATTCTCACTATTTCATCGAAGATAAACAAGAAATAATGAATGTTTTATGTTACCAATATGTAGGAACATAGTCCTAAATGAAAAACGGCATGAATTTACTAATCAGTTTCAATAGAATTGGAATGTAAACATGCCTTACATCTGTATGTACAATCGGCCTC…	OX101822.2:26895060-26897689
Coleoptera	Chrysomelidae	Chrysolina oricalcia	GCA_944452925	Chrysolina oricalcia-19	ChOr_19	2511	1245	415	13	0	14/14	CCCAT/ATGGG	TTAA	TTAACCCATTAATGCCCAATGGCAACTTTATTGGCCACGGCTTATTTTCGGCAAATCAACGCCTGTTTGGAAAAAAAAGTAGCGCGCCTATGATTTGTGACAAGTTCGAACCTTCATCCACCTGCAACGTCAGCAGATTCAACAGAAGTAGTTAAACAGTTGCGTGTTTTATGTCCATTTTGGTTTACATCCCGAGTTCTCGCAAAATATCATGGCAGTTGATGAAAAAATGTAAGTAAATACACTTCTTTTGATGAAATAAGTATAGTTTTTTTTATACTTGTATTTAGTTAACTTCATAAACAATCCAGTTTTGTACTCCAAGATGATTTCACAGTTTTTTAAATAGTTGATATTGATATGTAAATGTCGTTGGCAACTTGAGTTGCCACTGGGCAT…	OX101816.2:3504614-3507130
Coleoptera	Chrysomelidae	Chrysolina oricalcia	GCA_944452925	Chrysolina oricalcia-2	ChOr_2	2383	1728	576	7	5	18/18	CCCTG/CAGGG	TTAA	TTAACCCTGCAGTGGTGGCGCCAAGTCTGTCAGACCCGAGCGGATTTATTTCATACATAAAAGTGGGGGAGCCGGGCCCAGCAGCTTGGTGCGGCCAGTACCTTCCTACCGGTTAGTATATTAGTGATTGTGGTAGTATTCGCGTCGAGAAAGTTTTTTATATTGGTTCTGTGCGACTTTTGGGTCTGTCAGACTTGGCGCCACTGCTAGTGTAACAAAAATTTTGTTGGCAGGTAAGTCAAATAATATTATGTTTTATTCACGAACGCAACAATTATTGTGATTTAGTTTTTATATTTATTAAAATAAACTATATTGTTTCAGGAAAATGAATTATGAGAAAGAACAGGCCAAATTGCTTCAGCTTCTAGATGAAGTTGTTAGTGACACAGAAGAAAT…	OX101812.2:64090981-64093372
Coleoptera	Chrysomelidae	Chrysolina oricalcia	GCA_944452925	Chrysolina oricalcia-20	ChOr_20	2401	1767	589	11	11	13/13	CCTCT/AGAGG	TTAA	TTAACCTCTTAAGGTCCACCGATGCATATTTGGAACATTCGAAATATCAAACTATAAAACCAGTCATTCACTCTAGTTTGTAATTATTCCACGATAACTCGTTGTTCCAAGGTGGGAACTAATGATATAATACATAAATGTACTGTTCACGCCATCTATTGCCATTTTGTGAAAGTTTGAAATTCGCCAGTCTAGTAAACAGCACATAACCTGACTTTGTTACATTTGGTGGTGATTGCTGCATACTTTGAGTGAGTATTATATCAAAATAAAATTATTGGGCTCATTGTGGGTACTATTAGATGACTATGAAGTAGTAAAACCATAATTTTTCTGGAATCACTGTCTTATATTGTCAATATTCCATTTGTTCCATGGATGGAACTTTGGTCATTTCCG…	OX101828.2:41555106-41557514
Coleoptera	Chrysomelidae	Chrysolina oricalcia	GCA_944452925	Chrysolina oricalcia-21	ChOr_21	2466	1503-1800	501-600	9	9	17/17	CCCTG/GAGGG	TTAA	TTAACCCTGCATCACTCGCGCTATGAGCGATTTTCTCACGCCTGCTAATAAAACGCACATTCTATGAACAGTAAATCACATATACCGCTACCCCCACTTCTAGCTGATTTTTGACAGCGCTTCTTGAATATGCATTGGCATGTGCAATATTTAGTGTGAATTGATATTAGGTATCAGATACTTGTTGACCCTTTGCAGACCTCCGTGAGAGTTTCTTTCATCGCGCGAGTTCTAACGTAGTTTATTATTTTTTGTGATCGATTAAACTCGTGTTGGTAAGTGAATTTGTTTTCTATATACAAAATGTCTTACTATAGTGAATTTATTGTTTTAGATTATAAACAATGAGTAGAGGACGGATGCTTGCGGAATTAGGGCGAATGAAATATGAAGAGAGTG…	OX101828.2:41555106-41557514
Coleoptera	Chrysomelidae	Chrysolina oricalcia	GCA_944452925	Chrysolina oricalcia-22	ChOr_22	2368	1266	422	6	0	19/19	CCCTC/GAGGG	TTAA	TTAACCCTCCATAGGTCGCGCCATGGTCTGTGAAACCATATCAACAGTGTTTCATAGTTATTACTCGGATCGCGCCGAATACAAAGCTGCTCTTCGATATACCCTCTCCTAATAGGTACCTGAAACCACAGTATACGGCGGACCACTACCGAGTGAGGTGTTAGTGAGCTATTTTGTATTGCGGTGTCTGATTCCAGCGCGACCAGTTTCGTATACGGTTTGACATTCCGGCGCGACCGATTGGGATATTTTTTCTGATTGGTAAGTATGTATTACAAATAAAAATTCGTTATTTGAATGAGAGTTTTCAGTCATGTATAGCTATGAACGGGAGCAAGAACGTCTCCGGGCACTCCTAGAGGAGACCGATATGCAGGATGAGGGCCCATCTTATTATGA…	OX101813.2:12043500-12045875
Coleoptera	Chrysomelidae	Chrysolina oricalcia	GCA_944452925	Chrysolina oricalcia-23	ChOr_23	2548	1728	422	10	0	14/14	CACCT/ACGTG	TTAA	TTAACACCTTCACCGCCGATGACGCATGTGTGGCGTCATTCGGGTTTTCTCGTGGAGGCCGAAGACGCATCTGTGGCGTCACCCGCATGTGTAACTTCTAATGCTCAGTATGTTGTAGGCGTTCGTAGGAGAGTGTTGTGATTTTGTCGGCCGCTTTAGTACTCATTAGATCACGTGGAAGTGGCCTTGGTTTTATAATTTTACATTTTGGGCTTGTGAAATGGAGGAACAAGTTGCAGGGCCATCTAGGCCAAAGCGAAAGTGTTCAGATGAAAAGATAAGGAAACCACTGACTGAGATGGAGTTAGAAGAAATTGCAGAAGCATTTTCTGATAGTGGAAGTGAGTTTGAAGTTTCTGATTTTGAAACTGAGTCAGAAAAATCTGAATCGTTATCTGA…	OX101827.2:11044754-11047309
Coleoptera	Chrysomelidae	Chrysolina oricalcia	GCA_944452925	Chrysolina oricalcia-24	ChOr_24	2519	1902	634	4	2	17/17	CCCAT/ATGGG	TTAA	TTAACCCATTAGTGACCATCGTACCTACTCAGGTACACCAAAATTATTGTGAATGTTGTGACATCTAGCGTGCAGTAGCCCAAGTTTAGTGTTTGGAACAGTTTCTGTAACGTTCACTTCCTTGGTAAGTGGTAACGGTTTCTGCTTTATCGTAGTTTATTACAAATTATAACATCGGATATGAGCACATGTCTAACAGTTTTTGAGGTTACTAGAGGTGAGTGGAACAAATCATCAATAGGGGATATGGTTTATTGATAATGATCATGTTTCGTATGACATATGTTCAAATATACATGTAATTCTCGTGACAGCATATCACATCATCATTGAATTGTTTCATATTGTTGCTATATTGTTGCAAACTTATCTGTACTTGGTTGAGTACAATGGGCGTTG…	OX101810.2:60242452-60244976
Coleoptera	Chrysomelidae	Chrysolina oricalcia	GCA_944452925	Chrysolina oricalcia-25	ChOr_25	2474	1779	593	6	5	16/16	CCCTT/AAGGG	TTAA	TTAACCCTTTGCGTCCTGGTGGTACCTCTCAAGGACCACCTATAAAATTTGCACATGCGTCTGTTATAGAAGTGATATATCGTCCGAAAACTCGTTCAGTGCTGACAATAACTGCCATCTATAACTCGGATACGGAACTACATCGGAATACGTCAGTTTGGCGCACTTATCGGGTGAAATATTTAGCGAGCGTATCGTTGTGTCACGTTCTAACTAGTAACTTCAATAATTCCTTCAGTTCTTTGAACAATGGCAGGTAAGTTGTAAATAATTGAAGAGAAATAATCTAAGAATACCATGTAATGTTTGTTGCCCGTTTTCGAATTGAAGTTTTCAGTAAAAATATAAATAAGTTGGTGGTCCCTGTAGGGACCACTAGGGCGCAGTTACACATATTCT…	OX101827.2:31917388-31919869
Coleoptera	Chrysomelidae	Chrysolina oricalcia	GCA_944452925	Chrysolina oricalcia-27	ChOr_27	2334	1818	606	8	8	19/19	CCTTC/GAAGG	TTAA	TTAACCTTCTGTTAGTCGCATGTATCCACCAGATACATGAAGGAATTAGATTTTCCCCCACTCGATAGTTTACGCGCCGACAACTCCCACCATCCAAGTACCTTTCTAGCTCAGACGATTCAGTTAAACAGTGCACTAATCAAGTTTGTACAGGAAAGTGATTTCGAAATATTGAAGTTTTGTATCTCACAGATACACGCGACTCTTGCGGTAAGTTTTTCAAATGTGTTTTTTTCGCATGATTTTGATATTTTCTAAGGTAAATTGAACGATACTAGGGTGTGTGAAATTACGCCGTTCAAACCGCATTGGCTGGTAATAAAAAGATTACATGTATCTGGGAGATACATATGCGACCAATGATGTAATTTCTATTTTTTCAGGCAATACAATGGAATT…	OX101820.2:12028839-12031180
Coleoptera	Chrysomelidae	Chrysolina oricalcia	GCA_944452925	Chrysolina oricalcia-29	ChOr_29	2698	2034	495	6	0	14/14	CCCGT/ACGGG	TTAA	TTAACCCGTTAGCGCTCAGCGTCCTCGTTTGAAGACGGCTGGAGACAACCCTGTAGTATTTCTAGGAAACAATAAAATCGGATCTATTTTTAGCCAAGTGCACGTGCAATAGTCGGACTCCACCCCAACAGTTTCAGTTAACTCTTGAGTTCGATGTGAATCAGTTGAATTATTCGCCGAAACTGTATGTTATCAATTGTTCTGTACTTATTGATATTTGCTATTATATTTCTCAAGATATTTAGAGGTAAGTGTTTATCATATTATTATTACAAACTTCAAACACATATCTTTTGTTATGGTATATTACAGAACTATACTTTGCTCATTATTTTTCTGAAATCATTGAAAAACTGTAGTGTCCTCAAATGAGGACGTTGGGATTACAGTCATATTTTG…	OX101812.2:68830352-68833057
Coleoptera	Chrysomelidae	Chrysolina oricalcia	GCA_944452925	Chrysolina oricalcia-3	ChOr_3	2419	1785	595	11	7	7/7	CCCTT/AAGGG	TTAA	TTAACCCTTTGCCGTCAGGCGGTCCCGTCAAAGTACCACAAATCTAAGAATTTTTCCTGCTTGCCTAGTAAGCGCTTGCTGGAACCACAGGTGTTTATACGTTATAAGAACCGTCTGTCGTCGCTGATTTGATTTTAGTTTGTTCGAGGCGCCGTAAGTGTGAGATACGTTTGAATAGCTAGGAAGGTCACGCGTTACTTATGTGAAGAAACACGTTGAAAACATTATTTTGTCTGCTTGTGATCTTTGTCAATTATTTTGAGGTGAGTTTTATGTTTGTTTAGTATTATAAATTATAATGTAAGGTCCCATTTGCGTGAACAATTTAGGGGGTGAATGATATAGGTTAGAAAACGATGTGGTCCCAAAAGGAACCACTAGGCTTTTGAATGTTATTTG…	OX101823.2:37975424-37977850
Coleoptera	Chrysomelidae	Chrysolina oricalcia	GCA_944452925	Chrysolina oricalcia-30	ChOr_30	2290	1755	585	4	3	17/17	CCCTT/AAGGG	TTAA	TTAACCCTTGAGTGCACGGGTTGGGTCTGACATACACAGCCTATCACGTTCGAGCGTTCCCCTCCCAAACGAGGCTCATTTGATTGTCGTCTTCTACAGTACCTTTCTATCTTCAGTAGAGCTGTATATCCCGAGAAGTTTGTATCAATTGCACTTTTAGTTCTCGCTAATTCAGACGATCGGTGTATATCAGACCCAACCCGTGCCTTCATGGTAAGATTTTTTTCAAACTCATTTTGATGAAATGTATTGAAACGCCTATTTCACAGCCTTCAAAATGAATGATCCTTACGAAAGAGAGATACGAGAGTTGCAAGCTATGTTTGATGAAGTTTTGACTGACGAAGAAGTCAAATCTGACGATGATTCTGAGACGGATGATATGGCGATGGAGGATGG…	OX101813.2:17167954-17170250
Coleoptera	Chrysomelidae	Chrysolina oricalcia	GCA_944452925	Chrysolina oricalcia-31	ChOr_31	2514	1800	600	7	6	14/14	CCCAT/ATGGG	TTAA	TTAACCCATTAACGCCCAGCGTCTTCGTTTGAGGACGGCGTATTTAGGTGGGGATAAAAAATATACGTGTCTAAGGATATTGTTGAAATATGGCAACAGAGGTGAGTATTAGACTCACATTAGTCGGGAGTGTGCGTCGTTGCATTATATCTCTCCGCTGTGAATGTTTGGATAGAGGTGAAATACTGTAAATTTGTGATTGCTTGTACTGGTTTTACGTTTTTATGTGAAGCTTCTTCATAAACAAAGGTGAGTGTTGTTGTGTGACATTTTCTATCACAAAAGACATATAACACTAACTGTGGAATGCTTTGACACATTTTCATATACATGGAAAATGAAAATATTGTATTGAAACTTTGTGTCCTCAAATGAGGACGCTGGGCTTTAGTCGATAAC…	OX101828.2:21672848-21675369
Coleoptera	Chrysomelidae	Chrysolina oricalcia	GCA_944452925	Chrysolina oricalcia-34	ChOr_34	2380	1398	466	5	0	16/16	CCTTT/AAGGG	TTAA	TTAACCTTTGTGCTACCAAGGGTGTACATTGTGTACCCCACACGCACAAAATTACGTGTATATGAAAGATTGATTTTTCAAATGTATTGTCCTTATATCATAGCTATTAATGATACGTTAGTGAGCTAATAACATCATAGTCAATCGTTTACAATTGAAATTTTTCACCTTAGAACCAATTTTGTTTGCTGGGGTACAATCTGTACCCCGCTTGGGGTTTGATGTCTTTGCTTTGCAAACTATATTCATGCGCAGTTCTCCACGAAAACATCACGTGTTTGTAACCTCGAACTGTGTGTCTCGCTCGACTGATGTTTATTGTTTTGGTAATCGTTGTATTGTACGTTTTGTGTAGATTTGTGCTCATTAGAAATGGCCAAACGTAAGTTTGATTTGGAT…	OX101828.2:37824453-37826840
Coleoptera	Chrysomelidae	Chrysolina oricalcia	GCA_944452925	Chrysolina oricalcia-35	ChOr_35	2752	1902	634	18	17	15/15	CCCAT/ATGGG	TTAA	TTAACCCATTAACCGCCAAAGGTGCGTAAACGCAACTTTTCTATACACATTTTTTTTTGTGGTTTGGATCAATATTATTCATATTTATTCTGATGGATATTCATAACAATAATCCAGAAGAAGTAAAAATATTTTTATTCAATCCAAAACATGATTTTTTAATCTCTGAAATTTACTTGAAAATGTTATAAATTGACCGTTCTTGTAATTCTCCAATAAAATCAATTTTTTTTTGGTACTGAATATAAAATGATAAATTCATTTCGTGCTAAACAGTAATATAAAATATGCTCAATGATAAAGTGTATTTTCATTTACGTAAATATTTTCGGATGTCGTTCATTTTTGCATGTACTTGTGATGGTTGCGTATACGCACCTTTGGCCGATAATAGTGAAC…	OX101822.2:42562032-42564791
Coleoptera	Chrysomelidae	Chrysolina oricalcia	GCA_944452925	Chrysolina oricalcia-36	ChOr_36	2369	1749	583	14	8	20/20	CCTTC/CAGGG	TTAA	TTAACCTTCCGGCCGGGGCGCCTAGTCTCTGAGACCCGGCGCTCCGAAAACCGATCGGCAATGTTCGGAAAATCGTCGTAATGGCCTGGCGATCTATCTACCTGTTTATGCTTAGACTCAGTACGTGCACAGTAATTCGTGGATGCGCAAGTATTTTAGTTTCTGAATTATTTTGATTTTGGTCTGTGAGACCCGGCGCCCCGGTTCAGTGTATTTTTTCTACATCTGGCAGGATATATTTTTCTATGGTAAGTCAGGGTAAATATCATTTATATTCTATAGATTTTATAAATATTTGTTTTATTTAGCAGCAATGTCTAATTATTATGAAGAAGAGCAAGAAAAACTGCGTCGTCTATGGGAGGAAGTTGAATCAGAGGAAGAGCCTGATGATGAAGA…	OX101826.2:46623267-46625641
Coleoptera	Chrysomelidae	Chrysolina oricalcia	GCA_944452925	Chrysolina oricalcia-37	ChOr_37	2503	1758	586	14	9	19/19	CCTTT/AAAGG	TTAA	TTAACCTTTCAGAGTTAACGTGCGGACTACGAGTCCGCATGACGATTCATTTGCCGATTTGTTCATCATTAGTTCCGATTTCGGACGTCGCGCGCTCAGTAGCTTCAGTTATGAGGGTATATTATTCAGTACAGTTGTGGTAGTTGTGTGACACAGAAGGTTATTTTGCTAGATTGAATTGCGGAGTGCGAGTCCGCACGTTATACAAGTTGAACTAATTTTTAAGGTAAGAATTGATTTCAAAATACTACATTTCTTTAGTAGATAAATATGCATGTGACGTAAAATTATGTGTAATATATTAGGAAGGTATTAATGATGTATTATCTATATATACTTAAATTATAGAAATTHATTTTTTACAGATTATTTCGATCATGAGTTATGAAAAGGGACAAG…	OX101810.2:31217714-31220220
Coleoptera	Chrysomelidae	Chrysolina oricalcia	GCA_944452925	Chrysolina oricalcia-38	ChOr_38	2584	1446	482	15	0	15/15	CCTTT/AAAGG	TTAA	TTAACCTTTATGTGACTGGGAAGAAAAACACCTTCTTACGACGGCGTAGGTACCTGGGTACCTACTTTGTTTAAATGGCAACAGCGCAGCGACATCAACTGAATTTATTCCTAGTTACAGGTCAGTTGCATGTTTGAGTTTGTCGAATAAACAACTGCGGGTGATTAAGCGTATTTGTTAAATTTTGTTTTAGAATGTCTGATAGTAAGGCTGGTTCAAGCCAAGCCAATATTGCGAAACCAAGATGGCGAAATGAAAGGTAAGAAATAAGACGATTCTTTGATTTTAGTAGTGTATGAATAATGAAAACTGTCATGTTATTTTGCTTACCTGTGGTCTATGTGTGTAGGAGCCGCAGTGGAGTGGAAGTTTTTTTTTATCTTACAAAGAAACAAGAAC…	OX101827.2:4640243-4642834
Coleoptera	Chrysomelidae	Chrysolina oricalcia	GCA_944452925	Chrysolina oricalcia-4	ChOr_4	2401	1758	586	19	13	13/13	CCCAT/ATGGG	TTAA	TTAACCCATTTACACCTACCGTCCTTTTAAAAGGAGTTCAAAACGAAACCTGTATTTTTCTGATTCAGCTGACGGTTTGAAGATGTCGCCAGTGTCACATTATATTTAGTTGACATCTTAAACAAGGTCAATCGCGATCGTTAGGATTCTGTTAAGTTTTGGATCGATAGTGACGGTTAAAAAACGCTGTGTTTCTAGTGATTTTGCAATGAGTGACTCAAGGTAAGACATGTTGAAACTCGTTTATTTTTCCGATGTTGTTTTGATTATTTTTAACAAATAACATAATATACTTACTTTTTTTTATATTTGTGATTATGTTTCACACTTCTCGATCAATCCAGGGGCGTTCTATTGAACGAGTCCTTTTAAAAGGACGGTAGGATTATATGCTACTAT…	OX101829.2:15728759-15731167
Coleoptera	Chrysomelidae	Chrysolina oricalcia	GCA_944452925	Chrysolina oricalcia-40	ChOr_40	2367	1947	649	10	2	14/14	CCCTT/AAGGG	TTAA	TTAACCCTTAGATCCCCATCTGGGGTACCTGAGGGACCCCAGTGGTATAATTCCCTAAACAAAATTTTTATTTGATAAGACCGGCAACGCTGCTTTCAGGTATGTGTCAGTCTATGTTTACTGCATGTGGTCTCAGTGCATACGGAAATTTTGTAGTGTGCGTGTCGTTTGTAGAGCTAAAAAAGGTGAGTGGGGTACTGTAGGAACCCCGCATGGGATATTAAGTAACAAAATATTTATGCACGTCGCTTTCGTTTTAGCATCAAGAATGAGGCGTTTTGAAGGAAGTAGACCATTGTCACAACGTGAACTGGAAAATATTGTGAATAATTTAACTTCTGATTCTGAAATCGAATATGATAGTGACAATAACTCCGATAACAACGACTACGATGATTT…	OX101821.2:32534807-32537181
Coleoptera	Chrysomelidae	Chrysolina oricalcia	GCA_944452925	Chrysolina oricalcia-41	ChOr_41	2851	2175	725	7	2	16/16	CACGT/ACGTG	TTAA	TTAACACGTTCGCGACGTCAAGCGATCCACCAAACTCGCCAATGGACGTAATTTTTATATTGATATATTTCCGTTTCGCTTTGTGTTTTGATATTAATAAAGTGTTTTAAGAATCAATTCTTGTTTTTTTTTTTCTGTTTTTGAATGATTTTTAGCGTGTCCCACTGGTGGGTCACGACGGCCCGGGGGAAAAATTGCACCCTAGGGCCGTCGTGACCCACTGGTGGACACGTAATTAATGCGTCCTTCTCAGATAAAATTACAAATACCCTTTCATTTCAGGTTGTGTGCTGCTAAAAAATTGAAATGTCAGCCAGAAGTAGAAAAATTCTAGCAGAAGCGCTAGCTCAAAACTCACCATCACCACCCATAGTTACCAAACAACTGTCATCAAAACCA…	OX101823.2:45761507-45764365
Coleoptera	Chrysomelidae	Chrysolina oricalcia	GCA_944452925	Chrysolina oricalcia-42	ChOr_42	2329	1776	592	11	2	18/18	CCCGG/CCGGG	TTAA	TTAACCCGGGAGTGGTCGCTAATGTTAGAAAAAATCTAACAATTTTCGTTTTCCGCTCATAAAACTTGACATATTGGTTATAATTTCTTCTCCAATTAGGAATGCCTGGGGGGAGGTACTACGATAGCGTATGACAGTTCGGCATTCGACTCGATATATATGTTGAGCGTAGGAAGGAGATTTCAGTTTTATTCTAACACGCGACGGATAACGTACACGGATTTGTTAGAAAAAATCTAACGACGCGACCCATCACGTCTACAGAATTTATTTTGTTTTCTGTGTTTTCATATATGGTGTTTTAAAGTTTTGGTAAGTTATTCCTGCATGTACAATTAGGTGTTAGTGATATCTTATCTTGTTTTGATTTTTAGGGTTCAATTTTCGAAAATGGACAAG…	OX101818.2:5438718-5441054
Coleoptera	Chrysomelidae	Chrysolina oricalcia	GCA_944452925	Chrysolina oricalcia-43	ChOr_43	2514	1305	435	7	0	14/14	CCCTC/GAGGG	TTAA	TTAACCCTCTATAGTACCATGTATATTCAAATATACATAAACTTGTAAGTTGCTTTGTAGCCTCTTATGGCGTTTGAACTGAAATAGGTCTTTGTATAATTAGTTATACATGTCTGTTCGTCGCCAATCGGCCATTGGCGTAGGGTTCGGAACTAAGTGAGACTTCTTCAATAATCTGGTTGTTTGACGTTCACAGAGTTTTCAAGGTTAGAAAAAATAATCGACATTCTGTGTGAATTCTGGGTAGCTTTATCACGAATTTCGCGGCGACAAAAATATAGAGTGTCAGTACAGACTAGGTGCGGTACGGTGACAAGTTGCTGAATGAGATTAGAGGATCGCGGAGTGTTTTGATGCGCATGACGTAATTGTATGTTCAAATATACAGTGTTCCATTGC…	OX101828.2:38828870-38831391
Coleoptera	Chrysomelidae	Chrysolina oricalcia	GCA_944452925	Chrysolina oricalcia-44	ChOr_44	2529	1341	447	9	0	15/15	CCCAT/ATGGG	TTAA	TTAACCCATTTATGCCCAGTGGGTCGTTAACGACCCATTGCATTTGAAGATCACGAGACACGTGTTCAAGCGTTTGATGAGACAACTGTACTAATATTGCTCTTCAAGAGTCCACGTGACATCGCCTGGTATAGCGAACAATCATTTAGTAGACTAACGTGCGAGACGAAACACTTTTAAAATTTGTTAATTTTTGGTGGCGGAACATGGACGCAAATTCATATTGGTAAGTCTGTTATTTTGCACCGTTATGTACATATTTGAATATGCATGAATACCTCTGTAGTGTTCGTATAGAAACCTTTTGATCGTAATAGATTATTTAGTTTTTTACTCCATAAAAAAACCATTTATAATTGTTTGGGTCGTTAACGACCCCTTGGGCACATACCACTACTT…	OX101827.2:1523158-1525693
Coleoptera	Chrysomelidae	Chrysolina oricalcia	GCA_944452925	Chrysolina oricalcia-45	ChOr_45	2464	1719	573	7	4	13/13	CCCTT/AAGGG	TTAA	TTAACCCTTTGTTTCCTAGTGGGCACACAGTGAAGCCTCCAAAATTAAATTGAATATTCAAGTTCCTGGTGTGTTTGCGGCAAATACACCTACAATGACGTAGTCATAAGATACCTCCCCGCCACCAACAGTTTATGCGCCGGTGTTCAAGCGGTTTGGTTGGCTTAGATAGATTATTGTATACGTGTATTGTTGACACATGGTGACGCGTGATTGTTTTCATCAAATACAACAATTTATGTGAAAGATGTCAGGTAAGTTGTAGCATTATTGTGTAGAAAATATGTTTACTTTCTAGAGTTTGATTTTATAAATCATGAAGTCACAGAAGAAATAGGTATTTTTATTGAAAATATGTGGTGGGCTCACTGTGGGGACACTGGGACTCTAAGGGTGTTT…	OX101822.2:42151409-42153880
Coleoptera	Chrysomelidae	Chrysolina oricalcia	GCA_944452925	Chrysolina oricalcia-5	ChOr_5	2415	1560	520	7	3	18/18	CCCTG/CAGGG	TTAA	TTAACCCTGCGTCACCTACGTGGGGTGTGACATACCCCAAATGTTTTGAAATGTCAATATTTCTCTCATTTGTGAATCCAGGTGTTGTGGGTCGCCTATAGCTTCTTAAAACACATTGATCATTGAAATGCTTGTAACCGTTTAGTACGAATCCAACTGCGCTGTGAGTTAGACGTGTCAGAAGTGCTCTTGGGTATACCACACCCCACGTAGGCTCTCGATTTGAATTTCGAAACAAAAATGGTGAGTGCAGAGAATAATATTTTAATTCAATATATAACAATTATTATGAATTCTAGGCAGCAGGAAGCTATGAAAAAGAGCAGGAGTATCTGCAAAACTTATGGAATATTGTTGAGAGTGAGTCTGAGGACGATTTTGTGGATAACGGAAGTGATT…	OX101822.2:56280743-56283165
Coleoptera	Chrysomelidae	Chrysolina oricalcia	GCA_944452925	Chrysolina oricalcia-7	ChOr_7	2474	1761	587	7	5	19/16	CCTTC/GAGGG	TTAA	TTAACCTTCCTAGGTTAACATACGGTCTGCTAGACCGACTCTGTCGGAATTCATCGTTAATTATCGTATTTCTCATCATTTTTACTGCCGGCGCTCAGTAGCTTCATATTTCGCAAGTGTGCATTCAGTGTTTGTGTGAACTTTAGTTAGGTGCAGCAGTTTGCGAGTAAAGACTAGTTTCGGTCCGTGATTCCGACGTTAACCTTTTAGTTAAAATTAAGGGTACGTTTTTTTAAACACACTGAAGTAATTATCTATCTTATTTTTTGTTTACAGCTAAAAATGAATTACGAAAAAGAGCAACAAAGGTTAGAGGCCTTTATGGACGAACTTTTGGATGAGTCTGAAGCGGAAATCGATCCAAATGATTCGGATGGAAGTTTGGAAGATGATAATATT…	OX101825.2:43938140-43940598
Coleoptera	Chrysomelidae	Chrysolina oricalcia	GCA_944452925	Chrysolina oricalcia-8	ChOr_8	2373	1743	581	3	2	20/20	CCTTC/GAAGG	TTAA	TTAACCTTCCAGTAGTCGCGCCAGGTCTCAGAGACCGGCCCGACAATAAATTACCGGTTTTACAGAAACTGGAAGGGGAAGCGATCTGTCTCTCTCAGTACCTTCCTAACTATTCCGTACGGAAGTTCAGTGTTGGTTTCGACGATTGGCGAGGTGACACGTCGAAGATTGAGCGTAATCCGGTGTGTGAGACCAGGGTGACTACTAGTGCATTTCCATTTTTTGTCGACTTCTTGTGTGAAAAGGTATTTATAACAGAAAACTTTGCCGTTGAAATATTAAATTTGATTTATTGTAGACATGAGTAATTACGAGAAAGAACAAGAGAGGCTGAGGTATTTAATGGAAGAGGTTGTGACTGATGCGGAAGACGATCCCATTGATGAATCCGATGTTGAT…	OX101823.2:8174634-8177015
Coleoptera	Chrysomelidae	Chrysolina oricalcia	GCA_944452925	Chrysolina oricalcia-9	ChOr_9	2418	1422	474	7	0	15/15	CCCAG/CTGGG	TTAA	TTAACCCAGATTTGCCTATTGTACTATATTTAGTACGGTCGTAACAAGTCTCGACGTGCAGCGGTTTTTACGTGCGCGAGAGCTATCAGTGTGGTAAATGCTTCAGTATACTTGTAACATTGTGCCTGGACGGACTACATTCAGTTTTGTTGTGTAGAAGTGAGAATTTAATATTTTTGAAATACAGATATAAATAGAAATGGCTGAGTACGGTGTCAACTTTGCAAGGTATGTACATTTCAATTATAAGAAATTAGAATATATTTTACCAATTGCTGGTAATTAGAAGAAAAATGATAATAATATCATAAATCCTTCAGATATATTCATTATTCAGAAAACTGCTATTTGTTTAGGGTGGCATTTTGGGGATGTACTAAATATAGTACATTAGGAAAA…	OX101824.2:17793761-17796186
Coleoptera	Chrysomelidae	Cryptocephalus moraei	GCA_946251905	Cryptocephalus moraei-1	CrMo_1	2490	1440	480	3	0	15/15	CACGT/ACGTG	TTAA	TTAACACGTTCAGTGCGAATGACGCACCCGTGCGTCAACCTTGATCATTTAGCCGGGCGCACGACGCACTGGTGCGTCGCATACATTATAAAATTGTACCCGTAATATCTCGCTTAGCATTTGCGTTAACGGTGACGAGACGGTGTTAGCACTTTCGGAAAGGTTGTTTCTCGATAAAGCCGGCGTCGGCTGGGATTTCACTAATAATTAAGGATTTCTTTCGAAATTCAAAATGGCTGATTCAGAGATGTGCGAAGCAAGTACATCTGGAGGAAAAAGACGTAAAATAGAAGTGAAAAACCCTAAAAAACTAACAGAAGAGGAACTTTTTCATATATTGAACGAGTCAGATAGTGAAGATTGCGAATTTGGTAGTGATGATTCCTACGTACCGAGTGA…	OX276459.1:22326233-22328730
Coleoptera	Chrysomelidae	Cryptocephalus moraei	GCA_946251905	Cryptocephalus moraei-2	CrMo_2	2272	1725	575	5	5	20/20	CCCTG/CAGGG	TTAA	TTAACCCTGCAGTACACGCGTCGGGTCTCTCAGGCCCAGGGAAACCTGCCTGGAGGTGGAATTTGGCCATACAAGTGCGCCCGGTTCTGCACGCCTCAGTACCTTCGAATGTGAATTTGATACACGTGTGTTAGTAGTTGTAAGGCTGTGCAAAGAATAACATCGAGTTTATAGTAACTTTCGGTCTCGCAGGCCCAACGCGTTCTTTTACGTAAGTTTTTTTTTTAAAGTTCCATATAAATATTTTTTCTGAAAGGGCTACAAAGTAGCTATGAAAATCAATCTTGTGTTACAGAATAATGGATCCCCATGAAAAATATGTTCAAAGACTTACACAGCTCTTTGAAGAGGTTTCATCAGACGTGGAAAATTTTTCGGACTCTGATGACTCTGTAGCGG…	OX276458.1:20816986-20819264
Coleoptera	Chrysomelidae	Cryptocephalus moraei	GCA_946251905	Cryptocephalus moraei-3	CrMo_3	2713	1446	482	4	0	15/15	CCTTT/AAGGG	TTAA	TTAACCTTTATGTGACTGGGAAAAAAAACACCTTCTTACGACGGCGTAGGTACCTGGGTACCTACTGTATAATAATTTGGAATATAAACGCAAAATACCTGTTTTTATCAAAAAACTCCATATATATGTATTTATAGGTACACAATACGTGATTTATGAATTTCTAACTTATCTGTATTTGACAAAATAAGACTTTGTTTAAATGGCAACAGCGCAGCGACATCAACTGAATTTATTCCTAGTTACAGGTCAGTTGCATGTTTGAGTTTGTCGAATAAACAACTGCGGGTGATTAAGCGTATTTGTTAAATTTTGTTTTAGAATGTCTGATAGTAAGGCTGGTTCAAGCCAAGCCAATATTGCGAAACCAAGATGGCGAAATAAAAGGTAAGAAATAAG…	OX276459.1:7851639-7854354
Coleoptera	Chrysomelidae	Lochmaea crataegi	GCA_947563755	Lochmaea crataegi-1	LoCr_1	2514	1842	614	10	10	18/18	CCCTG/CCGGG	TTAA	TTAACCCTGCGTTGGGTTGGTGGGGTGTGAGATACCCCAATAATATTTGTTGCAGTGGCAACATGGTAAGACAACATACCTCGCGTTCAAGCGTCTCTCTACCCTCTTGTAACACTGTCAGGCGCCACACCCTAGCAGAGTTTCAGTTGGCGAGGATCAGTGTTGAACAGTAGACGTGCTTAAAATCGTTTTGGGTGTGTCACACCCCACCTTACTAATTACGTTATTACTTAGACCATCATTTTTGTTTTAAAAGGTAAGTGTTTTTTCTTGTTATTTGTTATAAGGAAATTATATACCATGTTTTTTTAAGAAAGAATGGGAAGCTATGAGGAGGAACAGAAAAGATTGTTAGCTATGTGGGCAGATGTTCCATCAGAGGATGAAGTTGATTCGGAT…	OX387422.1:9821706-9824227
Coleoptera	Chrysomelidae	Lochmaea crataegi	GCA_947563755	Lochmaea crataegi-11	LoCr_11	2465	1803	601	5	3	18/18	CCCTT/AAGGG	TTAA	TTAACCCTTAACTGGTATCGTCGGGTCATTTTTGACCGCCGCCTCAAATATTCCACACACAGTTCGTGTTTTTACGTTTACGGAGATATGGTTTCGTGACTTCCTGGCGAGTGTGTGTATCTATCGGCAGACCAAATCTCAGTTCAAAACAATCACTGTATCTACCTTATTGTGCTTCTTCGGGTCAACACGGACCCGACGATACCAGTTACGTAAGATTGTTGTTCAAATAGATTGTAGTTCAAAGTTAAATTTTAGTGCAAAATGGATCAAGTTGTTATTGACGGTCGACGGTATACATCAACAGAAGTACAAGACTTATTTCTGAATGAAGATGACGGTGATATTAGTGATTCGTGTACCATCAATAGTGAACACGATTCGGATGATGAATATAAC…	OX387434.1:38147685-38150157
Coleoptera	Chrysomelidae	Lochmaea crataegi	GCA_947563755	Lochmaea crataegi-12	LoCr_12	2650	1668	556	6	0	16/16	CCCAT/ATGGG	TTAA	TTAACCCATTAGCGCCCAGTGTTGCCATATGGCAACAGTATACACGCTGCATTTTAATAGCTTTCGAGAGAGTGGGGCACAATTTAAAGTAACGGTGGGGAATCTATTCGATGCTCAATAGACCATTCGTCGAGTCTGTAACAGCAGTTGCATTCTTGACGTAATAGGCTTGGTTTGTGTGGTTCCAGAATATTAGTGGTACGTGAACTCGAGAAATTATGGATATTCGTTTCACGTAAGTATTTTTTTGACTGATTGAATGCAAATAGATGGTGATGCCATAGTATAAATGTTATTATAGGTACATACATATTTCTCATCCTGATAATTGGTGAACGTTCAGATGAAATTCACACGAGTTATATATATCAGAATCTCACTGTTGCCATATGGCAACAC…	OX387422.1:66812963-66815620
Coleoptera	Chrysomelidae	Lochmaea crataegi	GCA_947563755	Lochmaea crataegi-13	LoCr_13	2415	1797	599	6	3	17/17	CCCTT/AAGGG	TTAA	TTAACCCTTAACTGGTATACTGGGGTCAACACTGACCCCAAGCGCATTAAATCTATTGGTAATTGGTTACATTTGGCAATACGGCGCCGCGCCATTCAGTACCCGCATCAATCGACGCCTTCTAGTTGGTGCCTGACGGGCAAACGCATAGGTTGCATAGTTCCGAAAATACGTCGCGTTGGGGTCAAATCTGACCCCGATATACCAGTTACGTTATTATTTCTGTTTGAAAATGTCGCGCAAATGTTTAACCGATAAAGAACTTGAAGAGATTTTGATGAACTATAATGATTCAGAAGAAGAGCCTAGAGTGTTAGCAGATTTAGAAGACCCAGATAGCGATCTGTCTGATACTGAAAGTGAACACACAGACCACGACACTGAATCTGAACAAGAGTT…	OX387426.1:43469468-43471888
Coleoptera	Chrysomelidae	Lochmaea crataegi	GCA_947563755	Lochmaea crataegi-14	LoCr_14	2122	1257	419	10	0	17/17	CCCTA/ATGGG	TTAA	TTAACCCTAGAGTGCTTACAGGGGTGACCAGTAACCCCAGCGAAATTTTAATTGATAGTTATTAAAAAACCGTAACACTGGCAACCGTGTGTGTTCTGCTATGTATCTATGTCCCGGTGTACCATTTATAAAGCGTGTGGCAGTGCTGTTTGTTTTGTGTAGCTGTGAGTTCTGTTGCGGCCGGGGTGACGTGTAACCCCAGTAAGCGTTAAGTGTTATTTAAAATAAATATAAAAAAGAACTTTCAATGGCTGTTCGACCAGGTGATCCAAAATTCGAGGAAACTGTGCTAAGGTGGAATGAGGAACTAGAAAGTCAATACGATTCTGACAATGGGGGTACAGATTTTGAAGATAATGTGTCAGTACAATCAGATTCAGATAGCATTGTATCGATCGA…	OX387436.1:29961879-29964012
Coleoptera	Chrysomelidae	Lochmaea crataegi	GCA_947563755	Lochmaea crataegi-15	LoCr_15	2730	1389	463	5	0	16/16	CACGT/ACGTG	TTAA	TTAACACGTTAACGACCGGCGTCAAAACGATGCATGGAGCCCCCGGGACCGGCATTTTTTTTTTAAATATATCTGTTGATTTCGGTCCAGTTTTTGATTTTCCCATGTTCATTTGGAAAAAATATTTTTATTTCGTGATATTTTGACATTTTTATGTGAGACACCACATTGACCTCACGGTAGCCCAAGAGACCAACTCAATTCATCGGACCGCGTGCGATCAACGCGATGTCTCAGACAGGATATTTCTTGTCTGAAACTTCGTCGCCCTGGGTATACATTTACATTCTCAGTTTTAGTATGTGTTTGACTGTTATCGCGTAAGCAAGTAGAATGGGAACTCACGAACAGGAACAAAAGCGGCTAGAAAAACTTATGCAAGAAATTTTGTCAGATGAA…	OX387429.1:42280786-42283523
Coleoptera	Chrysomelidae	Lochmaea crataegi	GCA_947563755	Lochmaea crataegi-2	LoCr_2	2598	1761	587	4	3	13/13	CTCGT/ACGTG	TTAA	TTAACTCGTTCACTGCCGGTGGCTCTCATAAGAGCCAACGGCACGTACTTGCCAGTGCCGCCGACTCTCATAAGAGTCGCTGTTGTACGCTATTGATATGTGGAATATTTCAGTCGGTATAAGACGTTGGTTGTGTAGGTTGTGTCGGCACTCACGACTAGGATTAAATTACGAGTTTTTGACGGCGGTTTCGCATTTTTGTTTTTAGTTTGATTATAGTACGTGTTTAAAAATGGCGGACGATAATGCGGTGCTGGGACCTTCTAATCCTAAAAAACCAAGACTAGGTGTTAAAAAATACTATACAGATAGTGAATTAATGCAAATATTGGAAGATAGTGATTATGATGATTTTGATTATGTCGGTGGGGGCGCGGATGGGGGCGATTTGAGTGATTA…	OX387434.1:39011999-39014598
Coleoptera	Chrysomelidae	Lochmaea crataegi	GCA_947563755	Lochmaea crataegi-3	LoCr_3	2407	1782-1788	594-596	6	2	15/15	CCTTC/GAAGG	TTAA	TTAACCTTCCATTGTTAACGCCCGGTCTGTCAGACCGACTTGGATAACTATGGCGAATAATTATCGAACGCTCCACTGTGAGCGCTTGTCCTGCTCAGTAGCTTCATATTTTCAGTCTCCGAATTCAGTGTATTAAAATCATTCACGAGTGGCGCGTCGTTCTTAAATCCTAGGCATTTCGGTCTCTGACACCGTTGTTATACTTTGTGTAAGTTTTTTTTAAGGAGTCTGCGACTTTTACCGGTAAGTTTTTTTACTCTAAAAAATTTATTTTTTGTCCTAAAAATATTTTTTTATTATTTTTTTTTTAGATAACATGAGTTACGAAAAAGAACAAAAGTGGCTTGAGCGTCTACATGAAGAGTTACTCTCTGATGACAAAGTGAACACTGYAATAGA…	OX387430.1:42194131-42196545
Coleoptera	Chrysomelidae	Lochmaea crataegi	GCA_947563755	Lochmaea crataegi-4	LoCr_4	2541	1578	526	19	18	13/13	CACGT/ACGTG	TTAA	TTAACACGTTAATCGCCCAAATGATACAATAAAAATTTGTCTCCCAGGCCCCAATTTTTTTTTCCGTAATTTGTTGTATCATGAGTTGCAAATAACATATAACGTTGCAAAAATGGATTTTGAACACATTCAAGTGAAAAAAATTGATTTTCAAAATGAGAACTGGTATTAGGGTCTCAGATCGCCTGCAGGGTTTGAGCCATGTGACTCAAATGTCGGTTCTCGCGTTTCTGCAAGTTCTGACCTGTTTTTGTGATGCCCATTTCATTCGTGCATTCACCAGCAGTGGATCAGTCCATTTTGATACTTCGTAAGTGGTGTACAAAATGAGTGGTGAATATGAAAAAAGTCAAGCGCATTTACAAACACTGTGGAATGAGATTCTTTCTGAATCAGAGG…	OX387422.1:19003645-19006193
Coleoptera	Chrysomelidae	Lochmaea crataegi	GCA_947563755	Lochmaea crataegi-5	LoCr_5	2455	1743	581	4	2	12/12	CCCTT/AAGGG	TTAA	TTAACCCTTTGGAGACTATCGGGACATATATATCCCAAAAMGATTTCTAAACGGTCTGTTGGTTAAAATATAACCCATTTTGTACAGGATATTTTAAATTCAGTCTTCCTGAGGCACCAGCTAAAAAAACTGAAAGTGGCAACGCAGCAAAACACGCCGGTATCGGTATTTAGTGGTGAGGTAATCAGTGTTTGTCAACTGCTCAACGTGGTTACTGTGATTGTTGTTAGTTATTATTGTTTATCCGCATATTTTTTTGCAAGTGGGAATTTATTTTGTAGAAATACGTGATAATAAAGGTAATTACATATTTCTAAATATTTTAGTTATAAGTTTATGGCCAAAATCATCGTGAACGTTTTATCGGTTCACATATGTCCCATTAGTCTTTTACTTGTC…	OX387428.1:30509511-30511973
Coleoptera	Chrysomelidae	Lochmaea crataegi	GCA_947563755	Lochmaea crataegi-6	LoCr_6	2409	1749	583	3	2	18/18	CCCTC/GAGGG	TTAA	TTAACCCTCCATCGCTCGCACCGTTAGAAAAAATCTAACAAATTTTAAAAATGTTAAATAATTTTTGCAATTTTGCTTTTTGTTTGTCGTGCGCCCAGGAATACCATGACGACGTGGTCTACTATGCACATGTATAGTGGGGAGGGGAAAAGTATTTGTTTAGATGCTGTAATTACATATTGTTAGTATAAAACTAACACGCGAGCGATCACGTACGGCGGACTGTTAGAAAAATTCTAACGACGCGAGTGAAGGCGTATGTTATTTTTTGTGTTGCGTATGTTATTTTTTTGTGTTTTGTAAAAAATTGGTAAGGTTTTTTTTAATTTAAGCGTAATTTTTATTAGTATAAATAAATTTTGTAGTAGTAAAACATGGATGAAAATACTAAAAATAAGT…	OX387427.1:51486236-51488648
Coleoptera	Chrysomelidae	Lochmaea crataegi	GCA_947563755	Lochmaea crataegi-7	LoCr_7	2308	1773	591	6	6	20/20	CCCGC/GCGGG	TTAA	TTAACCCGCGATCACTCGCGTTGTTAGATTTTTTCTAACATTTAAAGCTTTTCCTCAATTGTAGGGAACCGATATAGAGTACGGCATCGCCGCATCGGGTATTCTCAGATGACCATGTCTAGAACACGCCCCTAAATTTATTTGAATTTAAAGATAGTGACACGAACACAGTATTATAGTATATGTCACCGCGTCAAGACTGTTAGTGAAAATCTAACGCGCGAGTTATCACGTAGTTGTTTATTTCCTAGTTTGTTACAAAATCAATGTCGTACGAAAAAGATCAAGCCCGCCTTCTGGCTCTTTGGGAGGCTTCAGAAGATCAAGATGGTTTATCCGATGTAATAAGTAACAACTCAGATGTTGATGATGTCTCTGAACACAGTGAGCATAATACTG…	OX387430.1:42405016-42407332
Coleoptera	Chrysomelidae	Lochmaea crataegi	GCA_947563755	Lochmaea crataegi-8	LoCr_8	2280	1599	533	13	5	14/14	CCCTT/AAGGG	TTAA	TTAACCCTTTCAGTACGGTTGTCTTACATACACGACACCGACTTTTTTGGCAGACAGACGGCTGTCGTGTATGGACGACAGTAGCTCATATCCCTGCTAGACGTCTGCCGTTTCAGATACGACACAAATAAATTTTTGCTTTTCCCCATCGGCGTCCGTCGTACCGTTTCGACAGTTTGTGTTTCTCAGACAGACGGATGTCGTGAATTTTCGACAGTGTCGTAAATACGCGACACCCGGCAACATGGCAAAGTTAGGCGATCCTGTGCCACACCCGTGAGTTTTAGCGCCAGTCTGTTTCAGCAAAGCATAGAGTTAGGTACTTTGGTTACAGAATGTCATATAAAGATCAAGCTGGTCCTTCGGGCTTTTGTGGATTATGTGATATGGATGTGAGAA…	OX387422.1:19839169-19841456
Coleoptera	Chrysomelidae	Lochmaea crataegi	GCA_947563755	Lochmaea crataegi-9	LoCr_9	2692	1746	582	4	4	15/15	CACAT/ATGTG	TTAA	TTAACACATTCCCTGCCGGGACCGCCGCAGGGGCGTTTACCCGATTTTGCTAAAATTGCCGACACCGCCCGAGCGGCGTTCCCGTACCCATTTAATATAACGTTAGATCATGCGATGCAGTCAGTTTGAATTGGTGCGCTCTAGCGATCGGATGTTTGGTTAAAGTAATTTTTATCACGTTTCGAGTTTGGTTTCTGGAAATTGTTACCGCTGCCAGTTTTTGAGTAGTTTTATTGAAAAGGTAATTTATTATGTTTATTTGTTCTTTATAATAATTATTTTTAATCGGTTTTAATATGTACCTTGCTTAAGTTGATACTTTCCACAAAAAATATTTTATAGCCTAAAAAGAAAACAAAAATATGATGTTGACCGCCCGAGAGGCGGTGACCGGCACAC…	OX387425.1:52958878-52961575
Coleoptera	Coccinellidae	Coccinella septempunctata	GCA_907165205	Coccinella septempunctata-1	CoSe_1	2475	1920	640	4	3	16/16	CCCTA/TAGGG	TTAA	TTAACCCTAGAACGCCAACACACGTAAAATTTACGTATGTCTTTTAAATTCCTAACTATTACAACCTAGATATCTGTTTCCGCGGGACGAGCGCCCGCCAGTGCTTTCCCCACTCCTTAGACCCATAAGTGCCGCCGAATGCGGCATCACATCAGTCGGTTTTAGTGTGTTATAGTGCTAGGAGTGAAAATCCACACGTAAATTTTACGTATCGTTGGCGTTTACCTATAAATCACAACACGTATTTTTGACGTATGATTGGCGGAAACGTGAGTATAATTTTTAGAGTTATATTTTTTTCCTTATAAATGTGCATTTTTTCCAGCGAAAATGAGTGCGAAAGATATTTTAAGTTCCAAAAAAAAATTAAGCGATAAGGATTTAGAGGAAATTCTTGCA…	OU015582.1:8723007-8725489
Coleoptera	Coccinellidae	Harmonia axyridis	GCA_914767665	Harmonia axyridis-1	HaAx_1	2457	1851	617	3	3	15/15	CCCTT/AAGGG	TTAA	TTAACCCTTACTGGAACAGTGGTACAAAAATTGTACCACCTTTTCCCGAACAAGCGCAGCACAGTGGTCCATATAACATACCACTCATTTCATCGCAAATTTGATACGGCACGGAAGCTTTAAAAGTCTACCACCTAATGCATCGCGTGCATATATGCATAATACGCATATCTTGTGCGCAAGCGTAAACATCCCTTTTATCAAACATTAGTTTCTGCGACGCATTCGCAGGATAGTACACGTTTATATGCAAACCAATTTTTTTGCGAACAAGTACCGTCTTTTTTTCATTTGAATTTATTTGTTGAGTGTGTTTATCCTATAAGCTTCAAGAATAGTTTTCATCAAGTAAGTATATTTAAATTTTCTCAATATTTTGTCTAGAATGTAGTGGTACTT…	WMPA02000005.1:28306882-28309346
Coleoptera	Coccinellidae	Harmonia axyridis	GCA_914767665	Harmonia axyridis-2	HaAx_2	2527	1605	535	34	34	13/13	CCCAT/ATGGG	TTAA	TTAACCCATTACAGCCCCGTGGCAACTTAAGTTGCCACGGCGCATTCGACTACATTCTATGCGCACGCGCATAGATATTGAAGTTCCATTGGTAAATTCCGGTCATGTGATATGTCCTGTCTCGAATAGCACAAACGTCAGTCAGATATTGTCAAACAGTGAGTTAGTGTATAACGATTTATTCAGAGCTCTTGAACTTTTTCATTCACCATAATGGCCGTCGATGAGAGATTGTAAGTATTCTATTTCAATAATGCATGCACATTTGTATTTTTGTACCAGTTTTATTCAATATGAATTCAGCAGTATATTTCTTCTTCACAGTAATATTTTCATGCAATATTTTGCTTTTGCCATACGGGCAAAGTTTGATGGCAACTAAAGTGGCCAACGGGAACA…	WMPA02001399.1:17923-20457
Coleoptera	Coccinellidae	Harmonia axyridis	GCA_914767665	Harmonia axyridis-3	HaAx_3	2515	1578	526	7	7	13/13	CCCAT/AAGGG	TTAA	TTAACCCATATGAACCTACGGTCCTTTTAAAAGGTCGGTAAAAGTATTCTGATTTACGGATCTCTGTAGACGTCTCGGGTTGTATCTCCTAGATGGCATTAGTGGATTTACATAAAGAAACCTTTTTCGCAAATCATACCATAAACTGAGGTTATATTCTACGTGCTATATCGTTCTGAGATAACATTAGATCTGCACTTCAATTTTGTGGGCTAAATATGAGTGATTATAGTGATAAAAGGTGAGTTCATTCATTATTCTCCAGATTTTTTTTATATACAATATTGAAAGTATATACCATTCGTTCCTTTTAATCGAGCATATTGTCACGATTATGAATACGAGTTAAGTTATACGTCACAAAAATTGTTGGTCCTTTTAAAAGGACGGTAGGATTAT…	WMPA02000004.1:4402043-4404565
Coleoptera	Coccinellidae	Harmonia axyridis	GCA_914767665	Harmonia axyridis-4	HaAx_4	2430	1749	583	4	4	14/14	CCCAG/CTGGG	TTAA	TTAACCCAGATACACCTACCGTATGTTAAAACAGACACCTCTCAAAAGTCGAAATATATGTACCTTGCGCTACTTATTCATAGATGGCGACAGTATTACTGCTTTTTTGAATGAACTGGCATATCTATTCGTTTTGAATATTTTCGTCTGTGTCAGTTAATCCAGCAATACCCTGAATTTGAATCAGTGATTTCATTATTGTGCAAAACATGGATAACAAATAGTAAGTATTTTCAGGATATAAGTTATCTTTTTTTAATTCATTACTGAAACTTGTTTAAAATATAAGGTATTTTTCACATGTAAACATATTTCGTCAAATATTTCTCGTTTTAGATTCAAAACATAACCTCTAAAGTTAATGTTTGTTATAACAGACAGTAGTATAATAGACTACTA…	WMPA02000005.1:16349713-16352150
Coleoptera	Coccinellidae	Harmonia axyridis	GCA_914767665	Harmonia axyridis-5	HaAx_5	2470	1824	608	3	3	28/28	CCCTT/AAGGG	TTAA	TTAACCCTTAAATGCATATTGTTGCTTTTCGGCAACACAACATTTCAAAGCATTTCAAACTCGCGTTATAGAGAGTATCGAATCATTGCATGAAGTAGCCGTTCTGCTACGAACCACTCTTCAATAAGCAACTAGTATCTGTTTGTAGGTGGCGTTCTTATTAGTTTATTATTGAGACTTCGCCGTTCGAATGCATCTGCAGAGTGACGTGTTTATATCGACTTTTTTATAGATTCTAGTTTATTCGAAAAAAGTGTTTCAGTGCAACAAAATTCTGTTTTCACATCTGAAGGTATGTATTTTGGATAAGATGGTGTTATTTTGTGTATAAGTAAAGTATTCTTGATCAAAAAATCGAATTTTGTTTTGTTGCCGATCGGCAACACCATGCATTCATGG…	WMPA02000004.1:38979271-38981748
Coleoptera	Coccinellidae	Harmonia axyridis	GCA_914767665	Harmonia axyridis-6	HaAx_6	2483	1725	575	10	10	13/13	CCCTT/AAGGG	TTAA	TTAACCCTTCAAAGGCTACCGTGACCATATGGTCACACCTACAGCGCTGCACAAAATCAGCTGACATATGTACGTATATCTTAGTATACGTGAGGAAGCGATGATATTTATTCAGTTGACTTAGGAACTTTGTAGTGTGAACGTGTCGCATTGTTATTCCACTGATTTCTCATTCGTAATAGAGGTGAACTGCCGTGTTTGTTAGGTATTCGCAATAAAATGGATCCCAAATTTGTGTAAGTATCAAATTTCTATTTCAAACTGAATATCTTTTAATTATATTTGTTTCAATAGTTGGTGAAATGTGTGAGGAATTTCAAGAATATATTAGATTTGAATATCTCTTCTCTGTTCAAAATCAACTTTGATGCAAACTTGACTGTGACCGCATGGTGACAC…	WMPA02000005.1:16410197-16412687
Coleoptera	Coccinellidae	Harmonia axyridis	GCA_914767665	Harmonia axyridis-7	HaAx_7	2457	1932	644	6	5	14/14	CCCTT/AAGGG	TTAA	TTAACCCTTCATTTCATTCTGTTGCAAATTTGCAACACACATATTTAGAGCGTCTGCTATTACAGACGATATGCGTTAAAGCTTGAGTTCATGCTGTTGCATATTTGTAGCACTCCTATTAAGCACGTGCGCAATACCGATGTCGTTTACGGTTAGGTTTTTTATGGTGTTGTGGGTTTATGTGTCCACGTGTTTTGTGGAATCAGTTGACTCGTGAAGGGCCTTGTAGTTGAAGGGGTTAAAAAATTTAAAAAATAGTTGAGTGATAATAATACCTACCGTATACTATGGACAATACAGGTATGTTCAAAATTAATAAAAATGTTTCTTTGTTTGTTATATCTTTGGGGGTTATTTTAGCAAAATAATATCTATGTTGCTAATATGCAACATCATGAA…	BHEG02000206.1:2257721-2260220
Coleoptera	Coccinellidae	Halyzia sedecimguttata	GCA_937662695	Halyzia sedecimguttata-1	HaSe_1	2441	1737	579	7	7	19/19	CCTTC/GAAGG	TTAA	TTAACCTTCCAGTAGTCACGCCCGGTGTCAGAGACCGGTCTATGGAAATAATCTCTGCACTTTTTGTTGTGGTGGGGATAACGAGTTGTCGCCGTGAATATGTACATCTCTGGCCGCGTTTCAGTCATCGTTAAGATTGTGTGACAGTTGAGTGTATTCATTTGGAGTTATTACGTTTCACGGATTCTGAGACCAGGGTGACCACTAGAGCACACGGTGTGTAAGACCGGGGTTACTTTTAAGGCATATAAATTTTCAGATTTCATGGTAAGTAAAATGTTTTTTTTTTATAGATATGAGTTGAAGGTAGGTAATCATCCATAAAACAAGGTAGGAAATTTTCCGATTCAAGAGGTTATTCACTCACTACTCATTTTTGAGGTTTGTTCTAATTGGAAA…	OW569418.2:21980332-21982780
Coleoptera	Coccinellidae	Halyzia sedecimguttata	GCA_937662695	Halyzia sedecimguttata-10	HaSe_10	2482	1725	575	10	10	13/13	CCCTT/AAGGG	TTAA	TTAACCCTTCAAAGGCTACCGTGACCATATGGTCACACCTACAGCGCTGCACAAAATCAGCTGACATATGTACGTATATCTTAGTATACGTGAGGAAGCGATGATATTTATTCAGTTGACTTAGGAACTTTGTAGTGTGAACGTGTCGCATTGTTATTCCACTGATTTCTCATTCGTAATAGAGGTGAACTGACGTGTTTGTTAGGTATTCGCAATAAAATGGATCCCAAATTTGTGTAAGTATCAAATTTCTATTTCAAACTGAATATCTTTTAATTATATTTGTTTCAATAGTTGGTGAAATGTGTGAGGAATTTCAAGAATATATTAGATTTGAATATCTCTTCTCTGTTCAAAATCAACTTTGATGCAAACTTGACTGTGACCGCATGGTGACAC…	OW569418.2:18015921-18018410
Coleoptera	Coccinellidae	Halyzia sedecimguttata	GCA_937662695	Halyzia sedecimguttata-11	HaSe_11	2141	1386	462	4	0	14/14	CCGCT/AGCGG	TTAA	TTAACCGCTTAATGCACTGTCCCGAGATAACTCGGGTTTTCGCGTCGAAACTTTTTCCGCGCGCCCGAGTTATGTCGGGCGATTGAAATCGGATGGTAAGAATTTTCTCTAGCTCGATTATTCTCGGTCTAAGCGTGTATTTCACGTGTTTAGTGGGGTGGGGTTTCGTTTCGTCTATTCGCGGAAATATTCGAATCGTTTCCATACCTTAGCCTTAGATGCAGACATATTATGATACTATCAGTATTGTCTCATCTCTGGTGTTGTCAGGATGGATGCCATTGAAAGCGATGACGAATTCTTACTCGAAAATGCTCTACAAAATAGCGGAAGTGATTCAAGCTCTGAAGACTTTTCAGAATGCAGTTCCACTTCTAGTAGCTCATCAAATTTTTCCGA…	OW569418.2:25237989-25239416
Coleoptera	Coccinellidae	Halyzia sedecimguttata	GCA_937662695	Halyzia sedecimguttata-12	HaSe_12	2505	1833	611	4	4	14/14	CCCTT/AAGGG	TTAA	TTAACCCTTTCGGTACCTGCGTACACATTTGTGTACAGCGTCTTTAATGCTTTTGTAATAGTAACACGGAAAATTTTTATCCATCTGCTACCAATGTACACATTTGTTGTGTATGTCTAGCATTACTGATTAACACACAGTGCCATCTGAACGCACAATTTATGAACGAAACCTAAATCTGCGCAGGCGTCTACGGTTGAACGTTAGTGCGCTATACAGAGGTCACTACAGTACAATTTATTTGGCCTATCACATTGTCGTATGTATTTGGTAATTTTATTCATTGTGCATGATAGGTGTTTGTTTGCATTGAAAGTGAAATAAAGACAATTTGATTGATATATCCGTTTATAGTTTACTTTGAAATTGTGTACACAATTGTGCACTGCAGTAGTGAAG…	OW569419.2:22973123-22975631
Coleoptera	Coccinellidae	Halyzia sedecimguttata	GCA_937662695	Halyzia sedecimguttata-14	HaSe_14	2538	1854	618	5	5	18/18	CTCTT/AAGAG	TTAA	TTAACTCTTTGGGTTTAGGTGGTACACAAAACGTACCACCAATTTCGACCTTCTTCCGCGGCGGTGGTACAATTAGTGTACCACCTATTTCAAACACACTGAACAGAAATCTACATCGATATGGAATCTCGGCGTGAGTTGCAGAGACATCTATAAGGTCACAGCTCATGATACTAACACTCGAGCGACTGACTTGCAGCGATTTTCTTTACCGATAACGCATATTATGCTGGTTTTCTAGTTCCAACAAGTTTTTCTGTTTTCTGTGGTGTCTAAGTGATCGAAATTCTGTTCTGAAGGGGCTTTTTTGAAAATTACGTTGTGGTGATACCTTCTGGTGAGTAATACAACTGAAATAATCATTGAAATATTATCGTCCGTTACAGAAAAAGAGAAAAT…	OW569417.2:36939815-36942359
Coleoptera	Coccinellidae	Halyzia sedecimguttata	GCA_937662695	Halyzia sedecimguttata-15	HaSe_15	2530	1668	556	3	3	13/13	CCCTT/AAGGG	TTAA	TTAACCCTTTCGCGACGGCTTAAATTACAGAAATGTTTCATCTGAAATACTATTGGGTCGAATGTGTCCCAGCAGATTTTCAAAAATTCCTGTTGGTAACTAAATGTAACATATAGAGAATCCACGCTGTCCCAATCGTAACTGGTGTCCCCATCTTGAATACATAGAGATGAAAATCGAATGCATTCGTAGTATAACCTCACAAATTTGTTTCTATTTACGCGGGTAAAGTGTTCTAGTGAAAATACTGGGTTTCCTCACTGCAGTGGTATAGATTAGACGAGTTTTGTAGAAGTGGACACTAAAGATGGCTAGGTGAGTAACATTTTACATTTCGTAGTAGGCTCAATTCACTTTTTTGTATCAAAATCAAACTATCGAGTTACTGGGACATGTTTG…	OW569418.2:3333256-3335788
Coleoptera	Coccinellidae	Halyzia sedecimguttata	GCA_937662695	Halyzia sedecimguttata-2	HaSe_2	2426	1749	583	7	7	14/14	CCCAG/CTGGG	TTAA	TTAACCCAGATACCCCTACCGTATGTTAAAACAGACACCTCTCAAAAGTCGGAAAATATGTAACTTGCGCTACTTATTCATAGATGGCGACAGTTTTATTGCTTTCGTAAATTAACTGCCATATCTATTCGTTTCACCAATTTTCGTTTCTGTCCGTCAATCCAGCAATATCCAGAATTTGAATTAGTGATAAATTATTGTGGAAAACATGGACAACAAAAAGTAAGTATTTTTTAGGATATAAGTTTTCTCTTCTTGAATGTATTACTAAAATTTGTTAAGAATATAGTGTAGTTTTCATATGTCAGCTCATTTCGTCAAACATTTTTCGTTTTTTGTTCAAAAATCACCCCTAAAGTTGATGTTTGTTATAACAGACAGTAGTGTAATAGGCTACTA…	OW569417.2:20772718-20775151
Coleoptera	Coccinellidae	Halyzia sedecimguttata	GCA_937662695	Halyzia sedecimguttata-3	HaSe_3	2661	2004	668	6	5	19/19	CACGT/ACGTG	TTAA	TTAACACGTTCGCGGACACTTATTTTCCATGGTATGTGCATAGTTGGCTGGAAACGGCATAAGCCGCATCGGTAATTTTCCTGACTGGGCACTGACGGCATTAGCCGTCAAAGGCTTGATGCGCTTTAAATACGTTTAACGGGCTTTCACGTCAATTTTGTATATAAAAGTGTGTGAAGTGTCCCACTGGACACCTTGTGTTGAAATATGTTCSCGTAATTTCGGCAAGGGGGGAGGAAATTTGATCGGACGACATTAGGCTCTTAGGTGGACTCCAGTTCGAATTTAGATGCAGTCGGAGATAGTGTATACCTTATGCTTAATTGAATACGCTCGAAGAATGGATGAAAAAGAAGCAGCAAAATTACTTAAGTGGTTTGACGAGATTGAGGAGGAATA…	OW569418.2:25677049-2567971
Coleoptera	Coccinellidae	Halyzia sedecimguttata	GCA_937662695	Halyzia sedecimguttata-4	HaSe_4	2403	1536	512	4	4	25/25	CCCAG/CTGGG	TTAA	TTAACCCAGATGAGACTAAAGTCCTTTTAAAAGGACGCAGGCAGAATTCTCACATTTGGCTGATTAGTAGATATTCGGGACCTCCAATGAAGATGGCAGTAGGTGTAAGTCTATGTAGATAGAACATCTGTAATCTGTTTGACATTCATTGTATTATCTGACGATTGAGTGAACCGTTGTGTGACAATTAATTTTTGTAGAACAAGCAGATATCGAAATGGATAATTGGAGGTAAGTCATTTCTTGTTCCATTAGTTTTGTGCAAAAATGAAATTATATTATAAAAGAATACATATTACTAGAGCTCCCTTCCATATTGCATGTTGAAATTACGTTGGTATATACTCGATATCTCCGAAGTAGCAACGTCCTTTTTAAAGGACATTAGCCCAATGGGTT…	OW569418.2:20252296-20254706
Coleoptera	Coccinellidae	Halyzia sedecimguttata	GCA_937662695	Halyzia sedecimguttata-5	HaSe_5	2516	1776	592	7	7	10/10	CTCTT/AAGAG	TTAA	TTAACTCTTATGGCGATGGTGGTCCACAATATGAACCACCAATTTTTCGACCCAACTGATGCGGTGGTACGGTATTTGAACCGCCATTTCAAATGCATTTTCGAACTGTAGCAGCCGCACAAATTTTGTACCACCGTTGGCAAACCATCTGGCGATGTGAAAACAACGTATTAAAACTTGTCGTAACCCGTATTGAACGACCTCTGGTAAAATATTCATTTTCTGTTCTCAGTGCAATATTGTCCTCATAGTGATAGCGTCGTTTTTCGACGTACTGTATATTTCAATTATTTCTGTGTTGAAACAGTGTTGTACATAACATAATAAGTAAGTAATATTTCTCATATATTGATTCAATTTTATTGATCAATAGGAATAAGACTTTGATGTCGGTATCCA…	OW569420.2:5953686-5956209
Coleoptera	Coccinellidae	Halyzia sedecimguttata	GCA_937662695	Halyzia sedecimguttata-6	HaSe_6	2422	1833	611	3	3	23/23	CCCTT/AAGGG	TTAA	TTAACCCTTAAATGCATCGTGTATCATATATGATACATATACTTTTCGAACATGCAGTGACATCTCTGAGCAACTTTTCGAAACTTTTTGTGTTTCATATATGCAACAGTGCGTATTTGAACGCGGATTATATCTTTGTTATTGTTTACGTTAAATTCCAACAGTTCGATTCTGTTTTGAATTCAGCGCCAACTGTCGTCTGATTTGTTTCGTGGAGTGCAACATTTGTTTTTATTTTGTGTGCAGTTTTTTCAAGATTGGAGCAGAAATAAAACTATTCATTGATAGTTGTAATTAAATCAGTTGAAATATTAAGTAATTTTGAAGATATTGCTAGGAATTGAGGTAAGTTGAACTCCATTTCTCTCTGTATCATATATGATACAGTGCGCATTACCA…	OW569420.2:11790960-11793389
Coleoptera	Coccinellidae	Halyzia sedecimguttata	GCA_937662695	Halyzia sedecimguttata-7	HaSe_7	2711	1905	635	4	2	14/14	CCCTT/AAGGG	TTAA	TTAACCCCTTACTGCATAGTGTGCCATATTTGGCACATCGTACTCAAACGTTATTTTCAAAGTCCCCATGCGTTTTGTGTCTGCACATCWAATTGTCCCATATATGGCACACTCGCTTCTTTGACGGAGAACATTCGTATCCCCTCTCTGGGATTTCTCGCTTATTCACTGAAGTTATTAGTTCCTATCCGCTCTTCAACACGTCAGTACAAGTTCAAGTGATATTTCCAGTAAGATAATTTGATTGTTTATAATAATATTACTAGGAAATAAATATTAGCGCAAAGGTAAGTGTTTAGAGATATCTTTCAACTAGCATGAGAATAAAATATTCATGTTTATTGAGCAAAAAATGGTTTTGTTTACATGTACCATATTTGGAACAATTTGAAGTAAGGG…	OW569416.2:41725355-41728070
Coleoptera	Coccinellidae	Halyzia sedecimguttata	GCA_937662695	Halyzia sedecimguttata-8	HaSe_8	2427	1725	575	4	1	15/15	CCCTT/AAGGG	TTAA	TTAACCCTTTGAGCCCTACCGGTTATCATTGGAAACCACAGTACTAATATCCACTTTATTATTGGCCTACCGGCTTCACATAGTGACCGCGGTGTTCAATGTGTTGCCTAAGCATCATTTCTCCCGTTCCTACCGATTGTTATGATTTCTGAACGCGGTTATTTACATTCAAGATTCRAATTGATAACGCATCGAGCACGTTCGTGGTTGCGGGAAAGTTATCATTTTGATTATTGTTTTTGTGGTATTTTCTCAAAAAAAGGTACAGGTAAGTGTTTGGACATCTGTTATTCATCACTTATCGTCAAAATTACGAAAAAATTTTGATAATTGAGTTTACAAAAGCTGATTTCTTTGTGGTTCCTAACAGTGACCAGTAGGGATTTGTAGGGAAATTAT…	OW569416.2:75472742-75475275
Coleoptera	Coccinellidae	Halyzia sedecimguttata	GCA_937662695	Halyzia sedecimguttata-9	HaSe_9	2423	1827	609	3	1	14/14	CCCTT/AAGGG	TTAA	TTAACCCTTAAATGCATCGTGTATCATATATGATACATATACTTTTCGAACATGCAGTGACATCTCTGAGCAACTTTTCGAAACTTTTTGTGTTTCATATATGCAACAGTGCGTATTTGAACGCGGATTATATCTTTGTTATTGTTTACGTTAAATTCCAACAGTTCGATTCTGTTTTGAATTCAGCGCCAACTGTCGTCTGATTTGTTTCGTGGAGTGCAACATTTGTTTTTATTTTGTGTGCAGTTTTTTCAAGATTGGAGCAGAAATAAAACTATTCATTGATAGTTGTAATTAAATCAGTTGAAATATTAAGTAATTTTGAAGATATTGCTAGGAATTGAGGTAAGTTGAACTCCATTTCTCTCTGTATCATATATGATACAGTGCGCATTACCA…	OW569420.2:11790960-11793389
Coleoptera	Coccinellinae	Propylea japonica	GCA_013421045	Propylea japonica-1	PrJa_1	2404	1785	595	3	3	16/16	CCCTT/AAGGG	TTAA	TTAACCCTTAACTGGTATGGCAGGGTCAAAATCGACCCAACCCAAATCATATTGCACCATAGCTAGACACTGAATGATTATTATTTCTCCCCCCTCTAGCTATTCTCCTAGTGTGTGGATGTGACTAACATACGCCAGTAATTGCATCGCTAGCATCGGGCATATAATCGCCACAGCGTGCTTGGGTCGATTTTGACCCTGCCATACTAGTTACGTGTGTTTTTGAGTTGTAGACCTTAGGAGTTATTTTCGCGATGGCAAAGAGATCAGACGCACCTTTAACCCAAAGTGAGCTGGAAGAAATTGCAGAGCATATATGGAATGATGACTACGACTTATCTGATGCAGAAACCATCGTAAGTGATCACGAATCGGATACAAACTATAGTGATAGTGAAT…	JACDNR010001065.1:27155177-27157588
Coleoptera	Coccinellinae	Propylea japonica	GCA_013421045	Propylea japonica-2	PrJa_2	2637	1509	503	5	3	10/10	CACGT/ACGTG	TTAA	TTAACACGTTGACTGCGATATCGGTCCCCGGGGACCGATGCGCGTCTGTATTTGTGTGCGATTGAATTTAGATCGAATAATTCCTCATGTGCGAACTTCATAACTTCCAGAAAGTTTATGATAGGAATGTGCTATTTACAGCTAAATAATTGTTGGATGTTTCACATTCTAGTCAATGCTGAAGAAACGTATCGGTCTCCGGCGACCTATACCGCACTGAAGTGAAACACGTGTAAATCCAGTGCGGCATCGGTCCCCGGAGACCTATATGCAATTACTTGAGTCAACAAGTCTTCCCGCGTTTTTATTAGTCTGATAAACATAGCCGTTGCGAGAAGTGCTTCCGTAAATAATAACTTCGAAAAATGTTTCCTAACCGTGCGCAAAAGATTGTGAATA…	JACDNR010001073.1:32725974-32728618
Coleoptera	Coccinellinae	Propylea japonica	GCA_013421045	Propylea japonica-3	PrJa_3	2480	1725	575	11	9	8/8	CCCAG/CTGGG	TTAA	TTAACCCAGATAAAGCCAAATCGCACGAAAATTCATATGTCCTATTAAGCCACTGTCCTTTAAAAAGACTACACGAAGTATTCTCTCAATATCTTAGTTCCGCTACTAATATATAGATAGCACTAGTTGTGTCAAATCAGGTATACAAATACTCTAGTATTTTAACGGCTTCGTCTTTGTTTACATCGATACAACAATAAACCACGTGTTTTATGTTTCATTGTGATCTTCAGTAGGAGATATGTCTAACTCAAGGTAAGTTAATTCCGAAATCATTTGTATAAATGATTATTTCGGTATTATATGCTCGACTCGAACTAATAGGCATGCAAATAAAAATATTTAGACATTGATATACGTTATAGTTTTTGTTTCATAGTATGCTCTTTGGAGGCGTCC…	JACDNR010001070.1:5537404-5539891
Coleoptera	Coccinellinae	Propylea japonica	GCA_013421045	Propylea japonica-4	PrJa_4	2403	1536	512	11	3	20/20	CCCAG/CTGGG	TTAA	TTAACCCAGATGAGACTAAAGTCCTTTTAAAAGGACGCAGGCAGAATTCTCACATTTGGCTGATTAGTAGATATTCGGGACCTCCAATGAAGATGGCAGTAGGTGTAAGTCTATGTAGATAGAACATCTGTAATCTGTTTGACATTCATTGTATTATCTGACGATTGAGTGAACCGTTGTGTGACAATTAATTTTTGTAGAACAAGCAGATATCGAAATGGATAATTGGAGGTAAGTCATTTCTTGTTCCATTAGTTTTGTGCAAAAATGAAATTATATTATAAAAGAATACATATTACTAGAGCTCCCTTCCATATTGCATGTTGAAATTACGTTGGTATATACTCGATATCTCCGAAGTAGCAACGTCCTTTTTAAAGGACATTAGCCCAATGGGTT…	JACDNR010001068.1:28830899-28833309
Coleoptera	Coccinellinae	Propylea japonica	GCA_013421045	Propylea japonica-6	PrJa_6	2482	1815	605	8	3	14/14	CACTT/AAGTG	TTAA	TTAACACTTTAACCGTATCACCGGTCTCTGAGACCGGGCGGGAAATTTGGCTCTTCGAAATTGGCATCCCTGATGGTTTGTCCGCTTTCTCCCACTCAGTAGCTGTTCATTAGTTTCCCGCCAATTGTTATTTGTGACCTTCAGTTAGTTGTGTGCCGTCGTGCCGTGATACCATATTTTTGTTTTTGTTGACGGTCTCTCGTACCGGACGATACGGTTAGCGTTTGGTGAATCCCGGCCTGTGGTACCGGATGATACGGATTACGTTCGAAGTTTTACATACTATCATTGTAAATATTTTTGTAAATAGATTTTATTTTTTGTTCTACATAAATTTTGTTTGACATGGCTGATTCTCGGGATCTAAGAGTGAATGACGATGACTTTGGTGATCGTATT…	JACDNR010001066.1:104094421-104096910
Coleoptera	Coccinellinae	Propylea japonica	GCA_013421045	Propylea japonica-7	PrJa_7	2389	1701	567	5	3	15/15	CTCTT/AAGAG	TTAA	TTAACTCTTTTAAGGGCGATGGTCCACAAAGTGTACCGACTTCATTGCTCATTTAATGGGGCGTTGGTATACAAAATATACCACGTATTAAAATGCATTTAGTTTATAGGGCGACGGCCCAAATCATGAACCAGTGGATGATAGTGACGCACATTTGATTCGACTCGTGGAGAAACTGTTCACACCACAATTTTTGGCCATGTGTTTATGTTAGGTTAGGTTTATTCATCGCGGAGAGTGAATTTCGACTTATTCATATAGAAGTGTTGTAAAAGTAAGTAAGGGATATAATATTCTTTGAATTTAGATGAGCTGTATTGAATTGAGTACTACAGGTTATTTTGCTGATGGAATTATTGAATTTCACTCATTTTTAGTTGTACATTTTCGTATATTGTA…	DWUO010009100.1:333-2728
Coleoptera	Coccinellinae	Propylea japonica	GCA_013421045	Propylea japonica-8	PrJa_8	2413	1665	555	5	2	15/15	CCCAG/CTGGG	TTAA	TTAACCCAGATATGCCCACCGTCCTTCTATAAGGACACTTTACAGGCTTCTATTGAAAAGAGATTTGTAAAAATTCTAACACTCTTCAAGAGATGGCGCTCACTTTATACAGTTGGTAGATCAACGCACAACAAGTTTAAACTTATATTGTTTACATATTGAACGTTATCAGTGTTATAATAGTGTGTTAAAATGATCGACTCTTCTCACCTGGAAAGTATGAAGCTATCAGGGTAAGTATCTTTAATTATTTTTCGAAAATATTATGTTAAAAGGACGCAAATGCATTGTTAAAGCATTGAATTCATATAAATCAGCCAGAAATGTGAAGTTAGTCACTCACCCTTGCTACGATAGACTTATAAATATGAGTGTCCTTTCAAAAGGACGGTGGGCAAA…	JACDNR010001071.1:37876047-37878467
Coleoptera	Curculionidae	Sitophilus oryzae	GCA_002938485	Sitophilus oryzae-1	SiOr_1	2660	1713	571	3	3	9/9	CCCAG/CTGGG	TTAA	TTAACCCAGATAAGCCTACCGTCCGTTTAAACATACACTTTACAAACTCTTGTAAAATAAAGATTCGGATATCCTTTGGTAGATGGCGCCACCAAGACAATAACCTGTTGATGTTTCTTCAGCAGATTTCCAATGAGTGGTTATTAGAGCGTGTTTTGAGCGCCAGAAATAATTTGTGAAATTTAGTGACTTCCAAGAGTAAAAAACATGGATAATTGGAGGTAAGAATTTTAGAAATATTATAATAATGAATTATTGTACATACCTATATTTACATTAGTTTGGAAGTATAGTTTTTGATTTAGGATCATTTAACCCAATAATTTTATTTTCTCATTGGTAACATAACCTCAAAGTGTGGTGTTGGTTTAAACATGCGGTAGCATAAAGAGGTATTAT…	PPTJ02001687.1:12474-15141
Coleoptera	Curculionidae	Sitophilus oryzae	GCA_002938485	Sitophilus oryzae-2	SiOr_2	2728	1215	405	9	0	13/13	CCCAT/ATGGG	TTAA	TTAACCCATTTTATCCCATTGGTGCATGAATGCACCAGCAACTTATGAAAATCAAATTTCGATTAAAATATTGTTTTGGAGCCTAGATTTTTCTACCCATTCGTTGATAATAGATTTTTGTTAATAAAAATACTTATTGAGGCTTTTCTTCTCCTCGGGTAATAAAAAATACAAACGTATAAAATGTGACAAAATAAATCTGCAAAAACTATATAATGGAATTTTGAAAAATTTCCACATTTTAATAATTATTTCCATTTTTTTATTACTACTACTAATCTGTCATGATCTTCCGTTTTTATGATAAAAAGGATGATTTACCACAGTCTCTATAAAAACCTTAATTTTTCTCCAAAATATTAGTGGTGCATTCGCGCACCGCTGGTAATAAAAATAAAC…	PPTJ02000685.1:973113-975848
Coleoptera	Curculionidae	Sitophilus oryzae	GCA_002938485	Sitophilus oryzae-3	SiOr_3	2497	1776	592	13	12	13/13	CCCAT/ATGGG	TTAA	TTAACCCATTAACGCCCGCCGTACTCAAATGAGTACAGTTATTTTGGACAAACTCTGCCATCTGATGGGCAATATATTAAGTTGTTAGCTATCGCGCCATATTTTATTAATCTCTGGGCAGTGTTTACTGATAGTTGACAGGTATTGGTGTGTTTTGAAAAGATTAGTTACAGTTTTAAAATATGACTTATTTTTGAACCTGGTAAGTAAAGTGAATATAATATATTTAGGAGGCTATTTGTATAATTATTGACAAATTACGCCAAATATCTATTTTATATGTATTAAACAAGTGGTAAAAATTAGCCATAGATTCATAACCTCATTTCCTGAAACGTGAATCAGCGCCAAACACGGATGTACTCAAATGAGTACAGTGGGCTCAAGTATGAATTTTTA…	PPTJ02001179.1:2060144-2062648
Coleoptera	Curculionidae	Sitophilus oryzae	GCA_002938485	Sitophilus oryzae-4	SiOr_4	2824	1791	597	4	4	13/13	CACGT/ACGTG	TTAA	TTAACACGTTCGCTACCAAGTGGCTCATATATGCGCCACAAGGATTTTTCTCATAGACCAGCGTCACACATTTGAGCCGTGGTTTCTACTGTACTAAATGATGAACAAAATATTAACGTTCGCAGATAGCGGTTTGTGCTTTGCATGTGGTCTATAGGAAAGTGTGGCGCATATCTGAGTCGCATGGTCTGTGCTTTGCTTCCACCGTTTAGTAGAAACTGAGTGTCAACCGGTACAACATAACATCCGAATTGTGCTGTGCTTTATTCTTGTTTTTAGTCCATGTAAGTGTTTTTTGTTTTACATATTATTAGGTATGGTATTTTGTATGATAATTCTACTAGAAAACAAAAAAAAATCATTATTACCACAAAGAAAATAAAACGTGCTGGAAAAGTG…	PPTJ02001624.1:1591706-1594537
Coleoptera	Curculionidae	Listronotus bonariensis	GCA_014170235	Listronotus bonariensis-1	LiBo_1	2331	1347	449	6	0	23/23	CCTTC/GAAGG	TTAA	TTAACCTTCCAGTACTCGCGCGGGGTATCTAAATACCCCACTAGGAATATTTCTGGGTATAGTGGAGTGGGGGAAATGACAATCAGCACACAGCTTCATCTATTCTTCGAGTGTAGTACGCACAAGCTTGTGTTAAGAGTAGGCTGCGGTCGAGTTTACGGTGCGCGTAAAATACTAGTCGAAACTTGATTGGGGTATTTAGATACCCCTCGCGAGTATCGGAGTAACAAAAAAGTAAGTGTATTTTTGTTTGATTTTTGAAGTTTGTTGCAATTTATAGGTTTTATTACAGGTAAAATTATGGCAAAACCAAGTAAAGACCCTCAGCAATGGCTGAAATGGTATGATGAAATTACAGAGAATGAAGACGAAGAAGTTTATGGTGAAGATGATCCATCG…	JACEGR010005873.1:4305-6638
Coleoptera	Curculionidae	Listronotus bonariensis	GCA_014170235	Listronotus bonariensis-3	LiBo_3	2817	708	236	3	0	15/15	CAGGT/ACCTG	TTAA	TTAACAGGTTAAGCGCCACGGGTTTTGGACTATACTTTCTCCACGGACCAACATATTTTTTTGTCAAATTCTTTTACGGTCACATATTTTATAGCAATTCCGCCCTATAATAATTTTTTTAGAAAAGTATTTTTTTCAAAAAAACGAGCAGACACCGGTGTCTGCTGTGGCCCAGCAAATTTATAAGCGGCAGACACCGGTGTCTGCTTTGGCCCAGAAGACATCTTAGCAGACACCGGTGTCCGCTTTGGCCTAGGACAACAAAAATGCGAGCAGACACGACAATTCACGATGTGTACCCGAACGTTTCTGACAAGTCTATTCCTATTCAGTTCTATTTTTGCTTGCTAACAGTGAATTTGTGTGGTTCACAAACAATGAGTAGCCGTTCAAAACGCA…	JACEGR010007629.1:10741-13562
Coleoptera	Curculionidae	Listronotus bonariensis	GCA_014170235	Listronotus bonariensis-4	LiBo_4	2907	1905	635	13	13	18/18	CCCGA/ACGGG	TTAA	TTAACCCGAATTGTCCCAGAGTTGCCAAGTGGCAACGTTACGGCTACCTACGGAAACAATTTTCTAACCAATCAAAGCTAACGTTATGTTGTCCGCTGACCATCGTTTTATGCTTACTAAGGGACCTTCTTGAGCGCGCCAAACCGGCAGGTCAGTCTTACGAACGAGTTTGCAGTGAGCGTACCGTTAACTTTCAAGGTAAAAGAAAAATGGCGGAAAAATGTGATTCCAACTACATGACAAGGTAAATTTATTTTTTATATTTTTTTCGTAATATATATATTTTTTTACAACGTTGTAATATCATCTAGAAGGATATAGGTTCATTGAGTTGCAATTTGCTTTTTTAAAAGTTTAATTTTTACGGCATATTTTGCACGATGTTTTTCATCGTTGCCA…	JACEGR010005059.1:52157-55069
Coleoptera	Curculionidae	Listronotus bonariensis	GCA_014170235	Listronotus bonariensis-5	LiBo_5	2388	1266-1371	422-457	8	0	17/17	CCCTT/AAGGG	TTAA	TTAACCCTTAACCGCTACCCTCGGGTCAAACTGACCCATAGAGCTTCTCACGTTAAACATGATCACATTACCAAAGAGAGTGGGGAGAGCGCGCGTCTAGCTATTTTCAAGTTGCAGGCGGTTTATATGAACAGTATTGTAGACAAGTGCATTCGTGTATGTTGTGGCAGTTTTTTCGAAGCACGTGGGTCAAATTGACCCGTGGATAGTAGTAAGGTAAGTGATTGTTTTTTGAACGGATTTTGTTTTATAACCGATTATGGCTGTTTTGTGTATGTCTTTGCGAGTGTGTGTTATAAATATCAATAGGATTGTTTTTTTAGAGTATGGCTAATCCGCTATCTGTAGCTGAGCTAGAACAAATAGTAGCATGTGAGGACTTTTGGGAAGATCTCGAGT…	JACEGR010006296.1:18761-21154
Coleoptera	Curculionidae	Listronotus bonariensis	GCA_014170235	Listronotus bonariensis-6	LiBo_6	2447	708	236	8	0	13/13	CCCAT/ATGGG	TTAA	TTAACCCATTAAGGACTAGCGTTACCGCACGGTAACGGGTAATACAGATTTCTATTTCTATTCCTGGCGTGCTTAGTTTTGATATTTAGTATGAGATGGCGCACAATTGTCCTTTTAGAAAGACTACTTAACCACGCGATCAGTCTTGAACTGGCTTGCAGGTCAAGCGCTGGTGTCTACAATAAGACAATTCAGGTACAATATTTCGCCGGTGAAAAATGGAGGACATCAGCTTTGAGTAAGTAGTTTTCGCCTTGAACCAAATAATTATTTTGAATGTGTGTTATGCATTTTTCTTTAAAAATGTGTAAATATTTGATTACAAGTGTTTGTTTTGGTTAAAAATAAGAATTTTCTTTTCCAAAAGTGTTTACTTCTTTGCGTTACCGTATGGTAACG…	JACEGR010014042.1:3807-6261
Coleoptera	Curculionidae	Listronotus bonariensis	GCA_014170235	Listronotus bonariensis-7	LiBo_7	2451	1848	616	7	3	19/19	CCCTT/AAGGG	TTAA	TTAACCCTTAACTGGTATCGTCGGGTCATTTTGACCCGAGCGCGCAAATTTCTTTTAATAAGTCTTTAAAACGAACGCGAAATCACGACATCTCTCGTGACTTTGTCTAAGTTGTTTAGATGCGTAAGCCTGTTAAGAATCAGTCGGTTAAGAGAACTGTAAGTGGGTGGTTTTAACGTTTTGGGTCCATTTTGACCCGACGATACCATATACGTATATTTTTTTACGACTATGGATACGGTTGTGATTGACGGAAAACGGTACACAAGTGAAGAGGTACAGGCATTATTTTTAGACGATGATGATGGTGATATAAGTGACGCTAAAACTATAGACAGTAACCATGACAGTGATTCAGAATACGATATTCAGTGTGAGAACCCCATTCCAGAGAATACT…	JACEGR010007413.1:47286-49743
Coleoptera	Curculionidae	Pissodes strobi	GCA_016904865	Pissodes strobi-1	PiSt_1	2651	1404	468	16	0	15/15	CCCGT/ACGGG	TTAA	TTAACCCGTTTTTGCCCAGTGTTCCATTATTGGACAACTATCAAATGTGCCCGGTGTTCCATTATTGGATCATTATTACCACTGGTCATTTGTGGTGCCCCCACCAAACTTCCTCGAACGCATCGCTGCGACACACGGTTTAATATATTCAGTAGACTTTTAGACGCAGTCGGGAGCATATATTCATGGTATTGGTATAGTGCAGTTCAGTTCGCGAAAACAGTATTGTGCGTAGCTCGAAGTGAGCAAGATGGCCGCTAGGAAGTAAGTAAAAATATACATATTACCTTACAATTTTACTAATACTGTTGCAGTTTTACATTGCTTAATGTTTATATATTATGTTTTTATATGAAATTAGTATAATATAATGTCTTTGATTCATTTACATGAATATTT…	JAEQML010023369.1:17264-19922
Coleoptera	Curculionidae	Pissodes strobi	GCA_016904865	Pissodes strobi-10	PiSt_10	2391	1848	616	5	5	17/17	CCCGT/ACGGG	TTAA	TTAACCCGTAACTACTASTAATGGGTCCCT?GGGACCCGACCATTTTCTACTTGCGCGAATATGTCGATTAGTATTGGCAAATGGCTATAGTGCGTCTAGGAATCATCTCCCATGCGGTAGTGTGCAGTCGAGCGCTGAACGAAGTGGACGTGTTGATTAGAGAAGTTTCGAGTTATACGTCACCTCGGGTCCGCGGGACCCAATAGTAGGGTAAGTGTAACTTATTTTTAATTAAAAAAAAATGTATTTTGTTTTGATTTGGGTTTTGTTTTTAGTTAACAGGTTAGTGATGAACTATCACTAAATTTTAGTACAATATACATCGTGTTAGGGGCATTTATTGGAAAATCTAACTTTATTTTTAAATTTTAGACAAGATGAGCAGTAAAGAAAAGCCA…	JAEQML010017884.1:605-2998
Coleoptera	Curculionidae	Pissodes strobi	GCA_016904865	Pissodes strobi-11	PiSt_11	2373	1422	474	6	0	18/18	CCCTT/AAGAG	TTAA	TTAACCCTTCATTTCACGGGTTGGGTCTCTCAGACCGGTCGGCAATTACCTAACTCAATATTTCAGGCGAGACTTTTTTTTGAGCGGCCCCCGTATATGTATGCCTTTAGCGGGGTGTGGTTTCACTGCTGTACGAATATCGTTAGTTGCAGTTTAGTGTTCGAGCAGTATTGATCATTTTGGTCTGTGAGACCCAACCCGTGTATTTACGTAAGTATTTTTTTGTGACAATAAATTTTTATTTTTCATTGTATTCTGAGATTTGAAGATTTTCTTAGATAATTTTTGGTTGATTGTTCAATAATTCATATCTACTTGTAACTGAGAATATAAATTTCAACTTCATTCACCACATAAATTTCTTTTTTCAGGCAGACAAGATGTACTCRTATGAAAACG…	JAEQML010079586.1:2568-4947
Coleoptera	Curculionidae	Pissodes strobi	GCA_016904865	Pissodes strobi-12	PiSt_12	2610	1194	398	5	0	14/14	CCCAT/ATGGG	TTAA	TTAACCCATTAACGCCTAGCGTCACCATATGGGCTCACTACGCACCATGTTTCAAAGTCGTGTGGTGGGGATAACCTCGCTCGCTTTTTAATCGTCTCCACACGCCAGTTTGCTCTCGACACTTCTTGTAGTTGGTTTATGATCTGGTCAACTGTGTTTGTTTATTTTGTGCGACGCTAAGCATTTTTGATTCCGCCGCCTAATTTAGTTCTTCAAAAATGGCGAACCCGAGGTTTGTGTAAGTATAACAATTTTTGTCTGTTTAGATTTATTTTATTATAATGGTTTATTAGTACAACTAAAAGATAGTTCTAAGTAGGGACAATATTGTTTTTACGAAAACTATATTGGTTTTTGTTTTAGATGGACTAAAATTGTTATGTTCCCATCTGGAACCGC…	JAEQML010056115.1:20373-22989
Coleoptera	Curculionidae	Pissodes strobi	GCA_016904865	Pissodes strobi-13	PiSt_13	2695	978-1398	326-466	3	0	19/19	CCCTC/GAGGG	TTAA	TTAACCCTCCGTTCCACGGGTGAGGCCTGTGGGTCCAAGCACATGTGCAAAATGCAGGTAGTTTTTGTGGAAATAGCTTTGGGGCTGTGATGTTCTATGTACCTTTCAAGCCTGTAAAAGCACGTATTTTTACCGCAAATTTTTAGAATTCCTCAAAATGTTTTTTTTTTATTAGAGTACATTTTGTCCTGACAGGCCTCACCCGTGGAATGGTGTAACTTTCAAACTAACCCCGTAATTGCTCGAAATGCGCATTCAAGGCCAACATGGCTATAAATATTTAGTGCTGGAATGATATTGTAAACAAGGCGAGTGGAAATAAATAGTTCTTGATTAGGCTTTGTCATCGCAACATCGATACATATTTGCTGTGACTTTCAACTTCGTCAATTTACTTAG…	JAEQML010027950.1:2569-5265
Coleoptera	Curculionidae	Pissodes strobi	GCA_016904865	Pissodes strobi-14	PiSt_14	3083	1530	510	5	0	14/14	CACAT/ATGAG	TTAA	TAACACATTGACTGCCAAGCCAGAATTGTGAAAATATCCCCCACGGCCAACTGTTTTTTTTTTTGGTAACTAAAGTATTTATGTTTGTTTTGCACAATTTTGATAAAAACTTTATACTTTTTCTGTTTTTTGCCTTTTTTGTGAATGTCAATGCTGTCATACATATATGAATGACGCGGCCTCCTAGAGAAAAATATTGTAATAGTTACTCTGTGGGGCCATGTCATTCATATATGTATGACGCCGTTATTTTTGTTACAGGATTGATTAGAAGAAATATTTCCAGAACAGCAAAAGAAGAAAAGAAGAAGAAGAAGAGAAAGAGAAACAAACCATTTTAATTCTTGGACAATCATTTTTCTCGTTTCTAGCAAAAAACAATTAGCGTGAAACAAAATT…	JAEQML010062560.1:1114-4197
Coleoptera	Curculionidae	Pissodes strobi	GCA_016904865	Pissodes strobi-2	PiSt_2	2755	1518	506	10	8	14/14	CACGT/ACGTG	TTAA	TTAACACGTAGACTGCCGCACTAGAAAAAAAAAAGCGGTTTCACGGGCCACCGGGGTTTTATTAAAATTTCGAACTTTAAAAACAATTAAGACATAATATATGAGGAGAAAAGTTACTTTTTACATAAAGGGTTGCAGTTACCCCTGTGAATCATATATGACTCACGTGGCGTCGGAAACTAAATAGCATATTTGCGCCACGTGAATCATATTTAATTCACGGTTAATTATGGCAACGCCGCCTGCCCTACCTATTTTGTAGCCGAATCAGGTATGCAGCCGCCAGTCAGAAGGGAATTAGTTTAGTTCTTACCGGAGTATATCGGTGAACGTATCGTTTGTGTTCAGAAATGGCGCGAAACTCTTACGAAAGTGAACAAGAAAAGCTTCAACAGCTTA…	JAEQML010028617.1:60099-62861
Coleoptera	Curculionidae	Pissodes strobi	GCA_016904865	Pissodes strobi-3	PiSt_3	2517	1902	634	6	6	23/23	CCCTT/AAGGG	TTAA	TTAACCCTTAAACCGAAACACCGGTCTCTGAGACCTGTGGGGTCACATTTGGCTAACTTATAACAACCCAGTTTGATCTGTGTCTCTCCCCTCCCGAATATGCTTCTATCAACTCCTTACCTATGCAAAGCGGGCAATAGCGTTTAGTATATATCTTGTTACTGTAAGGTGCACGTCGGTTTTCTAAAGTGTTCCGGTACGAGAGACCGGGTGTTTCGCGTTACGCTAGTAATAATACAGGTATGTATGACCGTATGTTTCGCATTATGTACAAATTATACCTAAGCTATTATTGTATTGCAATTTTTTTTTCAGTTGGAGAGAGATTATAAAATATTTTACTTAGTAGTTGTCTGGACAAATCAAAAAGTGTTCTTATTATTTTCAGATCCCGTTATC…	JAEQML010058912.1:3858-6381
Coleoptera	Curculionidae	Pissodes strobi	GCA_016904865	Pissodes strobi-4	PiSt_4	2986	1518	506	4	4	37/37	CACGT/ACGTG	TTAA	TTAACACGTTCACTGCGATACCAGTTATATGTGTCTGGTATCTCTGATTACGTTCCGACAGGTACTGGTTGTGCCATCTATCACGTAGCGCCGAAAGCTCTATCTTTCAAACCGTTCGTCACAGAGCAGAGTTACAGGTAGCTATTTGACCCTCGCGACACGCTTGATTTTCATACAATGCGTAATATCTACCAGACACATACGACTGGTATCGCACCACGTTAAAACAGTTTCACATCTGTGCGGTACCGGGCACATGTAGCTGGTGCACGTTTGCACGTTGTTTACCTAAATAGCTTGAGACGTGATATTGGAAATAATGGCTTCGCGACGTCAAAAAATATTTGAGTTGTTGAAACAAAACAGAAATTTCGGTATAGCAAGTGTTGGTGGTGTATC…	JAEQML010058780.1:8054-11044
Coleoptera	Curculionidae	Pissodes strobi	GCA_016904865	Pissodes strobi-5	PiSt_5	2496	1677	559	9	8	18/18	CCCTT/AAGGG	TTAA	TTAACCCTTAAACACTAATACACCGTCTCACAGACGGGATCACTTGGCTGACTTTATAATATCTCCCCGCCTCTGCGCTTCACAGAGTCATCCGGCCATGTAATTTCAGTACTCATCTAGACTGAATAGAGAGCGGTAGGGCGATTTACGGAAGTTTGCCGTTCGCGATATATTTTGATTTCAACCATCGGTGCCGTCTGCCAGACGGGGTCTTAGTATAAACGGAACTTATTTCTTAAGTTGTGAACAATGGATAAAGATGCCAGTTGCTCAAAACGGACGAGGTATGGCGAACAAGATTATGAAGATGTCCTGCTAAAGTGGTTTGATGAAGTTGGTAGCGATAATAGCGACGTGTCAGAATGTGAAGAGACTTTTGTTATAGAGAGCGATCATAAC…	JAEQML010042441.1:12856-15359
Coleoptera	Curculionidae	Pissodes strobi	GCA_016904865	Pissodes strobi-6	PiSt_6	2628	1821	607	3	3	20/20	CCCTT/AAGGG	TTAA	TTAACCCTTTCAGTACGCATGCCGTATATATACGGGTGAATGATCGACTACGAGTGCCGTATAATGTAATTTTTCGCTATTTAAATACACGAGAGCCGTAAGCATACGGCGTGCATATTTAATGGTAAATAAGAGGTGGAAGTCTTAAAATTTTGTGGTGGGGGGTCTGTTGCGGCTCGACCGTTAGCTGCATGATGACTTTGTTTAGTGCATATTTTCCTACTGTATAAACTGGATGAACTTGACGCTGCTTCTCTGGGCGGGAAATACGATGAATCGCCGTCGATTGACAAGCGCTGAGCTGAAAGAAATAGCTGAAAATCTTACATTTGATGATGTAAATAATGAAGCGTATAGCAGTGGCGAAAGTGACGAAGACGAATTAGAGCATTCTGATGT…	JAEQML010032176.1:11534-14167
Coleoptera	Curculionidae	Pissodes strobi	GCA_016904865	Pissodes strobi-7	PiSt_7	2298	1761	587	12	11	30/30	CCTTC/GAAGG	TTAA	TTAACCTTCCAGCGGGCGCGCTGTCGCAAATTTTACGACAAATGCACCTTATCGCTTCCCCCACTTTTACCACTTAGTCGCAAGCGTCGAGCTCCGAGCTATTCGAAGGTCAGTGTCTCTCTAAACTATAGACGTACCGGTTGTGCTTAGTAGTTTTTGTTATTCATTGATATTTGGGAATTTCCTTTAATCGTAAATTTTACGACACGCGCCTTAAAGTGTAAGTATATTAAATAAACTATTTTTTCTCATTTATATCGTTTCTTTTATAGCTAAATGTATTTTTTTGTTTTAGACGTGTTTCATCATGGCTCGTAGGCCGCTTACACAAAATGAACTAGAAGAAATTGCTCGAGATTTATTCGAAGAGCCAGAGCAAGATAGTGAGACTTACTTTCC…	JAEQML010079917.1:1652-3958
Coleoptera	Curculionidae	Pissodes strobi	GCA_016904865	Pissodes strobi-8	PiSt_8	2406	1629	543	3	3	20/20	CCCAT/ATGGG	TTAA	TTAACCCATTAGTGCATAATGTTCGATTTATCGAACGTGCCTATTTCTGCCGGTAAAACAGATTTCTGCGCAAATTGTCATACATCTGACACCTAAAGAAGTTATTTACATACTAAACTAAACTTCTGAGTCATTTATATTGTTGCCAAATAAAATAAAAGTGTAAGTTTTGTTTTTAAGAAAGTGATGGATCCCAATTTGTACACAAAACGACGCGACGGGTAAGTTTTTTTAGTATAGTTATTATATTTATATCAAATGTGTGACAAAAACTGAATTTTGGTATACATAACCTAACATACTATCAACACCTGATTCCGAAAAATCCTGTTTATCTTTATTGTCCTTGAAATTAGTATTTACATTCGGTGTTCGTTTTATCGAACGTTATGCACCATG…	JAEQML010107346.1:273-2686
Coleoptera	Curculionidae	Pissodes strobi	GCA_016904865	Pissodes strobi-9	PiSt_9	2371	1692	564	4	4	16/16	CTCAG/CTGGG	TTAA	TTAACTCAGATATGCCTAATGTCCTATATGTAGAACGCCAAGTATTAACCCCCTCCAGTCCAACTCTTAAATAAATGCGCTAGTCGTTATGCATTGCCGCTTAGTTTTAACCCGACCCGAGACCAGTGTGTCAGTAAATTTGATCGACGCGCATTCGTAATTTATTTGTGAGGTTAGAAATATTCAATTTTCGCCAAAATGGAAGAATACATGCCACGCTTTGTAAGGTAAGTAGTTTTTGGGAATACTTTTGGGTATGAAATTAGTTTTATGTCAGTTAGTAATAAAATAGACTCTAATAAATTAGTTAAAATTATTACTTAGTGGCATTTTGCTTTAGAACAGTTACAACTCGATGGCAAATATAGCCGTCCTACATGTAGGTCATTAGGAATATAC…	JAEQML010061410.1:6816-9194
Coleoptera	Curculionidae	Anthonomus grandis grandis	GCA_022605725	Anthonomus grandis-1	AnGr_1	2940	1764	588	8	8	13/13	CCCTT/AAGGG	TTAA	TTAACCCTTTCGATACTAACGGGTGATATGTGTCCCACCAAAAAAACTGTTTTTAATATACGCATTTATTTTTAAATTAAATGTTTAAAAAATACTAGTGGGTCATATATGTCCCAGGCAATTCTTTTTACAAACGGGTGGGTCAAAAATGTATTATTTTTATATCGGCTGTTGTCCCAGTAGTATTATCCAGTTTTTGAAATTAAATATAACTCGTGGGCTTTATTTTGAGGTTAGATTGGATAGTAAATTTGAAATGTAAACAAGCGGTTAAGTGGCGCTCTTGTTTTTGTGGTTATTAAAGGTGTTTTTTTGTCTTTAAAAGTGAATTAAAACTATGACAAGGTAAGTTTTAGTTAAGGTAAAATATTGTATGTTGTATTTGAATAAAATAAGACC…	JASJMS010000456.1:719981-722928
Coleoptera	Curculionidae	Anthonomus grandis grandis	GCA_022605725	Anthonomus grandis-2	AnGr_2	2456	1857	619	11	9	14/14	CTCTT/AAGAG	TTAA	TTAACTCTTTCAAGGGCCCTGGTGTACAAAATGTACCACCTTAATGCATGCTCTAGTTAGGCGGTGGTACATATTTAGCACCACTGGTATAAAATTTATTTACGAATGGAGCAGTGGTTTAGTTTATGAACCACCATTAGAAATAAGTTGTTTACGTCCTTATAAAGAAGTGCGCCTTGCGGTAACGGCGCCGGACATAGAGCCACTGCCTGAAAAATAAATTAAGGTTATAATTAAGTTGTCAAGAGTGTAAACTAACTGTGAGTGAGAGGAAGACTAAAAAAGTAAGTATATTTGTATATTTGCGTTGTAATTATATTATAAAGCTATTTTCTTATGATGGAGACTGAATATTTATTTGAAAAAATCCTGTAATATTTGATATCTGTCTGGTACTCT…	JAKYJU020000024.1:2788201-2790664
Coleoptera	Curculionidae	Anthonomus grandis grandis	GCA_022605725	Anthonomus grandis-3	AnGr_3	2399	1890	630	4	4	13/13	CACGT/ACGTG	TTAA	TTAACACGTTCACTGCCAATGACTCAACATTATGAGTCACGGCGGTACCCCTCCTATGGCCAGTGGCTCAACTGTTGAGTCATGTGCATGGCTTTAGTATATGAGTTTAGTATTGTTTCGGCTTCCGCAGGGGATACGTCTCGTTTCACCGGTCGCAAGTGTACTTATAAACACGTGTTTTTTCGAAATCGGTTTTTGTTGGTGATAAGTAGTTTTCCTGACATGGATGAAGAAAATCCAGGTCCTTCTCGGCCTAAACGGAGGCATACAGATTTCAAAATGATGAGACCCCTGACATTATCTGAACAAGAAGAACTTTTGTATTTATCAGAAAGTGAGGAGGACCCGTTCGTCGACAGTGGCAGTGAATACGAGCCTACTGATCATGAGAGTTCAAGC…	JAKYJU020000003.1:43395648-43398053
Coleoptera	Curculionidae	Anthonomus grandis grandis	GCA_022605725	Anthonomus grandis-5	AnGr_5	2671	1734	578	11	11	14/14	CACAT/ATGTG	TTAA	TTAACACATTCACTGCCAGCAACGCCTCAGAGGCGTTCATGCGCACTTCGTAAAAATGCCGGGACCGCCCGAGCGGCGTTCTCGTCTAACGCTTATTCATAGGGAGATAAATAAGCACGGTCAGTTTGAATTCGTTCACTATTATGATCGGATGTTTTGTGTACCTTATTTTTACTACGTGACGGCTTTGGTTTCTGAAAGTGTTAATTCTGTGTGTTTTTTTTATCAGTTTTTTGTAAAAGGTAGGTTTTTAATATTCTTCTAGTTTTTTTATTATTTTATTAGTGCAAATCATAGAAAAATACCAAAATCATGTTATTCTAGTAATTTTTTGTTAGATATATGAATATATAAACACGAAAATTAAATAATGACCGCCCGAGAGGCGTTCAAGGGCAC…	JASJMS010000827.1:124064-126742
Coleoptera	Curculionidae	Anthonomus grandis grandis	GCA_022605725	Anthonomus grandis-6	AnGr_6	2725	1944	648	3	3	15/15	CACGT/ACGTG	TTAA	TTAACACGTTAAGCGCCAGCAAAAAAAATTGCAATTTTCAATTTTGGACTAACCATAAATTTTGAAAGATATCATGATAATAAATACCTTAACATTAGTAATTGTTGAATTATTGACACATTTTTATAAATATTGACAGTTATTGACAGTTGGTCCCATGGGACCAACGCGGTCTGGCGAATGCAAATTTTTAACGCGGGACCGTTGGTCCGCGTGGTGGGAGGTGAGTTATTGCATCATTCTGTTTCTCGTGCATATTGGTAGCGCATGTGTCTAATTCTTATCTTTGCAATTTTGTTGTACCTGTGCTTGTTATAACGTGAGTTTTGAGTGGTTCATTGGAAATATAAAGGTAAGTGAATATAATATGCTTTTTTTGTGCTAAAGGTTATTTTTACG…	JASJMS010000769.1:216746-219478
Coleoptera	Curculionidae	Anthonomus grandis grandis	GCA_022605725	Anthonomus grandis-7	AnGr_7	2651	1413	417	7	0	14/14	CCCTT/AAGGG	TTAA	TTAACCCTTTGCGGTCGTTGTCATGTCTGACATGACACCAGGCGTAGTCGTTCACGTTTACACAAAACTTTGCTTTGAGATCGTTTGTCATGCCCTACATGACAAGGCAAAAAGCCGATTCTACTCGTTGTCATGTCTCTCATGACACATTTTCAAAGTCGATTTACTCGTTATTCATTTATACCATGACAAAACCGATAACAAATTTGAATTCCGCGGGAAATTTTATTTAGGAATACACATGCTTTTTTTATGCAAGTCGTGACTTATTTGGCAACCTTGCGATTTTTTTGTTGAGTGCCGGTCGCGACAAATACACGTGCATTCTTATTTAGTCTTATTTGAGTATTTGAGAGAGTTAGGTATGCAGATTTTGTTTGTGTTTTTTTAATATTTTGT…	JASJMS010000528.1:127364-130023
Coleoptera	Curculionidae	Anthonomus grandis grandis	GCA_022605725	Anthonomus grandis-8	AnGr_8	2480	1833	611	5	5	19/19	CCCTT/AAGGG	TTAA	TTAACCCTTAACTACTGTGGTGCGGTCACCATGACCGCAGCGCTTATCAAGATCTCTAAAATTTGCCCCCTCTCAAGTTATAATGCCTTGGGCGTCCTTGTACCTTTAAATTAGTACAATTCAAGAAAGCAGTGCGAGTACGTCGTGTTTTATGTCTCTATTTTTTTAGTTACGCCGAGTTAAATTTTTTTTGCGGTCATAGTGACCGCAGTACAGTAACGGTGAAATATTTTATTCTTTGCTTGTAACGAATATTCAAATTTATTATGGCTAATGATGCGCCAGGTCCGTCAAAAAAAATTCGGTTTTGCGATACTGATTTTGAGTCTACAGGTTTAAGGTGGTTAGATGAAATCGAAAATGAAATGTTGACTGCAATTGAGAGTGATGAAGATAGTG…	JASJMR010000018.1:18816541-18819028
Coleoptera	Curculionidae	Ceutorhynchus assimilis	GCA_917834065	Ceutorhynchus assimilis-1	CeAs_1	2396	1755	585	3	3	14/14	CCCAT/ATGGG	TTAA	TTAACCCATATAAACCTACCGTCCTTTTAAAAGGACTGTAGCAAAGATTACATTTTTACCTTAGTTGAGCTGCTGACGTATAGGTGCCGCCACTTTATTTGCATACTGTCAGGCATCGTATAGCAAATCACACCATGTGTACGTCATTACTCTTTTGATATTCGGGTGTGAAAAAAGTGTTTTGATAGTGGTTGACACACGTTATTTACAATGAGTGACAAATAGTAAGTTATTTTTTTATTTTTGGTATTTTTCTTGGTATTTCGATTATATTTCAGTAGAATATATGCTAATAGATGCCTAAAAGGCTATTGCTCGAAATTTGATTCAAAATTTTACAAGATATAGTATCATAGATTTAGGCGTCCTTTTAAAAGGACGGTAGGTCTATATACTACT…	OU892285.1:9498181-9500584
Coleoptera	Curculionidae	Ceutorhynchus assimilis	GCA_917834065	Ceutorhynchus assimilis-10	CeAs_10	2431	1794	598	5	4	13/13	CCCTT/AAGGG	TTAA	TTAACCCTTGAACGGCTAGCGTTACCGTATGGTATCAGTGACGCACATTTTTATTTAAATCAAAATTGCCCATTCCTATGAAAAAATACGTTTATAGGTTATGTCAACCTGTTGTTCGATCGTATTTTGAGCCGATTTATAATTTGCTGCACTTTTAGTTTTTTTGGTTTTGGTGTGACATTGTGTCAAATTTGAAAAAACATAATGGCCGATCAACCGTTGGACTTTTGTTTACAGTAAGTACCATGATTTTTATATTTCAGTTATAATCGGTGCAAAAACAGTGATTTATGCCAGATAACTGTTCCACCTTTATAGTTGATTAGTAATGGTGATGTTATAAATCATGTTTTTGCTCTCTCGCGTGTGTTTTTTCTTACGTTACCAAATGGTAACGCT…	OU892286.1:21283997-21286434
Coleoptera	Curculionidae	Ceutorhynchus assimilis	GCA_917834065	Ceutorhynchus assimilis-11	CeAs_11	2666	1752	584	7	7	15/15	CACGT/ACGTG	TTAA	TTAACACGTTAAGCGCCAGGCAAAATGTTGAAAAAGGGCCCCCTGGGCCAAGTAATAATTTTGTCTTTTATTGGTTTATTAGTTTACAAATTTCATGAAAACATCTGTAATTTTGATTTTGACAGTTATTTTTTGGCAATTCCAATTTTTTTTTTCTGGCGGTCCCTAGGGACCGCCGTGGCGTGTGCGGAACTATATTCCGCATGCGCCATAGCGGTCCGTCCAGCGGTCCCCGTTAACCTTGATTTGTGCTCGGAGCCTCGCGCAGCCAGATTTTTTCCGTTGCGCAAATGAGTCGGTGGTAAACAGTGTGGTCGCACTTGGACTGTCGAAGTGTGCAGGTCAAGTATTACAGTGTGTAAAATCTTCTCGTTTCCTGTTTTATAATGAGTCAGCGTA…	OU892288.1:4461598-4464274
Coleoptera	Curculionidae	Ceutorhynchus assimilis	GCA_917834065	Ceutorhynchus assimilis-12	CeAs_12	2620	1317	439	4	0	14/14	CCCTA/TAGGG	TTAA	TTAACCCTACAATGCATCGTGTAGCATATTTGCTACATAAACAATAATGAAGGACTCTGTTTTCATAAAACGAAATAGAATATGCCTAAATGCATGTTGTAGCGTATCGTATACACAATTTAAATCGTATTTTAGCTTTTTGATCATAGATGGCGACATTTGTATTGAATTTGAAATTTTACATCAGCTGGTATTTTGTCGAACGTCCACCTGCGTGTGGGGTGCTAGAAATATTCGATTTTTTTGAAAATTAGTGTGATTTTGACCACAAACTGGGCGAATTAGATAATATAGGTATGTACCCAAGCATTTTAGAACATTAGTGGGCAGCAAAAAGCTATAAATATAAATTAGCGAGGTTTTGAACAAAATGTAGCAAATATGCAACATCATGCATTA…	OU892279.1:8719270-8721894
Coleoptera	Curculionidae	Ceutorhynchus assimilis	GCA_917834065	Ceutorhynchus assimilis-13	CeAs_13	2661	1788	596	8	8	14/14	CACAT/ATGTG	TTAA	TTAACACATTGACGGACGTGTCTGCAATTGCAGACACATGTGTAGGGACAGGACTGCGATAGCAGACGATTACTAGACCACTGAAAATGCCGCGTCTGGTATAGCAGTCGCCATGCCCATAAGGAATACATAGAAGGCGTAGGCAAGTGTCCCTATACATCAAGTTTATTATCAGGGAAGTGTCCCATGAAGGCATTTGATTTGACCTTCAGACCACTGTACTACCCCCACTTACTTTCACACTTGTCGCGTCACGTCTGCGAAAGCAGTCAGTCGCCCCATAAAGTTTGTACTGTGAGGTTCTTTGTTGCGACCAAGAGTAATTCCACACGTTTCGAGTACGTTTGAAGATCCTACGAGGAATTATTATTTTTGGCAGCGGCAGTAAGTATATTTAGC…	OU892290.1:3740632-3743300
Coleoptera	Curculionidae	Ceutorhynchus assimilis	GCA_917834065	Ceutorhynchus assimilis-14	CeAs_14	2400	1677	559	6	5	14/14	CCCAT/TAGGG	TTAA	TTAACCCATTTAGTCCTACTGTACTTTATAAAGGACAGCAGAAATATGTAATTCTAAGAAATAGTTGAGTTATTCAAATTGAGATGGCGATAGTAGTTATTCAGCGAGTGAGGTGTTTTTTGACCAATAACACAGTATTCTACCAGCAGCGTGAAGTGAAATGTTTTTTTAACCGGCTTTTGTGAACACGTGCTAGACGAATATTTACAATGGACAATTGGCGGTAAGTTTTTTATGTTTTTTTCGTAGAATTTATTCGAAATTTGTTATAGTTTTAATAGTATATTAGCTAAACTATTGTCTAGAAGTCATATAAAGTGTCCACCTTTCGAGCTAACAGTAAATATGATGTTGAAATTTCACTGTACTTTTAAAAGTCCAGTAGGACTTAGCACTATT…	OU892287.1:26646540-26648946
Coleoptera	Curculionidae	Ceutorhynchus assimilis	GCA_917834065	Ceutorhynchus assimilis-15	CeAs_15	2489	1566	522	4	3	15/15	CCCAA/TTGGG	TTAA	TTAACCCAATATCAGCCAACGTCCCAAAATTGGGACACATTTAAATTTAGTGATTCCTTTAGTGATATTGTAGAAAACTGTATTTTAGCTGCATATGGGGTTAAATCAAAGCTGGACTTATGGATATTTTTCAATAGATGGCGCACAGGCGTGAAAAGTTGACATAAAAAATATGCTCAAAGTAAATAATTTTAAGCGTATAGGTTATGTTTATTGCCTTACAAGTTTTTATCGAACCTGTTTTCTAAATTTGATTAGTTGTACCAGAAATATAGTGATCAATAGTGCTTTTTTATGATACAACATAAACATAATTCGACTTTCGTTATTATCCATCCGAAAATAGTGGTTTTTCATTGTGTCCCATTTTTGGGACGTTGGCTGAAAGCAATATGAGAG…	OU892287.1:18338325-18340820
Coleoptera	Curculionidae	Ceutorhynchus assimilis	GCA_917834065	Ceutorhynchus assimilis-16	CeAs_16	2309	1728	576	4	3	16/16	CCCGA/TCGGG	TTAA	TTAACCCGAGAACGCTCGCAGCACGGTCATTTTGCCGCCAAGCWTATATTTTTCCCCTTCCACATTTATTTGGGCCGCCATTGTACGACCCGCTTAGGAGTCTTCCTAGGTCGAACCGGCGGGCCAGTATACTTTAAGTTTTAGTCAGAGAGTGTTGCTAGAAGCTAGAAATTGACGATTGGTCGTTTCAACCGACGCGCGAGCATTTTAAGGTTTGTACCAAATTATTTATTGTTTACAAGAAAATTGGGGGGTCACAATCAAATAATTGTGGCAAAATCGAATAGATAATAACTTATTATGRATATTTACGTACCTATTTATTTTGTAGAATGGATTATGAAAAAGAAATCCAACGTTTGCAAGGGTTATATGAGGAAGTTTCAACAGACGAAGAGA…	OU892285.1:14234655-14236966
Coleoptera	Curculionidae	Ceutorhynchus assimilis	GCA_917834065	Ceutorhynchus assimilis-17	CeAs_17	2454	1356	452	4	0	20/20	CCCTG/CAGGG	TTAA	TTAACCCTGCGTCACATATGTGGGGTTTGACAAACCCCAACCGCCAAATATCGCTCTCAAAAATAAAAAAAAATGGTAACTTATGCGCACGCCCGGCCCAATAGCTTCTCAAATATGTGGGCACTATCAAATTCAGGCGTTGCCGCAGTACTTCGAAGACAGTGAGTGAAGCTACACGCGCCCAAAAGGCTCTGGGGTGTGTCAAACCCCATCTATGTACTCCCGTTTGTGAATTTGACATTATAGGTAAGTTGTTATTTTTGACTTATTTGAATCGGGAATACCAATTGTTTATATTTTTTAGCTAAAATATCATGTCGTACGAAGAAGAACAGAGAAAGCTGGAAGCTCTATGGGCTGAAAGTGTTGATGATGCCATTGATTCGGGAAGCGAGGATG…	OU892279.1:6833777-6836236
Coleoptera	Curculionidae	Ceutorhynchus assimilis	GCA_917834065	Ceutorhynchus assimilis-2	CeAs_2	2319	1857	619	4	4	16/16	CCTTC/GAAGG	TTAA	TTAACCTTCCGGTACACGCGCGCGGACTCTCGGTCCGCAGCAATTCAAATTCAACTGTCATTCCGAAGCCCGCCGCGCCCGAACCTTACCGGTCTCAGTACCTTCCGGACTTGTGCCGATGTGTTTTAGTTTGTAGTGAGCGCCCGAAGCGTGCACCTGTTCTGGAGTTATTGGTGATTGCGGAGTGTGAGTCCGCGCGCGTGTAAACTTGCACCAATAATTTACCTAGGTTTTTGCTTTTGATTGTGCTATAAAAAAAATCAGGAGGTAAGTTTTCCAGTACTTCTTTGAAATGTGTGATAAGTTAGGCTACTAGAAGAGAATGGAAAAGGAAATTTTGGGTTTTGGTCGAAAAATTGAAAATAGTCATTTTTTTACCGAAGCTTTTTTTTTCAGAAT…	OU892285.1:6606389-6608715
Coleoptera	Curculionidae	Ceutorhynchus assimilis	GCA_917834065	Ceutorhynchus assimilis-3	CeAs_3	2397	1482	494	8	5	14/14	CCCAT/TAGGG	TTAA	TTAACCCATATAAACCTACCGTCCTTTTAAAAGGACTGTAGCAAAGATTACATTTTTACCTTAGTTGAGCTGCTGACGTATAGGTGCCGCCACTTTATTTGCATACTGTCAGGCATCGTATAGCAAATCACACCATGTGTACGTCATTACTCTTTTGATATTCGGGTGTGAAAAAAGTGTTTTGATAGTGGTTGACACACGTTATTTACAATGAGTGACAAATAGTAAGTTATTTTTTTATTTTTGGTATTTTTCTTGGTATTTCGATTATATTTCAGTAGAATATATGCTAATAGATGCCTAAAAGGCTATTGCTCGAAATTTGATTCAAAATTTTACAAGATATAGTATCATAGATTTAGGCGTCCTTTTAAAAGGACGGTAGGTCTATATACTACT…	OU892285.1:9498181-9500584
Coleoptera	Curculionidae	Ceutorhynchus assimilis	GCA_917834065	Ceutorhynchus assimilis-4	CeAs_4	2428	1293	431	3	0	7/7	CCCTT/AAGGG	TTAA	TTAACCCTTTTCCGCCCAGTGGTATGCTCAGAGTACCATAAATTTATTATTTTCTATTTTGATGCCTAGTGGTAATCACGGTATACCACCGATTTAATTCGACGTAAGTATAGCCATCTATCAGAAAAAAAATTTAATAGCGCGATCACCGGGCTTTCGGGGATTTTTAGTAACGGCTTTATTTACATGTGTGAAGTATTTTTGAGCTCTCAAGAATTTTGTGCTGTTTTTGCGAATAAAGGAAAAACTAACAGTTATGGCCGGTAAGTATGGTAGATAAATGTCTAATAATTACTAGAAAATATGCATATATAATATTCTTTGGTTATTTCATTAGCTAATACAAAAAGTTTGGTGGTACGGCCTAGCTACCACTAGACACAGAAAATAATATTGCAA…	OU892280.1:36052323-36054758
Coleoptera	Curculionidae	Ceutorhynchus assimilis	GCA_917834065	Ceutorhynchus assimilis-5	CeAs_5	2556	1824	608	5	5	15/15	CCCAT/TAGGG	TTAA	TTAACCCATTATTTCCCATTGTACTCAGTTGAGTACAGCTAGAAAAATATTTTTTTGGCGCCATCTCGTTATTGGCAGATCAACTATACCAATAAAAGTCAATAGTTTTACTTGTTTACAATAGATGGCTACAAGATATTGTGGCAGAATTGACAAATAATATTTTCCCGCGCCAATTTCTCAAACGGTACGTAGATTACGTTGTCCGATTGTCACACGAGTGCAAATAATCCTTTGAAAAGTATATTTTTTATATTAGAACTGTGCTTATATTGTGTTTTCTAGCTTGTTCGAAGTTTGATTGATATATTCTTAGTGTTTTTTGAATACAGAACTCCGTTTTCAGAATATGGTAAGTAGAACTTTCTTGCTGTACTCATTTGAGTACAATGGGCTGAT…	OU892287.1:28907789-28910352
Coleoptera	Curculionidae	Ceutorhynchus assimilis	GCA_917834065	Ceutorhynchus assimilis-6	CeAs_6	2318	1761	587	4	2	21/21	CCTTC/GAAGG	TTAA	TTAACCTTCCAGCGGGCGCGCTGTCGTAAAATTTACGACAAGCGCACTCTATCGCTTCCCCCACYTTTGATCATTTTTCGAGCGCATCGTGCTTCGAGCTATTCGAGGATTAGTGTCTCACCAAACGATAGACGTATCGGATGTGCTTAGGAGTTTTCGCAATTTGGAGTTATTTGGAAATTTCCGTTGAGCGTAAACTTTACGACACGCGCCCTATGGTGTAAGTATAAACAAAAACCACTTTTTTTCTTATTTTTTTTCTCATTTATATCGCTTCTTTTATTACTAAATATGTTTTTTTATTGTTTCAGACGTGTTTCATCATGGCTCGTAGACCGCTTACGCAAAAAGAGCTGGAAGAAATGGCTCAAAATTTATTTGATGAGCCTGAGCAAGATG…	OU892289.1:8844937-8847258
Coleoptera	Curculionidae	Ceutorhynchus assimilis	GCA_917834065	Ceutorhynchus assimilis-7	CeAs_7	2325	1335	445	8	0	17/17	CACGT/ACGTG	TTAA	TTAACACGTTCGCTGCTGACGGCGTCGAAAGACGCCCTCCGCCTCTGTGCTGGGAGGCGGTGGGCGTCTTTCGACGTCTTCGACAGTCTGTCTTATAACGCTCCAGTAAATCGTCAGCCTTTGAGCGGGTGCGTTGCGCTTTGCTCAGCCTTTCGTACACGTATTGAAGAAGTGAAAAACAGTTGCCGTTGATTTTGCGATGTCTGATAGTGAGGCAGGGCCCTCAGGGGTGAAAAGGCCTAGATTGTGTAAGAAAAGTTGGAAACAAAGAATTCCTTTGAATGATAAAGAACTAGAAAGCTATTTGCTGGACTCGGATGATGATACTGGTGATCCAGACTATGAGGATTTAGATGTTGAGGCTGAGTATGGCAATTCTAGTGACAGTGATGACCAAGG…	OU892283.1:16644451-16646783
Coleoptera	Curculionidae	Ceutorhynchus assimilis	GCA_917834065	Ceutorhynchus assimilis-8	CeAs_8	2632	1248	416	5	0	15/15	CACGT/ACGTG	TTAA	TTAACACGTTGGCTACCATATGAGTCACCGGTGATGCATGCGATTCAGTTGCTTCTATACTAACGGGGATGCGTAAAGATTTCTCTTAGGGACCGAGCCTTATCTCAAGTTATAAGTACATCCATCACTAAACAGATGTCGCTGGTGCACAAAGTACGTTATGCGGGTTGCTTCCAGATTGTTCTGTCGGTTGATCACCGGTGATACACTTGGTCCATAGGTGATCCTTAGTATTTTTTTATCACGTTTTTGCATGTCGTTTTATCAGTAGTTTAGATTGGTTTTTGGTGCATTGTGATTATTATGTGAAATATGGATCCAAAAGAAGAAGAGAAATTACTTCGATGGTATAATGAGGTGGAATCTGAAGGTAAACTTTGATAAGCAATAATAAAAAAT…	OU892290.1:12649301-12651940
Coleoptera	Curculionidae	Ceutorhynchus assimilis	GCA_917834065	Ceutorhynchus assimilis-9	CeAs_9	2356	1248	416	5	0	17/17	CACGT/ACGTG	TTAA	TTAACACGTTCACTGTCCTAATGTTATTTTTCCGCTCACCGTTCCACGTCGCCATTTAAATTTCTATGCCCCATATGTGGTTCGTAGGACGTTGTGGTAATTTTGAAGTACGTTCTACGTCTTACGATCCATATATGGGTCGTAAAATAAAATTTCCATTATGTGGCAACATCTCACAATCAGCACGTGTTCTGTATTTCATCCCGCCAATATTGTTCAGTAGTCTTTCCAGATAACCTTCTGAGCGTGTTTCCCTACCAAATACGACTATGTCCGGACAAAAGCGTAAACTAACCCAAAGAGAGTTAGAAGATATCGTGGAAAATTTATCCGAAGTTAGTTCTGTCAGTGATTTCGATTCAGACGACAGCCTGGTAGATCCAAATTACGAATCTGAAG…	OU892290.1:12755603-12757966
Coleoptera	Curculionidae	Polydrusus cervinus	GCA_935413205	Polydrusus cervinus-1	PoCe_1	2368	1746	582	6	6	13/13	CCCTT/AAGGG	TTAA	TTAACCCTTTCACTGCTCAAGACGAGATAACTCGGTTACAGGTAAACTGCTCCAGACGAGATAACTCGCATTTCAAAATTAAATAGGATCTGACTGCTCTAGCCGAATATACTCGCAAACGTAGTTCGCACATGTCAAGCGGCGGAAAAAATTTGTTGCGGTGGCAACATTGCTGCACAGCTGTATCGGTAAACACGTGTTTACGAAGCAGCGGTACGTTAAGACCTGTTTAGCACAGAACAAAAGTCTGTTGAGTAGTGTTAAGGTGATTTTGAGTGTATTTTGACGTGCATTAAAAATAAAAATTATAATATGTCGAAGAAATATCTAACGGATAAAGAGTTGGAGGATATTCTAACTAGAAGTGATGATAGTGATGCAGAATACGAACCGCCTTCG…	OW284518.1:9891310-9893686
Coleoptera	Curculionidae	Polydrusus cervinus	GCA_935413205	Polydrusus cervinus-10	PoCe_10	2553	1422	474	3	0	15/15	CCCAG/CTGGG	TTAA	TTAACCCAGATAGCGCCAAAATGCACGAAAAAAGTGTAACCGTATTTTGCCATTGTCCTTTTAAAAGGTCCCATCAAACATTCCTGTAATTCCTTARTTTGGCTATTGATATAGAAATGGCGCAACTTATACCTAAATTCAACTAAAGTATACTTGCTTATTTTAGTCGTTTCGTTTTCGTTTGGTCAACGGCTTTCGATTAGCACGTGTATGAATTTTAATACTGTARTTTTAAAAAGATATGGAGAGTTCTAGGTGAGTTATTTTCAAAAGTACTTTTATAAATTGAATGCTATTTCATATATCGCATGTACAGTCTAATATATTTACATAAAAATTAACACTCTTGTTGATATAGGTAATTGTTTAGGTTTTATATTAGACCATTTAATAGTGTTC…	OW284514.1:11205546-11208106
Coleoptera	Curculionidae	Polydrusus cervinus	GCA_935413205	Polydrusus cervinus-11	PoCe_11	2412	1767	589	6	4	17/17	CCTCT/AGAGG	TTAA	TTATCCTCTTCAGACCCATGGTATCATATATGATACTCGCGAAAATTATTTTTTATTTTACTTTTGGAGCGCACGGATTCGTTCGGTTCCAGGAGTATCTCATATGATACCGTCCCAAGACATGCATAGGAAGTGTTGCGCGCGGTTGCCGGTTGATCTAGCGTCAGTATTTGTTAGGTTACATGTGAATGCGTAAGGTTAGAAAACGTGGTGATGGCTTTTAGCAATAATAAGCGTAAGTACACAATATTTATAAATTTATTTGGCTTTAAATTATGGTTATATTGTTATTTAATGTTAGTATGCTGTATAAATGTATAATTTTTCTTGCAAATAATAATAATGTTCGAAAAAAGTTGTAGTATCACTGATGATACTTTGGGTCTGTGACAATACATA…	OW284519.1:12970718-12973136
Coleoptera	Curculionidae	Polydrusus cervinus	GCA_935413205	Polydrusus cervinus-12	PoCe_12	2862	1554	518	5	3	14/14	CCCAT/ATGGG	TTAA	TTAACCCATTAGCGCCGTGAGTGACCATATGGTAACAGCAAACTTACTTAGGATTCGGATGGTTTCGTGGGTGTTCGGCAAGCTAATGAGATCGCGCGCATGTGTCAACTGATTCCCCAAGAACTGACCAACGTAAAAATTTAAGCAAATTTAGTGTTGAGAGGTTAGTCGAAGAGTGAGGTTTGCGCGTTTTTATAGGATTATCAAATACGATAAAAATATGGACATTCGCTTAGAGTAAGTATTGTATAATGGATAGTGCTTAAATTTTATAGAATTTATAGTTTTAGAACTATTAGTTATGAACAACTAAATATGTTTTTGTATGATGTGTAAAATTTTATATAAAAATAGGATACTGGCAGCCGCTTCAATATGGGTGTAACCATATGGTTACGC…	OW284514.1:59320310-59323179
Coleoptera	Curculionidae	Polydrusus cervinus	GCA_935413205	Polydrusus cervinus-13	PoCe_13	2520	/	/	4	0	9/9	CCCTT/AAGGG	TTAA	TTAACCCTTTGTGCCCTAGTGGTTTCACTATAAAACCACTTACTAAAACATTTATTCTTACTTTCCTAGTGGCAATCTCGTGAAACCATACGTAGAGTAGCTCCGCCTACTATTCCCTTTCTTCAAATACGCTGCTTTGGTTGAGCACGTTTTTATATTTTTGACAGGTAATAATATTTTAAAAATTCGTCCGTTAGTAAGTGCACGTGATTATATATTTGGTCAGTTTTTTTGCTGTTTTGAAGTCATGAGCGGTAAGTTTTGTATTTTTTAGTGTGACATAATGTTACTTGATGTAGTTGATATGTTTCCGAATACATTTTTTTCAAATAACTAGTCTCTATTTATATAAACAAACGTTGGTTTCATGTCAGAACCAGTAGGGACCTGTTCGTTATT…	OW284514.1:18124761-18127287
Coleoptera	Curculionidae	Polydrusus cervinus	GCA_935413205	Polydrusus cervinus-14	PoCe_14	2742	1761	587	4	3	15/15	CACGT/ACGTG	TTAA	TTAACACGTTGACTGCCACCATGGTATCAAAAAAAACCGTTCGTTCTGGCCAAACTTTTTTTTTTTGTTATTTTGGTATTAGATGACTATTTTGATAACAAAGCCGTCGTTTTTTTCGAGAAAAAATATGTGTTTTTTATATATCTTGATGGGAAGCAGCATGTGCTGCACTCGGCCCCATGGTATAAATTTTATATTTTTAGCCACGTGAAGCCAAAGTGGTTACTCATTTCCTATAGCGTAACCTTGAGTTTTGAATGCAGCGAACGTGTCCGAGGGGAAGGCAACACTGTTTAGACGACATATGATTTTCGTAAAACGTGTTAGAACCTATTATATTTTATTTGCGTGTTAGAATAAAGGCGATTGCTGTGAGGGAGTATACGTGATTATTTATTT…	OW284515.1:39572790-39575537
Coleoptera	Curculionidae	Polydrusus cervinus	GCA_935413205	Polydrusus cervinus-15	PoCe_15	2492	1407	469	4	0	17/17	CCCGT/ACGGG	TTAA	TTAACCCGTAAGTACTATGCACGGGTCCTAGGGACCCAGAGCACTTTTCTTAATTGACATACAGCGCCATCTTATGAGATATGGCTCTAACTCTTCGTGTATTTTCTAGTTGGCGCGTAGTTGTTTTAGTGTTGTACTTGACGTGTTACTGCTTACACGTGTTTATCCCAAAGAACGTTTATTGGGTCCCTGGGACCCATTCATAGTTTAAGTGTCACTCTTTTGACAAAAACGTGAGTAGTTTTTTATTATGTGTATAATATATTTTAACAATAAATATACATATTATATAGTAAAAATAGAAGATTATTTATAATTTACTATACACAGAGGCGTTTTTAACTGTTTTATGTTGAATTTTCATGATAACCAAAAAAATAATGGCGTCATTTATTTTAT…	OW284520.1:25917425-25919912
Coleoptera	Curculionidae	Polydrusus cervinus	GCA_935413205	Polydrusus cervinus-16	PoCe_16	2271	1740	580	3	2	18/18	CCCTT/AAGGG	TTAA	TTAACCCTTCAGTGCACGGGTCGGGTATCACCGGCCCATAGCCTTTTCTTATGTGACATACCGCGCGTACGCGACTTCGGCCGGCTTCACCCGACTAGGTACCTCTTCTCCGTGTCGGACGATATAATTCATTGTGTACATCAGTATTGTGCAATATTTCGTTTAGGTGCTATCGCTTGTTTCGTCCTGATAGACCCAACCCGTTCTTTCTGGTAAGWTTTTTTTTTGAAAAATATGAACGTAAAAAAGTGAAAATAGTATCATTTTAGATTTAAAAATGGCAGATCCCTACACAAAAGATATTAATTGGCTGCAGAAGTTGTATGATGAGGTGCCTACAGACGAGGAATACGGTATTGAAGAATCTGATGACTCCGATGCAGATGAAAGAACATGTGA…	OW284515.1:27192366-27194637
Coleoptera	Curculionidae	Polydrusus cervinus	GCA_935413205	Polydrusus cervinus-17	PoCe_17	2609	1659	553	3	2	11/11	CACGT/ACGTG	TTAA	TTAACACGTTAACTGCCAAGCGAAATATGACAGAAATTTGTACCGGGTCCTATGGGCCATGACACTTTTATTTAAAAAAATAGGTTATTTTGAGACATAGTTCGATGATAACTGCAGATATATTATTTTTTCCGCTTTTTTTGTAAAAAAAGTGCTGTGTCCCTACATGGTACACGTGGCGCCTAATTAAAATATTTTTGTTAAATTATGTTCGTGGGCCACGTGTACCCTAATTGGACACAAGGTCAAATTCTTGTAATCGTCCCGACCTGTTTGTGTCGACGTTTCCAGTTGTTTCTCTTGATTCGAGCGAGCTGGAGGCGCGTTTAGTTCGCCAGTGTTGCGTTTATAAGTAATAATGTCACGTAAAAAAGGAATGGCGTTGTCTGAAATGGAACT…	OW284512.1:310607-313222
Coleoptera	Curculionidae	Polydrusus cervinus	GCA_935413205	Polydrusus cervinus-2	PoCe_2	2472	1788	596	11	10	14/14	CCCAT/ATGGG	TTAA	TTAACCCATTAGGTACTAGCGTGCCATATATGGCACGCAAATCCCCTAATCACTAAACGCCCTCTATAACTATTTGAATAACTATTTTATAATATTTGCCAATGTTTTTACGTTTGGTAGTATCCGAAGTATATGACAATAATAGGTTGGGTTGTTGCACTTGATTTTACTGTCTCATTTGATTTGTGCTTTGTGACGTGTGAAAACAAAATTATAGAAACATGGGTTCCAATAAAACGTAAGTAGAATTTTGACAAATGTAATATTAGAATGCAAATATTTTATAAACTGTTTACTGTCTTTTTATACATATAAAATTTCTATCATAATCAATTCTGATAAAAGTTTACAGGTTTTTAGTAAATAGCGTGTTTTGGTTGGTGTGCCTTATATGGCACA…	OW284513.1:40494892-40497371
Coleoptera	Curculionidae	Polydrusus cervinus	GCA_935413205	Polydrusus cervinus-3	PoCe_3	2590	1749	583	4	4	14/14	CACGT/ACGTG	TTAA	TTAACACGTTAACCGCCACCTGAACAGCCGGCTGTCAATTAGCATGGTTCTTATAGCGCCGAACGAAATATACGGCGTATTACAAAAATGTACTAGTGTTTTTTTTTTGTATACTCCAATCTAGTGTCACCACATTAACAAATTCATAACATATTTTTGATTGGTAGATCGAATAAGGTAATATTTTGAATTGTTAGCCGGCTGTACAGGTGGCGTACAAGTAAAGTTAGCATTTAGAATTTGCAATTTGTACAGCCGGCGGACATGCATTATCCCCCCTACAATGCGTAAACCGCGTGGGATGTAAAGGCGCGAAAGCGAGATTACCGTTTGTTTAGTTTGTTTGTGGTCGAGTTAGCATGCGGTCCAGTAGTTTTACAAGTAATAAGATTGTTTAGT…	OW284519.1:15715234-15717831
Coleoptera	Curculionidae	Polydrusus cervinus	GCA_935413205	Polydrusus cervinus-4	PoCe_4	2730	1908	636	4	4	16/16	CACGT/ACGTG	TTAA	TTAACACGTTGAAGGACGGAGACGCTGATCAGCGTCTTTTCCTAAAGTTGTGATATGACACGACGCTGATATGCGTCTCCAGCTTGGGGGCTCCACATGACACGACGCTGTGCAGCGGTTGCGTTTACATACATTATAATAGGAATTCAATCGACACTGTCACATTGCGTTTGATTATCAGTGGCGTAGTGTCACATATTTAAAATTTATTACCATTTTGCCCTTCCCTTTTACCCCTTCCACAATTTGAAGCAGAACGCCGTCCAGCGTCTTAAAGAGCATGCCGCTTGCATTTAGTTACCCATGCACTGCCGTGCCGTGTGTGTGTGTTTTGAGAATATATCGCTGCGTGGTGTTGTTTTGTGCAATAAAGGTTAGTATTGTGTTAGTACTTGTTTT…	OW284514.1:20226625-20229362
Coleoptera	Curculionidae	Polydrusus cervinus	GCA_935413205	Polydrusus cervinus-5	PoCe_5	2839	1554	518	5	4	14/14	CACGT/ACGTG	TTAA	TTAACACGTTGGCTGCCGCAATGTAAAAAAAATTCCGGTCATACCAGCCGTTATTTTTTTTTTAAAGAAAATGACTTTAATGGAGTAGCTTTTTACTATTTTATTAATGACTAACCTTATTTTCGCCTGGAACATATATATATTGATGAGTCCTGGCATTGGGTACACGCGGCCCCAAATAGCACTTTCGGGATAAGTGGCCACGTGAGACCTATGTGGAGTCACAGTGCTTATGCATAAGGACATGTGGGAGGAGCCTAACAGGATAGCACATGTTACGCAGACCGTTAGATAGTCATTAGAGCTTAGTCTAAATAGATTGATGTGTTGTAATGCTAGGTTATAAAGTGTGTTTTTATGTAAAAAAATGAGTTACGAAGCTGAACAACGTCGTTTGCA…	OW284517.1:17823492-17825835
Coleoptera	Curculionidae	Polydrusus cervinus	GCA_935413205	Polydrusus cervinus-6	PoCe_6	2432	1761	587	4	2	16/16	CCCTT/AAGGG	TTAA	TTAACCCTTCAACGGCTAGCGTTACTTATATGTAACACTAAGGAAGCAACGCAAAACGTGACAACAGCGCTTTATTATTATTGCGAATGCCAAAAGTATTTGTCAGTTTGTCGTTGAAAGGTGACGGAACAACATAGTGAAATAAGTTTTCCAGTTAGTGTAACCAAGTTTTATAAATTAGGTGCTAAAATCAAGCGTAAAGTTTAGGACGGTGAAAAATGGACATTCGACTAGAGTAAGTAATGTCTATCTTTTACTTTTAGGTTATGTTGTGTTATATTGTTATTTTACCAGTAATATAGTCTTTGCCTTGCATGCTATAGTATAGGTGTTATAAAATCTATTGTAATTTTTTTTATATAAGACTGTAAAAGTGAGTGTTACCTTTATGTAACGCTA…	OW284513.1:21397792-21400231
Coleoptera	Curculionidae	Polydrusus cervinus	GCA_935413205	Polydrusus cervinus-7	PoCe_7	2915	1920	640	5	4	/	TGAAC/AAGGG	TTAA	TTAACCCTTTAGCGATCTCTGGTACATATTTGTACCACTTGTCATTACAGTCGATTTACGCGTTAGTTTTAGGTTAAACACCAACCTTACGCCGCATTTAAATGCTTTAGACGCTCTCTGGTATAAATACTTACCATATTAAACATATTGCGCCACCTGCATTAAAAAATTCAAACTTCTGTCATAATGTGGTATGTATTTGTACCAGCGAGCGTTATTACATAATTGTGTTGTAGAAGTAAGTTTTTTGTGTTTTTTTGTGGCTTATATATTAAAACAATATATTTCACGGTAAGTATACCAATACATATTATGGATATTTTTTGATTTCGTTATAAGTTAGACTAAATACGCCACCAATAACACGAAAATGATTTATTAATAATTTGAGGTTAAAAA…	OW284516.1:54622864-5462578
Coleoptera	Curculionidae	Polydrusus cervinus	GCA_935413205	Polydrusus cervinus-9	PoCe_9	2429	1761	587	4	4	13/13	CCCTT/AAGGG	TTAA	TTAACCCTTTGAGGACCAGTGGTTATCCTTGCCAACCACCTATCTAAAATCATATATCTACTTTCCTAGTGGTTCTTCCCATTAACCGCAATGTTTAACGGGTTGTCTAAGGTGGCAAAAAGAATAATTAGGTATCCCGGCTTCTTCAGACGAGCAGTTTCTTTAGTAGCCATTTTATATTGAAAGAAATTGCATGTATACATTCCGCTGTGATCAAATAGGGTTATATTTTTCGTGAAAGTGAATATATCCTCGCAAAATGGCTGGTAAGTGATTGGATTATATCTACACATCTCATAAAAATATCGGTCGCATAAAATTTTAGTTTTTTTATTTCTGTAATTACATTTTTTTGTTGTGGTTACGAATATTAACCACTAGGACTATGGTATTATTGTC…	OW284513.1:71927082-71929518
Coleoptera	Elateridae	Photinus pyralis	GCA_008802855	Photinus pyralis-1	PhPy_1	2554	1350	450	6	0	13/13	CCCTC/GAGGG	TTAA	TTAACCCTCCAGCGGCTGGTGTTACCGTATGGTCACGCAAACGTACTTACATAAAATGAGGTAGGTTTCTGTTATAATTGCAGATACCTACATTACAGTTGTAATATTTTGACCACAGAAACCTGTATATAACGTTAGTAAACAATATAACCTCAGTTGAAGTTAATTGTAGATATTTGTGTGTATTTTTCTCGACTGAAGTTTTTGTTGATCGAAATCATGGACATCAGATTTGAGTAAGTATAATAACGTGTTTACTTTTTATGATAAGCTTTTATTGTTGTGGCATTTACATTGCCAAATATCTACTATTTTGATTAGTATTTACTTGGCATAGACTGAATAAAATTTTCAATATGATTTTTGAACAAGAAGATGTCTGTTACCATATGGTAACAC…	VVIM01000005.1:36800090-36802651
Coleoptera	Elateridae	Photinus pyralis	GCA_008802855	Photinus pyralis-2	PhPy_2	2404	1491	497	4	0	13/13	CCCTC/GAGGG	TTAA	TTAACCCTCTCGTGCATTGGGTCCACTGTAGTGGACAGTTATTTTTTCTTGAAATATAGGCCACACATTATGCCAGGCCCCTAGAAATCATTACAGATCACTTCCACAACCTTCATTCAATCACCAGTAAGTGGCAGCACAGACCAACAAAGTGTAGAATTCATAAAACCACATGTTTTGTGTTGTATGGTGTTGTGCTATACAATTCAAGATGGATGACGATTGTTTCCAACCTATTAGTGCTAGAACTTTTTATGGAGGAGGCAGAAAAAAGGTAAAAAATGTTCATTCGCTGCATTGTGGTCCTCTAAGACATGTGCATTGTGCTTCTTCGCCGATTTAATTAAAATAATATAATTATCAATCAAAACTTAGCTGTCCACTGCAGTGGACACAATG…	VVIM01000771.1:115259-117665
Coleoptera	Elateridae	Photinus pyralis	GCA_008802855	Photinus pyralis-3	PhPy_3	2342	1680	560	3	3	15/15	CACGT/ACGTG	TTAA	TTAACACGTTCGCTGCCAGAGTATTTCCATAAAACTGTTCAAAAAAACCCAATACAGTTTTATCATTTTTTGCGTAGAATTAAGTATAAATAATGAAAAGATATTGTCCAAATATGTTTTCAAAACTCATTTTTCAAAAAAATGAGACTACGAATAATTTCGTAGTTGGTACCCGTGATAGAAATTCTTTTTGAAGAACCAACTACGAGATAACTCGTATGAACCAATTTGCGCTTTTCATTGAGATTTATTTACCTATACCCACGCACGCGTATGTGCAATACTACAATTACGTGGACGGTGCAGTTTGTTGGTTATTTATGGAGTTGAGCAAACGTGTTTGTGAATAGTGGATCTGAACAATAGTTTCTCAGTATATTTGCGTAAAAGTTTATTGGT…	VVIM01000009.1:6999166-7001515
Coleoptera	Elateridae	Photinus pyralis	GCA_008802855	Photinus pyralis-4	PhPy_4	2356	1569	523	4	4	18/18	CCTTT/AAGGG	TTAA	TTAACCTTTTAAGGACGGCCGACGGCTTTATACGGCAATAGTAAATTTGTCTGACAGACTGTAGTCGGATATAGCCGACACCAGGTTCTACATTGCCTCTGCACTGGTGCCGTCTATATCCGACACTGTAGAAAAAGTGTTGGGCTCCACAGACGACTGACGCGTTATTCCGACACAAAAAATGGATGTTGTACCGCCGAGTGTCGGTTGAACCCGTCGTGTCGGATATATCCGACACTCGTCTGCTAGCTATATCATGGGTAGTACTGGCGTATAGGTTATGTTATGATGGCAGAAGACGGAATTGCCGGCCCTTCCAGGCCTAAAAGAAGCAAAGTACAGTTGAATAATTATTGTGGATTAGATCCTAAAGAAGCTGCTCACCTTCTGCAGCTTCTG…	VVIM01000008.1:16800733-16803096
Coleoptera	Elateridae	Photinus pyralis	GCA_008802855	Photinus pyralis-5	PhPy_5	2722	1743	581	3	3	16/16	CCTTC/AAGGA	TTAA	TTAACCTTCCTAATACCAGGTGGGGCGAATATTCGCCCCAGCATGCCTATTTACGTGGATATTTTTGTTTTTAGTCTACTTACGGGGTTGTCCTCATAGCACATTGTTCTTTACAATCTTAGGAAGCAACTAAACCAAACATGTCTAAATTATTTTTAAAAATAATGAGATTATTATAAAAAAAGCTGAGCGTACTGCATGTGGGGCGAGTAATCGCCCCACGTGGTATTTGGTGTCTGTGATTTGTAATATCATTATTGCCCACAATTATTTCGAAATTTAACGATTATTTAATTACTGATATGGAAATTACACATTCGGGTTGTATATGCAGTTTGGAATTTTGGCCTAATTAGTTTCTATTCATTCAAAGCATCATTAGCGGAAACAATACTAATC…	VVIM01000004.1:18938877-18941607
Coleoptera	Elateridae	Photinus pyralis	GCA_008802855	Photinus pyralis-6	PhPy_6	2455	1842	614	5	5	18/18	CCCTT/AAGGG	TTAA	TTAACCCTTAACTGGTATCGTCGGGTCAAAATTGACCCGGCGCATTTTTAATTCATCACAGATTAAAGGCTTTTGTGGTTATGCGGTGGGGGTTCTGTGACTTCTCATACAATGTACTTATGCGCAGATACCTCAAGCCCTAGTTCAATTAAAGCATCGCAAGTGCCGACATCAGCGCGTTAGGGTCTGATTTGACCCGAGGATACCAGTTACGTGTGTGTTTTGAATTGATTTCGCTATGGATTTTCTTGTTATTGACGGTAAGAAATATACAGAAGAACAAGTACGTGAGCTATTTTTGAACGGTGAAGATGATGGCGACATTAGTGACACGCCTACCATCGACAGTAATCACGATTCAGAAGAAGAATATACCATAGACGATGATGCTGATGTTGC…	VVIM01000942.1:182-2644
Coleoptera	Elateridae	Photinus pyralis	GCA_008802855	Photinus pyralis-7	PhPy_7	2479	1875	625	4	4	14/14	CCCAT/ATGGG	TTAA	TTAACCCATTTATGCCCATTGTACTCGCTTGAGTACACCTGTTTTTTAGCACTGAGGCGGAATCTATGGGTTAATAATGGAAAGTATAATTGCAGAATCCTGATCCTTGCAGTTTCTGCATAAATTCTGACAACAATTTTGCCGCTTTTTTCATTCTAGGTTACGATAATAGCCACTTACAGAGACACGTGCATCCGGTTTTGTGTGTTGAATCGTGACAATAACAGAATACTGTTCAAATTTATAGTTTATTGTTAAATTTTGAAATTTTTTTGTTTTGAATATTATAAACAAAGGTGTAAAAACAAGATTCTGCGGTTAGGTAAGTGAAAGCTTTATTACATCCGATTTTATGTTGGGGTAAACATGGGTGTACTCGATTGAGTACAATGGGCAAAT…	VVIM01000008.1:31167074-31169560
Coleoptera	Elateridae	Photinus pyralis	GCA_008802855	Photinus pyralis-8	PhPy_8	2621	2058	686	3	3	18/18	TGATA/ACTAT	TTAA	TTAATGATAGAACGTACAGCGGCCTGCCGGCAGGACCGAATTGACGCATTTGAGGACGCGCTAAAATGTTTAATATGAGTACCTTACATCCTGCCAGCAGGACACCTAGTCCTACCGTTGGAAAGCTTGTAAAATAACGATTCTGGCAAAAAAAATCCGAAGTCAATCCGACAATTCGTTCGTGTTTTATGAATTTATGAATTTCTAATTAGTTAACGTGTAATAATGGAGGTCGGTGTGCGTGTTTCCGTACCAGCGACTGTGTTTGATGGAAAATTTGACAATTCCTGGAGTGTGTCTATGTTTGGGGAAGATTGGAATACGGCTAAATGTTACGGTGTTATTACAAAAACCTTTATTAACAACCGCGATGTCGTGTCGGTCAAGTGGGAAATAGAC…	VVIM01000007.1:4462507-4465135
Coleoptera	Elateridae	Lamprigera yunnana	GCA_013368075	Lamprigera yunnana-1	LaYu_1	2625	1902	634	5	5	13/13	CCCTT/AAGGG	TTAA	TTAACCCTTTATAGAGTACTGGTTGAAATTTCAACCAATGTAAAAATAACATTGTGCTGAATAGACATCGGTCTAATATTACACCAGATGATTTCATGTGTATTCCACAGTCGAATGCTAGTCTGTTTTTCAACCGGTTGTTGTGTGTGCGTGAGAGAGACAATAACCGGTTTGTTTTTCAACCAGTATTCCCTAACAACAAGTACTGTTAGTGCACGTGTTTTATGAGTTTAATTTTGATAGTGTTATATCTTTGTTATTATATAAGATATAAATAAACAACTTGGTAAGTAATTGCAATAATATGTATATATCATTGTGAATTAATTAAAATTTTGAAAAACATTTTGGATAAGATAATATTTGTGATTGTATCTGAAATATTCAATATTTATAGGT…	JABVZV010001935.1:868126-870758
Coleoptera	Elateridae	Lamprigera yunnana	GCA_013368075	Lamprigera yunnana-10	LaYu_10	2755	1560	520	34	8	/	/	TTAA	GGTGGGGTGAGTTCTCACCCCAGCTTGAACTTTTTTGCCTAATTTTTTTGTAATAGCTGTTTTATCCGGTTTATATCTCGTTACATTGTTCTTTGTACTTTTAGGTACTTGTTAAATCAGAAAATAGTCAAATCCAGTTAACGGTTTTTCAGATATATTTGAAAAATGATAGCGATGCGCTGACGGGGTGAGAATTCACCCCACGTGGTATTAGGTGCGATATACTTACCGGATGCTGTTTCATCAAGTTTTTCCGATATTTTTTATTGTTGTTTCTTTATATTCTGACTAACTATCAGATTAGATCGTTTGGTATTTCCTGTGGAAAGTAATCAGCATACTTGGTTCATAGAAAGTTCAAGTACTCCTCTAATTACTTATCAATCACACTGGAATGCA…	JABVZV010000213.1:45251-48012
Coleoptera	Elateridae	Lamprigera yunnana	GCA_013368075	Lamprigera yunnana-2	LaYu_2	2594	1251	417	6	0	12/12	CACGT/ATGTG	TTAA	TTAACACGTTGACGGACACTTGCGTCTATAGCCGTCAATGCGAAGTTCACTATGTGGCATGACGGCAATGGCCGTCCAAAACGAAACGGTCGTTTTTAGAGACTGCGGCGATAGCAGCACAAATGTGCATTTACCAGCGTACAAGTAGAAACCCAGTGTCATGTTTCGTAAACAATTTTTTAGATTGAATTTCGTTTTCCACCTGTTACACGACTTGCAGTTTCAGTATGCACGTGGTTGTGAACAGAGTAGTGCGATTGTATTTTCTCTTGAATTTATTGTTATTATTGATACATTTAACGATATTTATTGTTTATACTGGTAAGTATTTGTTTTATTACTTATTTTACACTTTAAATTGAATTAAAAAAATTAAAATTTAGTATTTTTTGATACATT…	JABVZV010001412.1:30100-32694
Coleoptera	Elateridae	Lamprigera yunnana	GCA_013368075	Lamprigera yunnana-3	LaYu_3	2436	1632	544	8	3	15/15	CAAGT/ACGTG	TTAA	TTAACAAGTTAACTGCCACATGTATATAGTTGTGATCCGCACAGCCGCGCCAAGGCGTATATCACGAAGTCTATAAATACGACGACGGGCGGTCGTACGGCGTCAACGGAATGTTTCATTATCTGAGAGCCATACGACAGCATGCCGTCGTAACAGCCGCCGCGTGCGCATTGTAATTTCCCTCCTAAAAATCCGAGTACAACACGTGTTTTAACCTCTGTTTTTCGAATACTCAATATTACTTATATAAAATGGATAATTTTGATGGCATTCCTGCGGGAAATTTCTATGGGAATAATTCAAGTAGTTACGACGAAGATAGCGATGATTCAGTGCGAGATCCGGATTTTATTGCCAGCTCAGGCGATTCCCGCGATGATGGTGAGTAAAACTAAACTA…	JABVZV010002208.1:602892-605335
Coleoptera	Elateridae	Lamprigera yunnana	GCA_013368075	Lamprigera yunnana-4	LaYu_4	2683	1581	527	52	5	19/19	CCTTC/GAAGG	TTAA	TTAACCTTCCTAACACCGGGTGGGGTCCGCGCGGACCCCGAGGCCCTTATTTTTGTTATTACATGTTTTTAAATTTTTTCAAACTCATGAGACTCATTTACATTTGTCCTTATAGTTTTATGTACCAGATAATTAATTAACGGCACAATAATGTTGAGTATATAGCCGAATATTTTAGAAAATCTCCCCAAAAATGCGGTTGGGGTCCGGATTGACCCCACCCGGTAATTGGTGTATGTAAAATTTTAATGTCGAATATTGTTGAAATTATATATTCAATACAATACGTTTTGGGAATATTTTCTTATAACTTCATCATAATAAAATACCATTATCAAAGTATGCAAATTAGAAAACTATTTTGCAAATTGCCTTTCTCTTTTGTAATTTGCAATTAGA…	JABVZV010000415.1:3443-6131
Coleoptera	Elateridae	Lamprigera yunnana	GCA_013368075	Lamprigera yunnana-5	LaYu_5	2377	1695	565	13	4	15/15	CCCCT/AGAGG	TTAA	TTAACCCCTTCCACTCCAGGTATCCACATGTGGATATTTCAAGGTGTGCATCAGGGTACCATGATATCCACATATGGATACGACGCATTTGAATTATCGTAGCCTTAAAGAAGGATGGGATGGCACGTGGAAATTCATATTAGGTCTGGTATGGTACAAAAAAATGCTTACCCCCACCAAAATAGACCGGTTCGGAATTAATCGCGGAAGGCGGCAGACGGTTTTACCGTTAGTAAGCAACAAATATATCTTATGGGAGGTTGGTTAGTGCTGTAATTGCTTCTTTTCGTAGTTTTTAACAGTTTCAACGTGTTTTTGTGATAAAATCAGTTAGAATGAGCGGTGAGGATTGGTCGGACTACAGTAGTGATGACCCAGAATATGAAATTAGTGACCATT…	JABVZV010002519.1:1721265-1723648
Coleoptera	Elateridae	Lamprigera yunnana	GCA_013368075	Lamprigera yunnana-6	LaYu_6	2516	1737	579	15	3	14/14	CCCAT/ATGGG	TTAA	TTAACCCATTACAGCCCGTTGGCAACTCTAGTTACCATGCGAATATTCCAGTAATGCGAGAATAGTTGCGATTATTTCCAAGAAGTGAACCTTCCGAGAATTAGTCTGGTTACCTCGGCAACACAATACACACAGTTGAAATCTGAAACATTTCATTTACTGTGATTCTTTCATTTTTATTTGTGACAGTGCAGTGTGAAGTTATAACTACGATGGCAGTTGACGAGTCAATGTAAGTTTTTGAAATTAAACCTTTATATTTTTTTGTTGCTTGTGGCACAATATATTGCCATGATGTAGAATTAAATAATTATATCAACATAAATCAATTTCTTTATCAAATGTGGAAAATATTCAAACTCAAATGTGTGTGGTCACTATAGTGGCCACTGGGAACTT…	JABVZV010002175.1:4146485-4149007
Coleoptera	Elateridae	Lamprigera yunnana	GCA_013368075	Lamprigera yunnana-7	LaYu_7	2581	1893	631	15	10	17/17	CAGGT/ACCTG	TTAA	TTAACAGGTTGAATGCGTCACCGGTCCCGGGGGACCGGTGGCGTACTTTGGTGTCTTGCGGTTGCGTATATCGGTATTTTTTCGCAACTTGCGGATGTTGTATTTTCGTTAATATAGCTTCCCTTAGAATTTTACAAATACGTTTTGGTTTATCGCTACGTTTAGGAACTTATAGATTATGAAAAAGTTTACCGGTCGCCGAGGACCGGTAACGCACTGATCTAATACTATATTACTTGTGTGCGGTACCAATCGCCCGGGACCGGTGCGGTTTTCAATGTAAAACGGTGGGGATGCCTATGAATGCAGTATTAGTAAAGACCACGTGTTGTAGTGTGTTACAAAATGTCGACTCGTACAAGGAAAATTTTATTTTTATCCCAGTGCGAGATAGAAAAT…	JABVZV010002364.1:3809158-3811747
Coleoptera	Elateridae	Lamprigera yunnana	GCA_013368075	Lamprigera yunnana-8	LaYu_8	2271	1047-1374	349-458	6	0	22/22	CCCTG/CAGGG	TTAA	TTAACCCTGCAGCGGGCGCGCCCATGTATAAAGTGCGCCAGCAATCAAAACTTCTTTTTAAATTGATGATGCAGCTGCTTTCAAGGGCGTGCTTTTAGTTATTCCTTCAGTGCATTATTATAGTTCAGTGAGCGAGGTTGTGCACTTCTGTGTTATAATTTACAGTTATTATACCTCTTCAAGTCCACAGCGTTCATTATTGAACCCTAAAGTGCGCCGCGCGACCGGTAATGTAAGTATTCTACCAATTACTTTTTATTCACTAAAACTATTTAATTTTATTGAAATAATTATATTTGACTTTCATAATTTATTTTAGGGCAAAAAAATATTTGTCATACAAGGAACTTCAAGAAATTCTTGAGGATCCTAATTTTCTTTCTGATGAGCCACCATCGC…	JABVZV010002253.1:2094309-2096587
Coleoptera	Elateridae	Lamprigera yunnana	GCA_013368075	Lamprigera yunnana-9	LaYu_9	2523	1908	636	23	2	15/15	CCCAT/ATGGG	TTAA	TTAACCCATTAACGCCCAGTGATACCGTATGGTATCACTAATTCGACCAATTATAAAAGACCGCCCATTTTGTTATTAGTGGAAGGAGGAACATTTTGCTCCGTAGTTTACCTTAGGACAGTACAGTAATCATATCCCTTGCGACAGTTTTTAGTTACAAACGTTACAATTGTGTTGTTTTTGACTTCATGTTACACGACTATATGTAATAGAATAAGATATGGACATTCGTTTCGAGTAAGTACATTTTATCTAGTTATTATTGCAATTTTGTAAAAAGTAAGTCATAAAATGAAGTTAGTACAGTTTATAAAATAGTACAAATCGCTTTTCTTTTTTGTAAATATATTTATGACTTTACAAAATGGCTGTAAAGTAGCATGATACCGTATGGTATCA…	JABVZV010002552.1:1421335-1423863
Coleoptera	Elateridae	Limonius californicus	GCA_014611495	Limonius californicus-1	LiCa_1	2413	1671-1806	557-602	5	4	16/16	CCCTC/GAGGG	TTAA	TTAACCCTCCTATTGTGTTCGGGTCAATATGACCCGATCGGGTTCTTCTAATGCCCATAAATCGTTTATTTATTTAAATATTTTGTTGCCGCTCTATGACTTTTACTATTTTACTCTAATAATGGTGTACCTAGATTGATAACAAAAAAATGCATTTAGTTTTTTTTTAAAATGCATTTGTTACACTCATTGTGTTCGGGTCAATATGACCCTGCGATTAGTTTGGTTTAAATTTGAGGAACAAGAAGCGAATTATTATCATAAATGAACGCATTTTATTGGTTTTGTTTTATTTCAATAACAATAATTTATATTGCTACATTTATTCAACACGTTTCAACATGAACGTTATTTGCGGGCGGTAAACGATAAGCTGATTCCTGTTGGGACTTGTCCGTG…	JABXWE010001889.1:17314-19734
Coleoptera	Elateridae	Limonius californicus	GCA_014611495	Limonius californicus-10	LiCa_10	2343	1755	585	12	12	18/18	CCTTC/GAAGG	TTAA	TTAACCTTCGGATGACCAGGTGGGGTCACTGTGTGACCCCAACGCTTATTTTTTTGTTGTATTTTTCTAAGTGTTTGATTTTGCAGCTTTATTATTTTTTTAGCTGCGTGTTTCACCTTCCCACAAATTATTGTAATACATTTATTTTCAAAATCAATACACTTAATTGACAAAAAAACTTTTTCAGGTTGGGGTCACTTAATGACCCCACGTGGTCGTCAGTGGTATAACTGGGTTTGCTGATGTAGAGTGCAACTATTCTTTTATGCATGTCCGATATTCGTCGAGACCTGCATCTAAGCGCGTTCGAACATGTTGTGACTTGTTGCGACATGTTTGATTAGTTGAGTATATATTAGTTGCAGAGTGAGTGTTGTATACAGTTCATAATTACACGAT…	JABXWE010045782.1:4909-7259
Coleoptera	Elateridae	Limonius californicus	GCA_014611495	Limonius californicus-11	LiCa_11	2399	1722	574	6	3	18/18	CCTTC/GAAGG	TTAA	TTAACCTTCGGATGCCCAAGATGGGGTCAAAAGTGACCCCAGACCTACATTTTTGCGTGTCATTAAGTGAGTTTGTTTGCAAATTTCTCTGCGAATTTTCTATTTGAGTTTCTCAACACTTGAAATGATGTAGTGTATTTAGTTTTATAATAAAACATACTACTAAAAAGTTATTATAATTTTCTCGCTGGGGGTCAAATCTGACCCCATCTTGGGCACTTGGTTCATGAATTTGTAATATCTTTTCAGTCGCGTTTGCTCGTTGTTTATCGGGAATAACCGTCTAGTGCCACCTTCTAAGTGCCACCGCTTACAACAGTTGCTAATAAGTTATTACTGCGTGTGCATAAGAGCATAACAATAATATTATTAGTCATGTCAAGAAGATTTTTGACGCAA…	JABXWE010030371.1:5363-7769
Coleoptera	Elateridae	Limonius californicus	GCA_014611495	Limonius californicus-12	LiCa_12	2495	1761	587	3	3	16/16	CACGT/ACGTG	TTAA	TTAACACGTTGACGGACAGTGACGTCGATAGCCGTCTTTTGCCCGTTTACATGTTGTGACACCTGGAGATTTCGACGTGCATAGCCGTCTTCGATTTACTGCGAATTTTCAGGCAGAGACGGCTCGACACGTCGGATTTGCGTATAATATGGTTAGAGTGTCATATTGTGTACCCTAATTTGGCAATACATAGCTGGTGGGGACGCCATGAAGAATTTGATTGGTTGTTGAATGTCACGCACGTTTTGCATTTCGGTGGATTTTGCATGCAGGTGCATCGCATGTTCGCGTCTTCAGAATTGATAGTTGTTACAGTGTTATTGTTTGAATTGCCTTTTTTATATGTATTAGTGACTGTTTTTAGTTTGTGGAATAGTTGTACTGAGAAATATTCGTTTT…	JABXWE010001622.1:63892-66394
Coleoptera	Elateridae	Limonius californicus	GCA_014611495	Limonius californicus-13	LiCa_13	2733	1779	593	7	3	15/15	CCCAT/ATGGG	TTAA	TTAACCCATTTGGCGCCAAAGGTTCGTATACGAACCCTGCGATTAGTGATTTTTTATAAACTAGTAATGTATAAATATTGTTAAATGTTTTATTGTAGTTGCATTCAGATACGTTCTATATAGGTAAAAAAAAATTGTTTTTAATTATTTTGAAAACATAAAGRAAAAAACGGCTTCATTAGTTTCATTAATTTTTGAAGATATTACATGGTAACACAAACATATTTTTTGCGTACACTTCGGTATCATATTTGAACTATTTTKTCGGTAAGATATACTAACAATATACCTGCCTTTTATTCAAAATAATAATATTCTAMGAAATTAGGGTATGGSGCCAGTAAGCCGCCTCCAAAAGGAGTGGATTCGTATACGAACCTTTGGYCGGTAGTGGTATCA…	JABXWE010101999.1:39999-42734
Coleoptera	Elateridae	Limonius californicus	GCA_014611495	Limonius californicus-15	LiCa_15	2445	1830	610	15	1	18/18	CCTTC/GAAGG	TTAA	TTAACCTTCCTCCTACCGCGTGGGGTACAAATGTACCCCACGCCCAGTATTTTCTCATGTATTGCTTTATTAAATTTTTTTGACGGGTGCTGCTTTAAGACATTGTTAAGTTGACCTTTCTTAACATGATTCTTTGACGGTTTTCAAGTTTATTTATTTTTGGTAGGTTGTATAGTTTAGAAAGTGGAGTGGGGTGCATTTGTACCCCAGGCGGTGGTCGGAAGCTGTCGTTATTTTTAACATCTTTGGGTAAGTGCAGTGTCGCTGTGCATCACGTGATCTTCCAAAAGACTCGCAGTGGTATTGTCTGTTGTCACGTGGTATGAATTGCACATGTGCGAACCTGCCTCTCGTTTGCAAAGACTAATTTCAGTTCACTTGCATTATTGTAAAGTGCAG…	JABXWE010008507.1:15819-18270
Coleoptera	Elateridae	Limonius californicus	GCA_014611495	Limonius californicus-16	LiCa_16	2458	1743	581	8	8	13/13	CCCTC/GAGGG	TTAA	TTAACCCTCTATTGCACTATGTGCCCAAATGGGAACTCTATGTTTTAAGGTACTCCCTTGAAAACGTATTAGGTTTAGGTGCATATCTGCATGTTGGTCCCATTAAGGAACGTCTATTCGTGTTTTTACGTCGACATTCGTTAAGCAACGACGTGTAGTTGTTTCGAAGTTAGTAACTTTTTGGACGTAAGTTGAATGTATTATGTGAGGTTAGACGACAACTTTTTAGAATTTGTTTAAACCGGCTATAAATTGTAAGTATTTGTTTATAATTTTTTATTTGTTATCTTTCAGTTATATTTATTGGATAACCAAGCTATTATTGTGCTACGAGTATTTATACAGGTTGAATTTGTTGTTTGTTTATGTGTTCCCGAATGGGTCCATCGTGTATATAAC…	JABXWE010062122.1:289-2754
Coleoptera	Elateridae	Limonius californicus	GCA_014611495	Limonius californicus-17	LiCa_17	2409	1581	527	3	1	14/14	CCCAA/CTGGG	TTAA	TTAACCCAAATACTACCAATGTCCTTTTAAAAGGTCGGTAAAGAATTCTTTTTTTTTTACACTTTAAACTATTCGCACAGAGATGGCGCCCTCAGTTGTTCATCAGGTAGAGTATTTCAGACATTCGTTTGATATTTACCAGCATTCAGGTCTTGAAGTGACCATAGTGTGATTGTTTGTTTAGTGAAAGTTTTTTTACAAGCTATCATGGCTCACTGTAGGTAAGCATAATTATGTTATTATAAAAAAAAAGATTATTTATTTAACATTACTCTATTGATATAGTCATATTTTCAAGATTTATAAATCTCAGATGTTATTGTGTTTGTTTTTTTTTGCTACATGACTGTGCAAACAACGCCGTCCTTTTAAAAGGACAGTGGTCTAAACGCATACTAT…	JABXWE010000521.1:31896-34311
Coleoptera	Elateridae	Limonius californicus	GCA_014611495	Limonius californicus-18	LiCa_18	2371	792	264	7	0	17/17	CCTTC/GAAGG	TTAA	TTAACCTTCCAGTAGTCGCGCGCGGTCTCACGAGACCGCACATGCATTTATTTTTGTTTTGCCGAAAAAGTGGGATGCGGGGCGAACCCCCCCTTTACGTATCTTCATAATTCGTGCATGCCAAGTGGTAGTGAGCGTTTGAGTGCTGTAGTGTGTGTTTGCAAAGAATTACGAGGCTTTGCGGTCTGTGAGACCGCGGTGACTACTGACGTAGCTTTGTTTTTTATTATCAAAATATTCAATACAAGGTATTTTTTATTTACTTGGAAGCATCTTCTGTCAGAAAAGTACTGTTATTACATATTTTAGCTATGGCTTTTTATGAAAAGGAGCAAGAGCGTCTCAGGAAGATGTTGGAAGAAGTGATGGAGGAAGATGATAAACATTGTGTATGACGAT…	JABXWE010057814.1:1132-3504
Coleoptera	Elateridae	Limonius californicus	GCA_014611495	Limonius californicus-19	LiCa_19	2437	684	228	3	0	14/14	CCCAT/ATGGG	TTAA	TTAACCCATTAGTGTATAGAGTCCCTTTTAAGGGACGCGCAGAAAAATGTGTTTTCTCGGTGTGATATGCAATTTGGCAACAATGTCTCGGTTTGTGGTGTTACACTTGCCTCTACTTGTCTCAACCATCCCTGTTTGGACGGGGCGTTTGCTTTGTTTTTGTGTAGTTCAGTTATTTGTCTACGATGGATGAAAATTTATACAACACAAAGCACGGGGGGTAAGTAAATTTTTATTCAGTTTATTGTTGATCAAGATATTGATGTTCGTTCCTTATTATTTGGTTGTAGACATTATGGGGAATAAACATAACCTCTAACAAACTCGTTTGTTATGATCGGTTGTTCGTCACAGTCTTTCTTTTTTTGTGTCCCTTATAAGGGACTCCGTACTAAATGG…	JABXWE010104027.1:7386-9827
Coleoptera	Elateridae	Limonius californicus	GCA_014611495	Limonius californicus-2	LiCa_2	2414	1515	505	4	1	16/16	CCCTA/TAGGG	TTAA	TTAACCCTAGAACGCTAAGCTTCGTAAATTTTACGACGGCGATTTTTATTTTCGGTTGCCATCTTACGGATTCTTTAGGTACCAAGCTCTGCGTCTCGCTATTCTCTTAAGCAGTGTTGGTAATGAGTTTGAAGGTATAAGTTGAATTTTTAGTGTGAYGTATGAACAGCTATAGTATCAACGTCGTAAATTTTACGAAAGGTGAGTCTTAACGTAACTTTTTTTTAATATTGCGCTATACGAAAATACACTATTTTTTTAGGTTAGTACTGTGTGTATTAACTTGTTGTACTTGGAAGTTATTATACAAGAATATGTCTAAAAATTGGGAAACAAACAGGCCTTTAACTCAAGCTGAACTTGAGAAAATTGCAGAAAACTTGATTTTAGAATCGGATG…	JABXWE010029718.1:13127-15543
Coleoptera	Elateridae	Limonius californicus	GCA_014611495	Limonius californicus-20	LiCa_20	2354	1212	404	4	0	15/15	CCCTT/AAGGG	TTAA	TTAACCCTTTCGCGTCGGGAGCCGGATATGTCCGTTTTTCTTCAACCATTTTGTCAGGCGGGAAACGGATTACTTTGGAGGCCGGGAGAATAGGTTTAAGTCGGGAACCGCAYGCATCCGCTGCTATCCTACCAATGTAGGGACTATAATATTTGACGTTCCGAAAAATTTAGGYGTGTTTACCCATTGGTTCCCCTTCCACAAATTATTGTTTATTTGCCTATACCGTCGCAATTCTGCGGGGTGCAGTTTCAGTCGACAGCCGCTTATTTTAGCAGTAGGACGTGTTTCGACTTTATAAAATGGCTCGCAAATATTTAACCCATGACGAAATGTATAATATTCTTATGGAAAGTGGTGATGAAAATTTAGATACACCTGATGGGACTAGCATGTGTG…	JABXWE010028846.1:16118-18471
Coleoptera	Elateridae	Limonius californicus	GCA_014611495	Limonius californicus-21	LiCa_21	2094	1698	566	4	4	17/17	CCCTT/AAGGG	TTAA	TTAACCCTTAAACGCATACAGGGGTAATTTGTTACCCCACGAAAATTTGAACACCGTATTAATTTTAGTTATCAAAGGTTGGTAGCGTTGTTGCTCCCAGTATACTCATTTGAGGTTATGTACTTATACGTACTAAAAGTGATTTTTATATTTGTTTATTGATTCGTGTGTTACAGGTATGTTGGGGTAACTAGTTACCCCTGTATGTGTAAATGTTGTATAAAATTATGATGCTTAATAAAATTTAATTTAGATAATGTCCGGAAACAGAACGGTAAAACCGACAGACGCTAACTTTGAGAGCACTGTACTAGAATGGTTCGACGAAATCGAATCAGAAGAGGAAAATATTAGTGAAACTGAAGATAATGTTGAAGTTATTTCAGAGTATGGTAGCGA…	JABXWE010003300.1:7862-9963
Coleoptera	Elateridae	Limonius californicus	GCA_014611495	Limonius californicus-22	LiCa_22	2564	1770	590	3	1	15/15	CACGT/AAGTG	TTAA	TTAACACGTTAACGACCATGTGCACCATAATGGTGCACACTCTGTTTTCTGCAGAGACCGCGTGACCCTATTTGGGCACAGTGAATGTTAATGTTCCAAGTCGTGTGGCCTTAACAGGGACGCAGCTACAGTGTATTTAAATACAGCGTTTAGTAGGTCTGGTCCCTGGGAAATACAAAATAGCCTTGGGTTGGAAAAACATTATTTTTACATTATAGTATTTATAAAAAAAAGTCATTATTGCTAATTTTATCAAAGAATGGTATATAATTTAGTTTATTATTTAATTTTTAACTTCAAATTTGCAAATGTGCCTATAAAATAAAGTTTAAACACCGTGAACGATACAGTAGGCACGGAAATTTAAATTTTAGGTTAGAATAAAATTTGTTATTTCTT…	JABXWE010029437.1:3018-5589
Coleoptera	Elateridae	Limonius californicus	GCA_014611495	Limonius californicus-3	LiCa_3	2873	1920	640	8	1	16/16	CCCTT/AAGGG	TTAA	TTAACCCTTATGATACCGTAAAAATTTACACCTTCTATCTCCTATACGGAGTACCCGGGTACTACCTCTATATGGCATTTAACATTCATTTTAATGCATCGTTTTCATAGCATATCGCTGCGTACATTTGTTTTCGTGGGCTATAGCTCATTTTTTATTGTTTGTTTATGTTTTGTTCTCAAATTTCATGAATTAGAATGATGAAATTGTGAAACTCAGGGCGTCAGTTGCTTTATTTACGAGCTAGAGTGCAGTCGATTTGTGTGTGTGTGCTTCAACAAAAATGGAAGTGAATCGAAACGAACCGGTGGCTGGACCGAGTGGCTTTGGTACTTCAGTTGCTCAATTACAACGGTAAGTTTAGTGATAATTTTAATTATTATATGTGCTGCATACCAT…	JABXWE010028914.1:4275-7155
Coleoptera	Elateridae	Limonius californicus	GCA_014611495	Limonius californicus-4	LiCa_4	2406	1617	539	4	4	16/16	CCCTT/AAGGG	TTAA	TTAACCTTTCCAGCCCGAAGCGGGGTGCAAATGCACCCCAACCTATGTGTTTTTGTGGTATCTTTTACATTTTGAACGGTAGGGAATTTTCCACTTATGGTATCCTCATTTACAGCTTTAGAAATGTGATGGAATTGATAAAATCGTTTTTCTGTTTTTTTCCGCGTTCCTACACGAAAAAAAGCTGTTGGGGTGTGGTTTGCACCCCGCTTCGTGTTATTAGTAATGTTTTTAGATTTCTCTTGTTGCTAACTTTTTGATGGTATTACATCGCCATCTGGCGCGGTAGCTTAGAGCTAATACTTGGACGTGTCAAACGTAGCTTGGAGAAGTGTTTATTGTTGTATTTCGGAAAGTTTTGTGCATCGTTGTGGTGTAAATATGTCAAAAAGGCAAAGG…	JABXWE010024972.1:14195-16608
Coleoptera	Elateridae	Limonius californicus	GCA_014611495	Limonius californicus-5	LiCa_5	2374	1197	399	6	0	16/16	CCCTG/CAGGG	TTAA	TTAACCCTGGAATGCTATTGTACGTAAAATTTACGTGTGGACTACATTTTTTTGCTCGCCATTTTATTCTCATCAGCGCCCCCCTCCCCAGCCGCCAGCAGTGCTTTGGGTGATCTATCGGTAATATCACTCGCATAAATTAGTATGCCTAAAGCGTTCGTAGTACTGGTTAGAGCCGAATTCTTAAAAGTCGACACGTAATTTTTACGTAGCAATAGTATTAAGCGTTTATAGTAAATACGTAATTTTGACGTGGCAATAGTATTAAGCGGTATAAGATTACCCAAAAATGTCTCGTAAGGGTTTAACCGAAAAAGAATTGGAGGAACTTTTGTATCAGAGTAGTGACAGTGAAACCGAGGATAATATCGAAATTAAAGAAATTTATAGCAGTGACTC…	JABXWE010104189.1:12776-15157
Coleoptera	Elateridae	Limonius californicus	GCA_014611495	Limonius californicus-6	LiCa_6	2692	1551-1656	517-552	6	5	13/13	CACGT/ACGTG	TTAA	TTAACACGTTCACTGCCCAGGACGTTAAGTAACGTCTTTTGGCGGTCCCGCTAGGCGCCCAAGACGTACTTCTACGTCCAATTCAGATCGCGCTTCAAACTGCTGCTGTTTTGTGGGCGTTGCTTTGTCGTCAGTGATATTGGAGGGGCCTGTTGTAAGGACCTTATTTTCATTCATTTTGAGTTTGGTTGCCGGTTAGAGTGTATCACGATGGATCTTCCGAGCACTTCAAAAGCGACTTCGTCGCCTGCTCCAGCACGGCCTAAAAGGTGTGTGCATGCTTTTCTTTGTAATTAGTGATGCTAATAAACTGTAGTAATTTTGAATTTTAATGAAAATTATGTAGGGCAACTATTTTATTAAAAAAAAAATTAAATTTTAAAACAAATGTGGTTTTAT…	JABXWE010000724.1:41737-44424
Coleoptera	Elateridae	Limonius californicus	GCA_014611495	Limonius californicus-7	LiCa_7	1537	804	268	12	0	14/14	CCCAT/ATGGG	TTAA	TTAACCCATTTGGGACTAGTGGGTCGTTTTCGACCCACACAAAAAAAAATTGATTTTTAATTGAAATACTTAATATTTGGCCGTCATTTTTACGTAATTTGCTAAACCAAGATCTTAAAATAGACCTGTAAGAAAGAATAGGTTTTAAAACATTTTTCTGTATTTTTTATGATTTTTCAATTTATGGCATGAAGCACGAGTTTGAACAGGACCGCTAAAAATCAAGTACAATCAGGTACAAAAATTTTGTTATTGATGTTTTTTTCAAATCATACAATCTAATATCTTCAAGTTTTGTGTGTGAATAGTTATTTTGCTGTTATCTTTCATATTGATAAGAGTATAAACAAAGAAAAACGACTGGGTCGTTTTCGACCCACTGGTCTCCTAGAGCAGTAT…	JABXWE010078230.1:5497-7041
Coleoptera	Elateridae	Limonius californicus	GCA_014611495	Limonius californicus-8	LiCa_8	3070	1911	637	5	2	12/11	CCCTT/AAGGG	TTAA	TTAACCCTTTAACGCTCACGCAGATTTTTGTAAATTTCCCTTAGTGCACTGTGGCTRCAAATGTAGCCACTTTTTCTAAGGGTCATAATGGCTAGCTCTGGCGTACTAAATGGAACCTTATTGACAAATGCATATTTCCTAAACGCAYGGTGGTTACACATGTCGACACTTTCCTACTGCGCATCGTATTAACGTATTTACTGTTGAATATTTAAAAAGTGGCTRCATATGTAACCACTTACTACATGTTGTGCATTTGGAGTAGTAAGCATTCACGTGTTTTTTTAAATTGTGGATTGTGTGTTCCAGAAAGGTAAATATGAACGGAAATTATTGCATAATGTTTTCTAATCTCTTAGATAATGCAATTTCACGAGTTTTTGTTAAATTGTGTGTATA…	JABXWE010063940.1:1147-4224
Coleoptera	Elateridae	Limonius californicus	GCA_014611495	Limonius californicus-9	LiCa_9	2626	1944	648	5	4	14/14	CACGT/ACGTG	TTAA	TTAACACGTTAAGCGCCACCATAAGATTGATTTTAATTTCCCTGTGAGCCATGCATTTTTTTTTCGTTTATATTATTGTACAATTGTTGCTAATGATATACTATGGTGCGATTTTCTTGTTTTTCTCGTAATTGCTGAGTAATTAGCGTGCATCTAATTAGATGCAGTGGCCGACAAGTCAAATCATGGTATATTTGGCCATATGCATTTTCTCAGATGCACGAAAAATGCATGTTGAAACATGCAAAAGCGTCATTGCAACAGAGTTGGTCACTGTTTAGTCGTACTCTGTCGGTTGTGGTTGATGTGTGCGGTTACTGCGTGCTACAATAATGGCTGGTGGTTATGAAAAAGAACAGGAACGATTAGAAAAACTACTGCAAGAGTTTCTTTCTGATG…	JABXWE010045684.1:10632-13266
Coleoptera	Elateridae	Phrixothrix hirtus	GCA_024586415	Phrixothrix hirtus-1	PhHi_1	2394	1749	583	5	5	14/14	CTCTT/AAGAG	TTAA	TTAACTCTTTCAGGTACAGTGGCGTAAAATTTAAACCACTTATTTTTAGGACAGTCATGTTCGGTGGTACAAAAAGTGTACCACTAGTTTTGAATAGATTACAGTATAAGTATGCCGGTTTAAAACTTATACCATTACACAAACGCTAAGTTAACATTAGATCTGTGTGGTATTAAACTGCGCGCTCAAAGAGTGAGGTTATATATACGTTTTATACATGTTTCTTGACACTTAAAATTTGTTGCTTCATATTTAGTCAAAAATAGTGTTAAAACGTTTGATTTCAGAAAAATCTTGTTTCAAACGAAATATAAAACATCAAAATAAGGTAACGATGTTTTTTAAATACAAAAACTTGAATATTTATACTCATTTTGTATATTCTAATTCAGGGTTCAA…	JALQSN010000010.1:3469235-3471636
Coleoptera	Elateridae	Rhyzopertha dominica	GCA_025024175	Rhyzopertha dominica-1	RhDo_1	2502	1929	643	8	8	13/13	CCCTA/TAGGG	TTAA	TTAACCCTACATCACGTATTGTATCACATTTGCTACATCTGAATTAAATCTGCTCTATATCATTTACGAAGTGCTTTCAGAAGTTACAACTTGTTGTATCTGATCTGCTACGTCTTAAGTTCCCTTACTATAAGGTCCACAATCGTAAATGCATATAGTGACGAATTTTACATCGACGTGTGCGCCACCACTTCCTATGTCAACAAGTGCCGGCAGTAACGTGACGACAAATTTCATCACAATATTGTTTATTTTGCAATAATTTTCGCGAAAATAAAGTGAAACTGTATTGTTACAGAGTACTCAGGTATGTTTCTTATTCATGTATTTACATTTGTGCACTTATCATTTACAAATTTCGATCTCTTTTAGGTCGTATCATATCTGATACAAAGCGGA…	QCXZ01000138.1:34096271-34098780
Coleoptera	Elateridae	Rhyzopertha dominica	GCA_025024175	Rhyzopertha dominica-2	RhDo_2	2464	1857	619	3	1	18/18	CCCTC/GAGGG	TTAA	TTAACCCTCATCTGCATAGGTGTGGGTCTAACGGACCCAACGTCACCTATAACTTGCAATACAATTTTTATTTATGACTTAAAAAATCCAAATAAATTTATATGTATTCCTAAATGTTTGCCGATGTATCATATATAGTGCGAAAATCTTTAGAACGCATCTTTAATTATTTATTGACTCGAAAATCTTCAATTTGGTCCGCTGGACCCAACCCATGCAGATTAAGTATAAAATTCGCTTCATTTATTTTTTTTTGTATTGACTGTACTTCTTCGCTAAGATTCTAGACTGTTCAGAGCTTGCTTTAATTTTCCTGGAATTATATTGCGGAACCGGTAACCGATTGAAATCAGTAGTTCACTACTGTCACTACTGTCGTAGTCGTATGTTGTGTCGTGT…	QCXZ01000138.1:32365306-32367775
Coleoptera	Elateridae	Rhyzopertha dominica	GCA_025024175	Rhyzopertha dominica-3	RhDo_3	2192	1755	585	3	2	15/15	CCCTA/TAGGG	TTAA	TTAACCCTAGAACGGTACCATGGTGTCGCGGGTGACACAACTAAAATAAATTCCCACTCTGTATACGCATTTTGGTAGAGGGGAGGGTGGGCTCTTATCTACCTTTCGGCATACAAGTGCAGCTTCGGACGCAGCAGTTGTCAGTGATTTTTGTGTTTAGTGTGGGTTGCTGTCCCTCATTGTGTCACATACGACTCCACGATASCATTYTTGATAAAACTTTCGTTTGTATAAAAAAACGATGTCCAGTAGCAAAGGTTTGACGGAAGCGGAGCTAGAAGAAATTGTACGTTCCTACGAGAGAGGGGAAACGGATTTGGAMGATTTGGTGCCTAATATTCCCGCCATAGAGAGCGAAGACGACGAAAGTGAAGACGAAGAATTTATAGAGAGCGACAA…	QCXZ01000064.1:20280641-20282840
Coleoptera	Elateridae	Rhyzopertha dominica	GCA_025024175	Rhyzopertha dominica-4	RhDo_4	2526	1464	488	6	0	15/15	CCCTT/AAGGG	TTAA	TTAACCCTTTCAGACCCGACGTCCATTACAATGGACACTGAACTTAGAGGGTTCTGTAAAATTAATCTTAACATCTATTACAGTTTTCTAGTTGACCTTGTGTTAAAGAAACCTGTATTATCATAAATACATGCAGACAGCGCTTGCTGTTCATACTGTCATCAAAAAAATCTGCTTATATGACAGGCGTACAATGGCGGGAGTAGCAAGTTCTTGCAAACGTAAGTAAAATCCATTTTATTTTTAATATCGGGAACTCGCATTGCAAAAAATTTGTATTTGATAGTATAATAAAGGTTGAATGTAGTTATTATTGGCATTTTAGTAGCTCGTAAACGTCAAATGTCACTCAAAACACAGTATTTATATCACTGTCCATTATAGTGGACACTGGGACTA…	QCXZ01000064.1:6195002-6197533
Coleoptera	Elateridae	Rhyzopertha dominica	GCA_025024175	Rhyzopertha dominica-6	RhDo_6	2467	1248	416	7	0	15/15	CCCTT/AAGGG	TTAA	TTAACCCTTTGAAGCACAGTGGTTACTCAGTAAAACCACCTTTTTAAATTTATTTTACTCCTATTCAGCATTCTGGTATCTCGCTGAAACCACATAAGGCATGCGTACTAAGATGCCTGTTTTAGAAATTGCCTAACTTATACTTTTTTCAACCTCGAAATTAAAGTTGTGTCGATGTTTGTATTGGGACTTGCTCCTGCTGTATCAGTGTCGTGATAGTGACTCATTTTATTATTATTATCGTTTATTCACAGTTAAATAAGGGTAAGTAAATTCTGTAAATTGTTGCTATAAATATTTTACTTGTTGTAACGACAGGCGCATGTTCAATTTTTGTTTACATTTTGAGGTAAATAGTAATATGCAGGTGGTTGTACAGTGATACCACTATGCAGTAAA…	QCXZ01000064.1:21242001-21244475
Coleoptera	Elateridae	Rhyzopertha dominica	GCA_025024175	Rhyzopertha dominica-7	RhDo_7	2225	1209	403	4	0	13/13	CCCTT/AAGGG	TTAA	TTAACCCTTTGAGTACATTTGACGAGTGAGACTCGTCATGTGTTTACTTGGGCGAAGTTACGGTGGACGAGTCTGACTCGTCATCTGAGTTTGATAAGTAGGCGTTGATTTTTGCGACACCCCCGCTAGTTGGCGTTGATCGCAAACAATTGTCTAACG?TTTTTTT?TCGACATCTTACAGTTGCAAATAAGGTTAATTCCACTTATTATTATTTTATCCCTG????TTTTTTTGATACGCTATTCTAAGATGTCTGAATTAGAAAATTCATTTTATGAAAGCGATAATGATAGTTCCGATGAAGTAGAATTAAATCTGTATGATAACAGTGATTGCAGTGAATTAGAGAATGAAAATGATGAAAACGACAATGAATTGGAAAGTGATACTGACAATA…	QCXZ01000137.1:67555699-67557924
Coleoptera	Elateridae	Rhyzopertha dominica	GCA_025024175	Rhyzopertha dominica-8	RhDo_8	2584	1860	620	5	3	12/12	CCCTT/AAGGG	TTAA	TTAACCCTATGTCGGATATTGTAACCAAATGGTTACGGTGGTTTTCGCTTATTAAAATCTGAGAATCTAAGGTTTATATTTCATAAATAGCCAGTGTTGCCATTAGGTTACACAGGCAGCAGTCCGACAGGACTGGTTTCGCCATCTATGAAAGAGAAGCAAAACTAAATTTTGACATTTATGTTTGGTTATGTTTGTCGTTGCCGTGCGGTGCTGCGTAGTAGATGATACGAATGGAAAGTATACCTCACAAAAACTAGCTTTTTACAAAATTTTTGGTCTCTTGCTGTAATTTAGTTTCTAATTGATTCAACAGTAGAGATTTTACAGGTACGTTGTTTTTACAAGTTGCTTGAATTTACATTCAAAAATATACGTGTCCATATGGTTACGGTAGCC…	QCXZ01000137.1:2910552-2913143
Coleoptera	Elateridae	Agrilus mali	GCA_029378335	Agrilus mali-1	AgMa_1	2322	1314	438	3	0	8/8	CCCTT/AAGGG	TTAA	TTAACCCTTAACAACCCACAAGTGTCTTGCGGACACAATTTTGCGTTTATGTTCCTTCATAAAAACTTAAGTATTTATTTTTATGAATCGGCCTTTTATCTAATCTATCTCCAATGTTTTAAGAATCTAAATGTGCAATGAAAATATTTGTAACGTGGATAATTTATTATTTCTGGTTAATAAACAAAAATAGTACTTCATCAACCCAGAAGTGTCCAACAGACACAATAACATTTTGTTTGATTTGAGTATGAAGGTAGATTGCTTTTTATTTACATTTACTTATAATCTTATGGTGTCCGGTGTCGGGTGGGCAATAGCGGCTGCTAGACCTTTGTTTGTGTTATAATCGTAGTCTTTGTTATCGTATCACGTATCAGTGATCAGAAACTTTTGTCA…	JAQSLM010000006.1:12513894-12516214
Coleoptera	Elateridae	Agrilus mali	GCA_029378335	Agrilus mali-10	AgMa_10	2510	1734	578	3	2	20/20	CCCTT/AAGGG	TTAA	TTAACCCTTTAACGACAACAGGGACATATATGTCCCGGGTATGAAAAAATCATTAATTTGATTAGTTTTGATGTTTTGAGAAAATTGTCAGGTTATTATGTCCTAGATGGTACATTCTCTAATTCTGATAATGGCAACCGTGTACAACTGTCATCTGTCAAATTATATAGTCTCTGAAAGGTTCGCGTAAGTTGCACGTGTTATTTACTTTTTTTAGAGTGTTGTGTAATTTAGAAAACAGGCTTAAAAACTTATTGCAGTCAGTGATAATCACTCACTGGTAAGTAAATTATTATTTAATATTGTTGTATAATACTTACGTGAGATATTTCTTTTCGTTTTTCCAAAAAACTGTAAAGGGACACAAGTGTCCCTATGGTCGTAAAAGTATACAAAATA…	JAQSLM010000023.1:35991-38507
Coleoptera	Elateridae	Agrilus mali	GCA_029378335	Agrilus mali-2	AgMa_2	2388	1722	574	3	2	17/17	CCTTC/GAAGG	TTAA	TTAACCTTCCGTAGCTAACACGCGGTCTGTGAGACCGACACCTAATAAAATTTCCGATTATTCCCAGAGGAATCGCGAACGCGCTTGGCCATTCTCAATAGCTGATTTTCTAGGGCTAGTGGACTCAGTATCAAAATTACAGCGTAGGTGAATTGTTGTAGCGTGTGTTATTAAGTATTCGGTCTCTGAGACGGATGTTAGTTGCGGTGTAACTTTTGTGGTAAGTTACATTTTTTTTTTATTTTGTAAGAATTGTACTAATTATGTATTGTTTTTAGAGATTTCCGTAAATATGGCTTCTTTAACTTATGAAGAAGAAGAAAGACGACTACAAGGTAGGTATATTTGATGAAGTTGAAATCGACGTAGACGTAGCAGAAGATAGCGATTCAAGTTTGG…	JAQSLM010000003.1:20810452-20812838
Coleoptera	Elateridae	Agrilus mali	GCA_029378335	Agrilus mali-3	AgMa_3	2402	1371	457	3	0	14/14	CCCTT/AAGGG	TTAA	TTAACCCTTGAGTGACCAACAGGGGTAAATGAATTACCCCAAAATAATTTTTTTTAGGACTACTCAGTCAAATATTTTTTTTTTTACTTTHCCATGATTCATGTTATCCTGAAATATACCTMAACTAATTATATTTTACTTGGAATTTTGTGTTTATCTAATTTACATTGATAGTTGTTATGAATTTTATAAGAGGGGTATGCTAGTTACCCCTGTTGGCCTTCTACGAATTGAAAATGTCCCGAGTTAAAATTCGTCGAAACTTGGAGAAATCGATCACATACGATATCTGTTACGGCATAGAATTGTTTTAGTTGAGTAGGTACCGTCGTACAGTCACAATGGCACGTAAATATTTGGGAAATGATGAATTATGTAAAGCATTAGAGGATAGTGACA…	JAQSLM010000007.1:15995511-15997904
Coleoptera	Elateridae	Agrilus mali	GCA_029378335	Agrilus mali-4	AgMa_4	2472	1851	617	3	1	11/11	CCCTT/AAGGG	TTAA	TTAACCCTTCAAGTACTGGAGTTACCATATGGTAACACTTTTAAGTTAGATTTCTAGATTCTCTCAAATATAAGTTTACACGAACTAACGCTAGATAGCATCTCAAAGGCATTGTTTAGGTACAAAACTAAGCACGTGTTTATGTTTTGCGGCCGAGAACTCTGTTGGTCTTTTAAAATACGGTGAAGAACTTGTGCTGTTATCGGTTTGGCAGAAAAATGGATATCCGCTTTACGTAAGTTGCAATACACTGTTTATTTTAATATATTTAGTCAAACTAGTAGTATAGGAGGATATGCAATAGATGAATTAACAACTTTATCTGCAAACATTTGCAGTTGAATGTCTGTGTTTTAGTCAATGCATTCGTTTTCTTCCACGTTACCATATGGTAACGCT…	JAQSLM010000005.1:14010745-14013224
Coleoptera	Elateridae	Agrilus mali	GCA_029378335	Agrilus mali-5	AgMa_5	2396	1731	577	4	4	12/12	CCCTT/AAGGG	TTAA	TTAACCCTTCGGAGGTGGCGCCAAGTCTCACAGACCCAATGGCCCTCTAATCGTTCGGAACATCTCGCTATTCAATCGTAAAATTCTGTACACCCGTGTATCTTCTTACCATGGGTAGTAGTACTGCTACAGCAAGCGAAGTGTGTGTAGCTCTTACTACGAAAAAGTTATTTCGTAAAAAGTCTGACAAACTTGGCGCCACCTTTGGTGTTACTTTTTTGTGTGGTTATAAAATTTTCTACTTGGTCTGATACGGTAAGTAGTTGTGATTATTTCTGAGAATTAATTATTTATGTGGTTATGTACTGATTGTAAATAAGTGAACGATTTGTTATTTTAATTTTAGAGATGAATTGGTCGTACGAAAAAGAGCAAGAAAGATTACTTGGTCTGTGGGAG…	JAQSLM010000006.1:10613804-10616207
Coleoptera	Elateridae	Agrilus mali	GCA_029378335	Agrilus mali-6	AgMa_6	2540	1851	617	5	2	20/20	CCTTT/AAGGG	TTAA	TTAACCTTTAAGTACCGACGTGCGGTCTGACAGGCCCCGGCATGCACTTGACTTGCTACTTTACCCCTTTCCCCGCGGAATTCCGATCCCTGCTTTTAAGTAGCTGCAAGGACAGTGCCCACGTTGACGTCGAAAGGGGAAGGCGTGACGTCGAGCGCGTATTTGGTGAGTGATTACGATTTGAAATTCCGACGCGGCCTCGCAGGCCTCACGTCGGTACTTACGTAAGTTTTTTGTTTTATTTCTTTGTTACAGTAAACTCCCATTTTTTACAGATATTGTAAACTATGGATTTACCAGGACCTTCAGGTAGTAAAAGAAATAGTTCTACGACAGATTCACAGCATTCAAAGATACCTCGGATTACTCGGATGGGTATAAATGAATTTAATCCAAATT…	JAQSLM010000008.1:304420-306963
Coleoptera	Elateridae	Agrilus mali	GCA_029378335	Agrilus mali-7	AgMa_7	2395	1770	590	4	4	16/16	CCCTC/GAGGG	TTAA	TTAACCCTCCGTTAGTCGCGCGGGTGACAGGTGTCACCCACTCCTGTTTATTCAAGTACAGCATGTTTTTCGTATTGAATACGCATGCGTGACAAACAGTACCTTTCAACAATTCTGCCGGGGTGCTGTATACTTAACGTTTGTACTCTWAGTGCGACGTACGAAGAGGGAGCGCCTATCAAAGTACTTTG??????????GTTGACAATTGTCACCCACGCGACTAAATGCGCAATAGT??TTGGAGTTAAAGTTATTACTATTTTACAAATTGGTGCAGGAAAGCAACAGACTTTGAAGGTGTATTGAGTAGT??????AAGTAAATTTTTAAAATGTT??????????TGTAACATAGAGCTTAGTAATTATAAATTAATTTACAGAAAATGTCTG…	JAQSLM010000007.1:14928262-14930614
Coleoptera	Elateridae	Agrilus mali	GCA_029378335	Agrilus mali-8	AgMa_8	2372	1779	593	6	4	18/18	CCCTA/GAGGG	TTAA	TTAACCCTAGACAGCATACGTGGGGTCTAACGTACCCGAGCGCGTATTGTTGCATGCTTAGTGAGCGCATGCGTTAGTCGACTTTGACGAGCCTTCGTGTAAATTATTCATTTTGTGTCTTCTCAGTGATGCTAGAACGGCAGCGCAATACCTTCGTTGCTTCTCAATTAGAGAGGTGTCGGGGTCTACGTAACTCCAAGTATACTGTAGTGTTCTATTAATCCTAAATTGGCATGTTCGACTAAACATCAAAAATGTCCAAGAAATACTTAACAGACGATGATTTGGCTGCTTTATTGAACAGACAGGATCCCACATATGACAGTTTAGATGAATTTAACGATTCTAATGATGATGATGAGGATTATGTCGTCGAAGATTCGTGCCATGAGAGCGACA…	JAQSLM010000009.1:15523525-15525904
Coleoptera	Elateridae	Agrilus mali	GCA_029378335	Agrilus mali-9	AgMa_9	2453	1368	456	3	0	17/17	CCTTT/AAGGG	TTAA	TTAACCTTTAACTACTCGCGTTGGTGTAAAATATACACCATTTGCAGAGAAGGAGTCACCACTTTTGTCCAACGCTACCCACACCGTTGCCGAACCATCTAACCTATGGTTGAAGTGTCCACTACCACTAGCCTCAGTTGCAGTGCTGTCGGTGTCGTAACAAGTTAGATATTTAGCATAAATTCTGTCCCGGTGTACAAAATACACCACGCGAGTAATTATGTAAGTATTCTTAAATCACTGTTTTGAATTTATCGCCATAATTTTGACATTGTTATGTTAGAAGAATACATTTTTGACAATGTCCCACTACAAAAATATATTTTAGGAATCGTATTCCCGTCAAAAACTCAAACCGATTGACACAGCAGGAACTTGAAGCTATAGCTCAAGTTATAG…	JAQSLM010000009.1:13454917-13457377
Coleoptera	Elateridae	Agrypnus murinus	GCA_929113105	Agrypnus murinus-1	AgMu_1	2458	1425	475	15	0	16/16	CCCAG/CTGGG	TTAA	TTAACCCAGATATGCCTAATGTACTACATGTAGTACACCCTTGTTATCCCCTCATTTTTCAATACTAGCGTACTCCCGCTATTGTTGAACATAACTACACATTTTTTTGGCATCTAACAACAACATGCAATTGCTAAACAATCTCAAAACCGCGCCTTTTGACGTAAACGTCATATGAAAAGTTAGGTTATTCAAGAAAATGGACGACTATGGTGTGCGCTTTGCGAGGTAAGCTATTTTTATATTCTAAAATTCACTTCAAAATCAAATTACTGATCTCAATGTGTAGTCAAATAACGTATCTTTTATGTGCCATATCAAGATTTTGAGCGTTCATGATTTTTGTTTCTCATATTTCGTGGTTATTTATGGTGTACTACATGTAGGACATCAGGCAAA…	OV816031.1:66940135-66942598
Coleoptera	Elateridae	Agrypnus murinus	GCA_929113105	Agrypnus murinus-10	AgMu_10	2491	1464	488	8	8	18/18	CCTTC/GAGGG	TTAA	TTAACCTTCCGTTAGTCGCGCGTGTATCCAGCAGATACATGCGTTTGTGATTTATAAATATTTCAAAAATAAATAACGTTAGAATTACAATTCTCGGCGTATTCCTCGACTAATGTGTTCTGAACCGTTTCCTAGAAGGGCAGGTCAAAATTCCCTACCCATTTGCCGTTATGGCCATAAAACCCAGGACGGGTCCGGCGCGTGTACCTGTGAGATACAGCGCGACCAAATGTGTCACAAATATCCTACCGATTTGCTTATTCAGTCTTTTCGAAAACTTCGTACGGACGAGTTGTATGAATTTTAATATTGTGTTGTGTTTCGTTTTTTTTGTTTTTCTACAATGAGTACAAAAAAATTCGATCTTACTAAACCGGAAGACATCGAGGAACTCCACCG…	OV816025.1:100768457-100770955
Coleoptera	Elateridae	Agrypnus murinus	GCA_929113105	Agrypnus murinus-12	AgMu_12	2400	1833	611	7	7	16/16	CCCTA/TAGGG	TTAA	TTAACCCTAGCATGACTGAGCGGGGTACATTTTGTACCCCAGAAACGGTTTTTTTGATATAACTTTTTAACGAATACATTTTTTGCTTTAACGATTTTTTAATGTGCCTAAAAAAGCATTTGGGATATGCTGTATTGCTTATTTCTCTTCTCTAAATTATTAATTTCAAATAAAAAAAATATTTGTGCTTGGGGTACATTTTGTACCCCACTCAGGCAACTATGCAAGTAAAAATCTGAATATTTTTTTCGCATGCGCAATAATATTTGCTTGTTCTAACCTCATTCTTTTAGTACTCTTTATCAGGCTCTTCATTACTGTTCATTTTAAAATGTCGAATCGACGAAAACTTGATTTAACTAATGAACGTGACCGTGATATAGCAATCGAGTGGTTGGA…	OV816031.1:86474378-86476785
Coleoptera	Elateridae	Agrypnus murinus	GCA_929113105	Agrypnus murinus-14	AgMu_14	2315	1725	575	4	4	19/19	CCTTC/GAAGG	TTAA	TTAACCTTCCGCCACTGGCGCGCGGACCCTCAGTCCGCACAATATTGTGTTATTGATTTGTTTCAAATTCCCCCACTTCTCGAATCGGCCCGTCTAGGTATTCCTCGAGAGAGTTTCAAAGATCATTAGTTGAGAGTTGGAAGTGCGTAAGTGTGGTAGTTTGCATTTTATAAAGTTTTGCGGAGCAAGAGTCCGCGGCCAGTAACAGTTACATTCTTTGAAAGTTTATACTTAGATTTAATTGTTGAATTTTCCAAAAGGTAAGGCACGTGTATTCATACTTAGAACTAGAATATACATGTAAATATACTTTAGATGTATTATCCTACATTATCCTACGAAAAGGAGCAGGAGATTCTGCATAAACTTATGTTAGAGTCCTTGAATGAAGAAGATGAT…	OV816024.1:110675191-110677513
Coleoptera	Elateridae	Agrypnus murinus	GCA_929113105	Agrypnus murinus-15	AgMu_15	2323	1821	607	5	3	17/17	CCTTT/AAGGG	TTAA	TTAACCTTTAGAGGCCTAAGTGGGGGACATTGGGGACCCCAGTCTACATGTTGTGAGTGGCAACACTGTTTAAGTTACCAGTATTGCGTTTAGCTTCTAGCTATGTGTCAACAGTAATTTAAGGTTATGTGTCACCAATTGTCGTTGACTAATTGCTATAAATTTAAAAGTTATTACAATTTCCGGTGAGTGGGCCCACAATGTCCCCCTCTCAGGCATTTACGTAACCAATATATATTTTAGATAAACTGGTTTTGTGACATTGTTTTTTGAAAAATGAGTGGAAAGAGAACTAATGTACCTTTGACTGAAGCAGACCTTCAGAAATTAGCCGATAATTTTGGAAGTTATAGCGATGAAAGTGATAACGAACCTATAGACAATCAAAGTGATATTTGC…	OV816024.1:140210155-140212485
Coleoptera	Elateridae	Agrypnus murinus	GCA_929113105	Agrypnus murinus-16	AgMu_16	2380	1818	606	5	3	13/13	CCCAT/ATGGG	TTAA	TTAACCCATTAGTGCATGTGATCCGATTTATCGGATGCGTCATTAACGCGTTGCTGTCACTTACGATACATAACCTTAAAGTTACTTTTCAGTTTGTATGAAACTTTAACGTTTAATTTATATTCCCGATTTGTTGTAACAGTGTTTTTTGAGTGTTTTTGTGTTTTATACCCATTTCTTTAGAGATGGATCCATCGCTTTACAACACCTCTAGAGGAGGGTAAGTAAATATGCAAATATATGTTGATAAAATCACTCTACTAGAAATTTAGTGCTGAATTTTGATTGTCAAATGTTTATTTTACTTGTTAGTGCAACTAACAACAAGTATCAATTGTCTGTTTGCCAAATATAGCGTATTCATTTTCAGATCCGATATATCGGATCGTATGCGTCATG…	OV816027.1:46038794-46041181
Coleoptera	Elateridae	Agrypnus murinus	GCA_929113105	Agrypnus murinus-18	AgMu_18	2515	1860	620	6	6	14/14	CCCAT/ATGGG	TTAA	TTAACCCATTCGCTCCCACTGTACTCATTTGAGTACAACGTCAAAAAATATTTTTCAGAGTCATCTGTGAACGAATTTCCATAACTAAACATTAGGTATTGGTTTGTGGTACAGTTTTCTATTATAAACCAGAACTTTCATGTTTATAACCGTAAAAGTGATCAGTTTACAATTTGTTTTCCCGCCGGTTGTTTGGCAGAAGCACATGGTTGAGCGCACCCTTGTACAAAGTATTTTATTACATCTTTCCTGTTGCTTTTTTTTGGTGATTATCTTCATTTCCTAATAATTTATACCTGTTTCAAGGAAGGGACAATAATGTAAGTTTAATTTTATTTTTACTTACGGTAATATATTCCCAGAAACTTTGGTGTACTCGATTGAGTACAATGGGATAGT…	OV816027.1:48898678-48901200
Coleoptera	Elateridae	Agrypnus murinus	GCA_929113105	Agrypnus murinus-2	AgMu_2	2541	1824	608	6	6	18/18	CCTTC/GAAGG	TTAA	TTAACCTTCATCGAACCAAGGGGGGGTGCAACTGCACCCCAGAATTGGTTTTTTCGCCGTAGCAAAGTAAATATTTTTTTTTTAGTTTTGATACTTCATGACTTTGTTAATCAATGCTTTTTACGGCCTGTGCGTTATTTTGTAATTTTTAATTTATTTCACACACACGGATAAAAATAAAATAGGCACTGGGGTGCGCGTGCACCCCCTCCTTAACACTTAACGTTACAACTTTATTGTAGGCTGCGTTGTCGGTTTCCAATGTTATATGTCATTTCAGATATAGCAATAATAATTATAAGATTTTATTTTGGTCAAAACGTCTACAATATTTCAGTCAGGAAACGTTTCAGATTGCTGTAAGTTATTGTGTGCTATTTCTAATTATTAGATTTCTAA…	OV816030.1:3942050-3944598
Coleoptera	Elateridae	Agrypnus murinus	GCA_929113105	Agrypnus murinus-3	AgMu_3	2544	1872	624	3	3	17/17	CCTTC/GAAGG	TTAA	TTAACCTTCGACTGAGCACGTGGGGTCTTGTCGGACCCCACTCTCAGATTTTCTCTAAAATCTTTTGATAGAGAATTTATAGTGACTCTATTTTTTAGAACATCTCTTTTTAGATGTTTATTTATATATCTGTATATTATTCGTACAACAGAATCAAATCAAATTCGACAAAAAAAATACTGAATCCAAAACAAGCACGGATGTGCACTTGGGGTCTGTTGAGACCCCAGACAAACAGGACTCTCAGTCGTCTGTAGGTGTTCCGTGGTGTTATATTTGAGGTGATTGTTTGTGTTTTATTAGTGCAATACTATGGATGATTATATGTAAGTATAATTTTTACATAAATTTCTGTTAGCTATGTTGTGTTTTCATAAAAGTTTAGATACAAACATTACA…	OV816031.1:111847042-111849594
Coleoptera	Elateridae	Agrypnus murinus	GCA_929113105	Agrypnus murinus-5	AgMu_5	2446	1566	522	6	6	18/18	CCCTT/AAGGG	TTAA	TTAACCCTTCCGTGACCGTGCGGGGTAATTCAGTTACCCCAGAAGTACATTTTTTATAACATTTTCTCAAATAATTTTTTTACAGCAAAATCCTCTCATGTAAGCCTTCATTAATCATTAACGTATATTGTCGTATCATACCTATTGTATTTTTATTTTAAAAAATACATTTTTTTCAATTTTTTCGTGATGGGGTTACCGAGTTACCCCGCACGGGCTGTCTTGCTCTAGTAAATTAATTACGCGGACAAGTTAAATCTTGCGTGGACTGCTTTTGTTTTATTTTGTAAAGCATAAAGTCACGTCTCGCATCGGTCTCATTCTCATTTTGCTTGTCACCATGGCACGTAAAAATCTGACAGATGAAGAACTACGTATAATATTAGAAGAAAGTGATAG…	OV816030.1:51681309-51683762
Coleoptera	Elateridae	Agrypnus murinus	GCA_929113105	Agrypnus murinus-6	AgMu_6	2685	1461	487	13	13	14/14	CCCTT/AAGGG	TTAA	TTAACCCTTATGTGGCGGCAAAAATAATACAACGTTCATGGCTGGAGGTGGTACCTGGGTACCACTACATATTTTCAACGGTGTTGCGTGGATTGTTGTATGTTTATGCGCGTGCGCAAGCTTAACGGTAACGTTAATGACTTGTTGCTTTGTGTCCAGTCCCCTCTCTCTCTCATCTTATGCTCCAGTCTGGTTTGTGATCTCGTTGAAGTGTCAGTGTCAGTTTTTTCAATTGAGTAAAAAGGATGTCTACCATTCGAGGGGATATTGCTGGTACATCTGGTGGCGGTAAACGTAGTAGTGCAGCTTCTGGAAGTAATGAAGCTTCGAGTAGCGCTAGTTCTGAAAAGAATAGAACCCACCGGCCCCCTGTATATAGCCCTCCATATGATTATAGAG…	OV816027.1:46276544-46279236
Coleoptera	Elateridae	Agrypnus murinus	GCA_929113105	Agrypnus murinus-7	AgMu_7	2512	1818	606	3	3	14/14	CCCTT/AAGGG	TTAA	TTAACCTTCCTCCCCACGTGTAGAATTTACTACGTTATCCCACGACGCGGGTACCAGGGTACCCACACTGTGATTTTAGTAAATAGAGCTTGCGCTGCTATTTACTGTCATCAGTGTCGCTCGTTTATAGTTCTGCGAGGATTGAAGTGATTTCAATTGTTGTTTTAATATTTTTTTGTGTTGATCAAAATGTCAAAATGTCGTAGAGAGGTTTCGAACGGAGAATTTAAACGGTAAGTTGAAATCTGTAACATTTGTCTGACATAACCTCAAATTCTAAAAAGCAAAATATTTTTTTGCTAAATTTTTTATCTAAAAATGTTAGTCTACTAAAACACGTTTTGAGGAAATATGTTTATTTTGTAGAATGACTTATGAACAACAAATGGTGTATCTTCG…	OV816024.1:131443401-131445982
Coleoptera	Elateridae	Agrypnus murinus	GCA_929113105	Agrypnus murinus-8	AgMu_8	2574	1836	612	4	4	14/14	CCTTC/GAAGG	TTAA	TTAACCTTCCTCCCCACGTGTAGAATTTACTACGTTATCCCACGACGCGGGTACCAGGGTACCCACACTGTGATTTTAGTAAATAGAGCTTGCGCTGCTATTTACTGTCATCAGTGTCGCTCGTTTATAGTTCTGCGAGGATTGAAGTGATTTCAATTGTTGTTTTAATATTTTTTTGTGTTGATCAAAATGTCAAAATGTCGTAGAGAGGTTTCGAACGGAGAATTTAAACGGTAAGTTGAAATCTGTAACATTTGTCTGACATAACCTCAAATTCTAAAAAGCAAAATATTTTTTTGCTAAATTTTTTATCTAAAAATGTTAGTCTACTAAAACACGTTTTGAGGAAATATGTTTATTTTGTAGAATGACTTATGAACAACAAATGGTGTATCTTCG…	OV816024.1:131443401-131445982
Coleoptera	Elateridae	Agrypnus murinus	GCA_929113105	Agrypnus murinus-9	AgMu_9	2386	1857	619	3	2	14/14	CCCTT/AAGGG	TTAA	TTAACCCTTAACTCGCGATCACGGTATGTCATACCGCTACAGTAAATTCAAACTTTAATATCATTTGAAATTACCGCTCTGAGATGTTGGAAGCTTGCCTACCTTTAAGACGTCATATTAGCAGGAAACTGAGAAAATTTCGTTGTCATCAGTCTCTTAGTCATTAGTGTGCGGACATTTGACCAGAGTGCACGCGGTCTAGGATACCGATATTCGCGAGTAGCGTTATTATTATTGATAAATATAGTAGTGTTTACAGCTGAAAAAATACAATAATTTAATATTTGTTATATAATACGTTATTGGTAAGTTTTATTACACAGATAAAATTCCATCTTTTAATAAAAACTAATTCAACAGATTATGGAATCTAGTTCTAGAAAAGTAACTTATTTAGAC…	OV816026.1:104998881-105001274
Coleoptera	Elateridae	Podabrus alpinus	GCA_932274525	Podabrus alpinus-1	PoAl_1	2458	1416	472	3	0	/	GTCCC/ATGGG	TTAA	TTAACCCATTAAGTCCCAGCGTTGCCATATGGCAACAGTTGCAATCACAATTTAAATCGCCAATTGCAAAGAAACTTAATACAATATAACGTGGGTGTCAGTGCATACACCTTCTTAAGTATGTGTTTTGTCATCATTTACGTTTTCAAAGTGATAAGTTATAGTTGCTCGTGCTAAACAGAAGTTAAATTGTGTGTATTTTAATCGACAGCTCAAAATGGATATTCGTTTTCAGTAAGTAAAATTAAAATATTAAAATATTATAATTTTTGATTAATTTTTATATATTTTATGATTAAGAATTGATGTAATTAAGTCATTATTCAGAAATTGTAAAATGGTCTTTGTTGTACGAAATACAGCAGACGTTACTTTTATACTGTTGCCGTATGGCAACGC…	OW026455.1:42755999-42758464
Coleoptera	Elateridae	Agriotes lineatus	GCA_940337035	Agriotes lineatus-1	AgLi_1	2477	2659	553	22	22	13/13	CCCTT/AAGGG	TTAA	TTAACCCTTTCGAGCCGAATGTCGGATATATCCGGTCCGGCTTGTTGTGGTTCACAGACGGGTGTCGGATATACACGTTTCAGGTTTTACAGCTCAACAGACGGTTGTCGCGTAAATCCGACATCATTTAAAAGTAACCATGGCTGAGAACCTACCGTCGAGTTATTCCGTCACGCTTAGCGTGGCTCAGAAACGACTGTCGGAATAATCCGACACCGTCGGATATATCCGACTATAGTCGAATGTAATAAATGCAGCTACTTTACGCTGCACGTGTTGTAGTAGTATTCGAGATGTCTTCGTTAGAGGAAGCAGGTGCGTCGCGACCTAAAAGATTTAAACGAAACGTTAGTGGTGACAACTTTTGTGGTTTAGATCCTAAAGAGGTTAAAGAAATAT…	OW679196.1:41911473-41913957
Coleoptera	Elateridae	Agriotes lineatus	GCA_940337035	Agriotes lineatus-10	AgLi_10	2614	1953	651	15	12	10/10	CCCTG/CAGGG	TTAA	TTAACCCTGTAAGGATATAGTGACCATATGGTTACACTGACTTTAAGCTCCTCTATTTTCAAAATCTGAATTTCTAGCCTCTTTTAGGCAACGTTACCGTATGGTCACAACCTTATTAAACGTTTTAACATATAGCGACATCTACAAACGCATTTATGAAACTTGCAATTTTCAATAATGGCCGCGTAGTTACAGCTGTTATTATATGTGCCGTGCAACTTTGAGATTGACTTACAATTTCGGTGAGTAAAAACTGTATTTTATGAAAATTGCATACGATACGTCCTTATTTATGAGTGAATTGTTGATTATTTCATATTTCTGAAGTTGGTTCTGGAACCAGTTTTTGATTATTTTCTGTTGAATTTATATGTAACCATATGGTTACAATGCCACTTA…	OW679200.1:110115361-110117982
Coleoptera	Elateridae	Agriotes lineatus	GCA_940337035	Agriotes lineatus-11	AgLi_11	2431	1761	587	11	10	17/17	CCCTG/CAGGG	TTAA	TTAACCCTGCAGCGGGCGCGTTGGCGCACCCGGTGCGCCAGTCGTCATTAAGTTCGTGTTAAACCGGTGATAGTCGAGTTACGGTGCTGTTATAAGAGGTAATCCTTCATTCGACTTCAGTCATCTGTATGTTGTGTCCTGAGACCGTTGTCATTGTGTACAAGCGAGTAAACCGTGTTTCATTTAGACGCTACAATTACGAGCACAAAGTGCGCCGCGCGCCTGCTGATGTAAGTATTTTTTTGTAATTGTAGAATATTCAATTTTATGGTTGAAATAAATGATTGAGCAGTAAGAAAAAATTTTTAGAACATTGTTTTTTTGTTGTTTTCAGTTTTAAAACGTAGTTGCTTTCAGCAAGTTGTCTGTTGCTATCTGCTCCAACTATCTCGAAATGGC…	OW679203.1:67433918-67436356
Coleoptera	Elateridae	Agriotes lineatus	GCA_940337035	Agriotes lineatus-12	AgLi_12	3061	1815	605	12	11	11/11	CCCTT/AAGGG	TTAA	TTAACCCTTTATAGGATAAAGGTGCGAATATGTACCACTAGCTCTTACGGACTAATTTGCTATTGAATATGCATTAAATGTCGACCTTATATACTGTTGCCATCAAAGTAACAGTTCCTGGTACATATGTGTACCATAATTTGAATTTAGCGCGATAAATGTTGCCAAAATGAATAAGCGGTTCAAATGTGTACCAGTGGGTGTTACTTCGTTTAAAAGGTAAGATTAGTAATTTTACTTCTATGTACTAAAATGTGATACTAGAAATCAACTCAGTAGCTGCAATTACTACTCAACTAACTGCATGCATCGTAACAAATAGTTAAACACTCGGAAATAATTAAATATTAGTATAATTTGAGAAATGCGGAATTTGAGGTTATGTTTACAAAATTCTGG…	OW679198.1:34404848-34407916
Coleoptera	Elateridae	Agriotes lineatus	GCA_940337035	Agriotes lineatus-13	AgLi_13	2660	1614	538	10	8	13/13	CCTTT/AAGGG	TTAA	TTAACCTTTTAAAGGCCATCGTTCCCATTTTGGGAACACGGCTTTTATCTCATGTTATCAGCTATATATCATATTGTAAGCTGATGTATGTGTTTATTACTAAACATAAGGGTGTGTACTTGCTTTTTACTAAAGATGATTTTATTTCTTTTTCACCATTGTGTTAATAATATTTCCTAAAAGTAACATAAAATTGAAGTTTTTGTCGCGTTTCGCAAAAAATGATGACAAACATACTATTTTTTGTTTTTTGAAATTTTTTTTTCACTAGAATAGTAGCCAATAAACTATATTTGATAACTATTACCACTGTTTTATGTTTGAATTATATTTTTATTCTGAAAACCGTGCTAAAACTCGCATGTCCCAATTTGGGAACGTTGGCCAGTATACGACACA…	OW679197.1:60504171-60506839
Coleoptera	Elateridae	Agriotes lineatus	GCA_940337035	Agriotes lineatus-14	AgLi_14	2312	1755	585	13	10	15/15	CCCTT/AAGGG	TTAA	TTAACCCTTTCACTGCGTCTGTCGTCTATAGACGTCGTACAAAAATAGCACGAACTGTGCGTCTGTCGCCTTTATGCGTTTGAGATTCTACGACTGGCTGCGTTCGTCGGACATCTGCGTACACATTTGATAGCGCAGCCGCAGACATGTGTCAGCGATTCTAGCCATGCGTCGATGTTATCCGGCAATGATTCACGAATCAACACCTGTCTGTGTTAGTTAGGCACATTTGTATTGTTACGAGTGTATTGAAAGCGTGAAGATGGCAAATATTCCACCACCACGACAAGGTTCTTATTACACAATAAAAGAACTAGAAGAAATCCTAACAAGAAGCGATTCTGAAGACGAATTTCAAGATGACCCCGAGGATGAATTAGGCGAATTGCAACAAGTGTT…	OW679201.1:79872521-79874840
Coleoptera	Elateridae	Agriotes lineatus	GCA_940337035	Agriotes lineatus-15	AgLi_15	2459	2004	668	8	4	34/34	CCCTT/AAGGG	TTAA	TTAACCCTTCACTGCATCGTGTATCATATTTGAAACAGTTCTTGTAATTTCACATTTAGGGGTCCTAAAATGTAAGTGTGGTTTTTACTGCATGATGTTTCGTATTTGATACATAAATTCATCTGATTAGTTGAGCTACTCAAACATAGGTGGCTCTACTTGTCCTGAAATGAGAAATTAATTTAGGTTGCTGCTTGACAGCTGATGCGGTGTTTGTGTTTATGAAAGTTATTATCGTTTTTACGTGTTTCTATGTATTTTTGCGAATAATTATCGTTGCAGAAGTACTATAAAGGTATGTGCTTTGATGTCAATGTACAGAAATTTTGGAATTTTAGAAATACCGAAAAGATATTTGTGTTAGAAATTTATGTATCAAATTTGATACTTCATGCAGTT…	OW679194.1:77774329-77776795
Coleoptera	Elateridae	Agriotes lineatus	GCA_940337035	Agriotes lineatus-16	AgLi_16	2493	1245	415	5	0	14/14	CACGT/ACGTG	TTAA	TTAACACGTTGGCTCCCATATGAATCACCGGTGATACATGAGATTTAGTAGCCTATTGACCGCTGTACATCGATACAGGTTTCTGTTCAGGACCAAACGTGTTCTCTAGTTATAAGGACAGTCCAAAGTCAACAGATGTCGCCATGGGTCTCAAATACGTGACGTGCATTATTTCCGACCGTTTGACTATTTGATCACCGGTGATTCACACGGTACGTATGTGATCCCTAGCATTACATTGCACGTGTTGGTAGATCGTTTCCTAAGTTGTTTCGTAGTTTAGTGTCTTTAGTTTTTGTAAAATATGGACCCGAAAGAAGAAGAGAAATTACTTCGATGGTTCAACGAACTGGAAGCTGAAGGTAACGATTTTTGAGGTTATCAACATAAAAAGCAAGT…	OW679199.1:28092312-28094812
Coleoptera	Elateridae	Agriotes lineatus	GCA_940337035	Agriotes lineatus-17	AgLi_17	2415	1740	580	8	4	17/17	CCTTT/AAGGG	TTAA	TTAACCTTTCAGTGGTGTGGTACGGTCTCAGAGACCGACCGATTAGTTTTTACAAAAATGTATAAAATTGGGCGGGGGTAGTTTGGTGTAGCGTTCAGTACCTTCATAGAACGTTGCGCGGAAACGCAGTACGCATCGGCAGGTGTTAGGGTGCAGTTCAGTTTGAGTTATTTGCAATTTCGGTCCGTGAGACCGACCACACCATTAGTGTACTTGAGAAATTTGTTGGGTACGTAAGACACTGGTTTATATTTACTGTAAAATTGTACATTTCTTGCCTGTTGTTGTTCAGAAATGGGGGATTACGAAAGGGAACAATCAAGACTTGCAAGTCTATTTGATGAAGTTGCCACAGATGTTGAATATGATGACGAAGAAGAGGAAGTTGAAAGTGACCAT…	OW679197.1:6777121-6779541
Coleoptera	Elateridae	Agriotes lineatus	GCA_940337035	Agriotes lineatus-18	AgLi_18	2518	1728	576	7	3	13/13	CCCAG/CTGGG	TTAA	TTAACCCAGATATGCCTATAGTCCTATATGTAGGACGGCAATTTAAAATTCCCTCCCAACATTATAAATTTAATATTTTTAACGCCATCTATCGCTTTCACTTCGTAATAGTGCGTTTAGTGACATCGCGTCGACATTTTGTCAGAAAAGTTTGTTTATAGTCGTGTAAAACAATTGTTAACATTGTGAAAATGGAACGCTGTGACATCAATTTTGTAGGGTGAGTATTTATATACATTTATCAATCAAATTTGTAAACTAATCTTGGCTACGGTATTACAAATACTTGGATTATTAGTAGGAAGGGTCACTTTTTAGGTTATCTTTACCAATGTGTTAAAATTTGTGTTTTGTTATTGGGGTCCTATATGTAGGACGCTAGTAATATAAGTAACGTTT…	OW679202.1:8586027-8588552
Coleoptera	Elateridae	Agriotes lineatus	GCA_940337035	Agriotes lineatus-19	AgLi_19	2516	1515	505	5	2	17/17	CCCAT/ATGGG	TTAA	TTAACCCATTCGCTGCGCATGACGCCATTTGGCGGCCTTCGTTGCGGACGCGTGGTGCGCATGACGCCATTTGGCGTAAAAGCTTGCGTTGGATATTACGAGTCAGTACTTCGTTAGCAGTGGCGCAAAGTATGTGAAATTTGGTGAGCATATAACAAAAGCTTAAGACGACGTGCAGCTGTAGCCGTTCTTAGTTCGGGCCGTTTTTTCTTGTGTTTGCACGAAGTGTTTGTATTATCGATATGAATGATAGTCAACCTGGTCCATCTGGCATTAAGCGGGCCAGATTTGAGGTAAAAGACCCCAATAACCTGACAGAGGATGAATTGCGCCATTTTCTTTACGATTCTGATAATGAACCCGATGAAAACGATAATTCTGATTCTACAGATACGTCGG…	OW679202.1:28925255-28927778
Coleoptera	Elateridae	Agriotes lineatus	GCA_940337035	Agriotes lineatus-2	AgLi_2	2358	1452	484	8	0	15/15	CCCAT/ATGGG	TTAA	TTAACCCATTAGCGCCCACTGTACTCACCTGAGTACGGCTTACTCTAGGTAGCTGTCACCATCTATCATTTAACAGAATAGGTTGCCAACAGTGTTATAGTGCTGAGAAGATGTSTACAATACCACCTGCAGCCGCAATTTCGAAAAAAAGCTGATAGGTGACGTCTCACAGAACTTCTAGTTTGACAGTACATGTGTAAATTCACGCGTTTACGTCGTGCCTCCTGATTTTTTCGATTTTTTGAAACATTTTGAGTACTAGATAAATTTTGGTTGGTGATTACTCTTTGTTACTAACAGAAGAAAGGTAAGTCGTACATATAATGTTCATTGTTATTTTGTTTAGCTTGCAGTATTGTTATAAACATTGCTGTACTCAGTTGAGTACACTGGGCATGA…	OW679195.1:46721494-46723858
Coleoptera	Elateridae	Agriotes lineatus	GCA_940337035	Agriotes lineatus-20	AgLi_20	2489	1746	582	10	7	13/13	CCCTT/AAGGG	TTAA	TTAACCCTTTCGCCCCTACTGGGACATATACGTCCCATCATTTTTTCAATATACCCTGCCGGGTTATATATGTCCCGAAAAGTCATTGAAATCATACCTAACAGTAGATTATGCAGTAGGGCATTATGTGTTGCATATATACCGGCTGAAAAATTCCCTGCAAACTAATATAACCTAAAAATGCCAACTCATGCAAGGCGTGGTGTGCAACCTATGTGAGATTTAGTGCTAAAATTTAGTGTTATCGCTATAAATTATAAATATAAATTAAACTATTGTGATATTAGTATTCAAGGTAAGCTTATTTACACTTATTCATTGATGCAGCATTGTTAACATGAAAATATATAGTGAATAACTGTAGTTACGTTACCGTACTTGCACTTCGGGACATATTTG…	OW679202.1:62689215-62691711
Coleoptera	Elateridae	Agriotes lineatus	GCA_940337035	Agriotes lineatus-21	AgLi_21	2386	1800	600	7	4	17/17	CCCTT/AAGGG	TTAA	TTAACCCTTAAGTAGTATGACGGGGTCAATTTTGACCCTACAAAATTTGAATTTGTGATTACGCTACCTAAATATAGATGGCAGCAGCTATGCTTCCCTGTATTCTCTAGTTAGGTAGGCATCTACTTATGTACTAAATTTGATCATTCTCTGTTAAACTTGTGTACTGTAAACAACAGCTTAGGGTCATTTTTGACCCTGCCATACTGTAAGTGTAATAAAGAGTGTATTGTGAAAGTTTTAAAATGTCTGGTGCTGGTGGAAGCAGAACAGGTATAACACCGGCTGAACATGAAGCAATTGTTCAAGACATAATGGATAATGGATTAGACAATGACGGTGAGTTCTCAGACTGTCCTAGCGAACATAGCGACCACGATACTAATTCAGAGGTTGAGC…	OW679200.1:136065705-136068099
Coleoptera	Elateridae	Agriotes lineatus	GCA_940337035	Agriotes lineatus-22	AgLi_22	3065	1212	404	8	0	20/20	CACGT/ACGTG	TTAA	TTAACACGTTGAGTGCCACAATAGGGTAAGAAATTTTGGTCCCAAATGGCCGCTACATTTTTTTAACGGTAACTATTAAAAATCCTTATAGAATACTTACACGAGTGTTAAAATGTTAAATAATTGCAGTTTTTATCGTATTTTGCAATAAAAAAATTGAGATTCCGCATTGGTCTCTCGCGGCCACCAGAACGACAAGTGTTCTGGGAAGCCGTGAGAATCCAATGTGGTATCTCCTATTATTTCTTGTTGAGACCTCTGATTATTTTATGCTGAAACTTGATTTTTCATGTTGAGACTTGTTTGGTGCAAATACAAGGCATTTGTACCTATCGAGGCGTCATTTACAGTTGTACCGCTGCGCTGTAGTGTTATGCAAAATGGCTTATTCCTACGAGG…	OW679195.1:156048575-156051648
Coleoptera	Elateridae	Agriotes lineatus	GCA_940337035	Agriotes lineatus-23	AgLi_23	2881	1827	609	9	8	13/13	CCCTT/AAGGG	TTAA	TTAACCCTTTATAGGACTCTGGTACAAATACGTACCACTTGCCTTAGAGCTCAACTAGCGCAGTATTATCTATTGAAAATGACCCTTACAGGCTTGTGCTAGTCTAGGTAACGCTCCTAGGTACAAATATGTACCACTTTCTTGCTTTAGCGCCATCTATGAATGAATATATAAAAAGTGGTACGCATTTGTACCAATGTAAGTGCAGGGAGTTGCACAGGTGATTCACGTGTTTTCGTTAGTTGTTTATTGTTTTTGTGGGCCAGTGTGCGACTACTTTGGATTCGTAGGTAAGTTTATTACTTGTTGCATATTGTACATTATAATCATCGTTGTTTGTTGCTGGCATACTCACAAAATTATGGTTTTCTGTAAACACCGTAATTTGAGGTTATGATT…	OW679195.1:186288256-186291140
Coleoptera	Elateridae	Agriotes lineatus	GCA_940337035	Agriotes lineatus-24	AgLi_24	2370	1797	599	10	4	17/17	CCCAG/CTGGG	TTAA	TTAACCCAGATATGCCTAATGTACTATATGTGGTACGGCCAAACAAGTCTCAGCCTGCACGGTGGCGGAGTGGCTGCAACATTTGCAGATGCATGAAACCATTCAGTATACACGAGACAACGCGGGTGTCAGCATTCAATTGACTTTTCAAACCTCGTTTGTGTTTTGTTCCGCTTCAAAGTCAGCCAATAAATAGAAATGGACGATCTCAACATCCGCTTCGCAAGGTAAGTTGATTGCAAATAAATAAAAAACTATAAAAATTTCGTTCAGTGAAAAACATAACCTCAAATAGTGATGTTAGCAGTCGACATTCAAACATTCAAGTTATTTTCAAAATCTGTGGTAATTTTTGGGGCTGGAAAAGAGGTGTACTAAATATAGTACATTAGGAAAATA…	OW679199.1:106203954-106206332
Coleoptera	Elateridae	Agriotes lineatus	GCA_940337035	Agriotes lineatus-25	AgLi_25	2700	1902	634	8	8	14/14	CCCTT/AAGGG	TTAA	TTAACCCTTTACAGCGCAGTGGGTAAATAATTTCCCACCTACTGTACCTGTAGCTTCATTGGGAAAATATATTCCCACCTACAAATGTAGATGCCCTGAGATGGTACTGGAGCCACTACCACATTGCAGCGCCTCTATATTCGTTATTTTAACTATTATGCCAGCTGATCTGTCAAAGTGGGAAATTATTCGCCCAAAGGTTTCGTGTGGTGTAGAATGACGTATATTGTTGTTGCATATAGTTTGAAGTGGTTTTTCTGTTTTTACTGTATGTTTAAGGTGAGTAAATTAGCATGTAATGTATTTAGAAAGGATTCTGCTATAATTGTGCAATATTAGTTTAACAAATAGTGCTCATATTGGTATTACAGATAAAAAATTTGTTTGGTATTGTCATTG…	OW679200.1:98019326-98022032
Coleoptera	Elateridae	Agriotes lineatus	GCA_940337035	Agriotes lineatus-27	AgLi_27	2826	1221	407	13	12	15/15	CACGT/ACGTG	TTAA	TTAACACGTTGAACCCTGACTACCACAATACTGGCACTTCGTATATGTAGTTGTGTACTGACTACCACTTTACTGGCAAGAATTTCTATCTACTTTATTGCTGGATAAAATATATGCCGGCCGTGGAGTTAGGCAATATAGTTGCACACCGGGTACACCTGATGTCTGAAAAATCATATGACGTGCCAGTATACTGGTAGTTAGGTTATTAGAGGAGTATAGCTAGATTTACTGAGCACATGGTTGTTTTGATTAGGTTGCTTAGTGTGCATTATAGTTCGATCTCTGTGGCGGTTAATTCTTCTGCTATTATCAAGTGATGGACGATAAAAATATGCCAGGGTAAGAAATATTTCTAATTATTATTTAAGGTAATTTATAATAATGAACCGTTTATTA…	OW679200.1:135891352-135894185
Coleoptera	Elateridae	Agriotes lineatus	GCA_940337035	Agriotes lineatus-28	AgLi_28	2394	1800	600	5	2	17/17	CCTTT/AAGGG	TTAA	TTAACCTTTGTGGTACCAACGGGGGTCCGCGTGGACCCCAATTTAGGTTTTTTCCGTATATAATTCCAGTCGTTCCATTTTGATAGTTCTCCTTCTTTTACAATGCCGTTTTTACATACTCTCAGGTGTGGTTATGCATAAAAATTGATTTTCATTCATAATTTTTGAGTTATTTACGTTTTTTCAGTTGGGGTCCTCACGGACCCCCCCTTGGTATTCAAAGGTAATTTTTTGTTTTTCGTTTTTGCTTCCATAAATGTAACAGTTAGTTGGGAACAAACGTTTGACAACACTGAAGAGACTGCACGTACGCTTGGCAACGCTGTAGTACCACTCTGTACCACGTGTGTTACAGTGCATCTTGCGGTTGCATGCTCAATTAGTTTGTTTAGTGTTGTT…	OW679196.1:110096645-110099046
Coleoptera	Elateridae	Agriotes lineatus	GCA_940337035	Agriotes lineatus-29	AgLi_29	2427	1659	553	4	3	13/13	CACGT/AAGTG	TTAA	TTAACACGTTGACTGCCATGAACGCGCCAGGCGCGTTGAGCCTATGTTATCTCCTGTGCCATGAACGCGCCTAGCGCGTTTTGTTCCCTTATATTTTAAAGCAACGAATATTAAGTCGGCACTGCAAATATATAACTCCACTTTTGCAGGCACATGACAAAGATCTTGTAGAAGTATAAACACGTCTTGGTTTCAAGTTTAGCTGTTGGTGGTGTTTTACAGCATTACTATTCGAACATTAATTGTGTAAGTGTTAGTAGGTGAAATAAAGTTGTTGCAGAAGTAATAAAAGGTAAGTTTTGTTGAAATTTTATGTAATAGAGGAAAACAACATAAACCAAACCGTAATATATTTGATGTGTAATATCTGAATGTTAAAAAATTTGAGGTTAGGACAAC…	OW679195.1:175507749-175510181
Coleoptera	Elateridae	Agriotes lineatus	GCA_940337035	Agriotes lineatus-3	AgLi_3	2605	1278	426	6	0	13/13	CCCTT/AAGGG	TTAA	TTAACCCTTTGCGCTCGAACGGCAAGTTTGTCATGCCAAGCGACAATGGTGACTTACGCGTCGCATTTGTGCATGCGTCGTGTCCGTTACATCGTTTGGCATGGCTTACATGCTATTCGAAATTCGCGCTTACTGTCGTAGGCATTCGTCGCATGCCTAACTTTCTTGTCCAGTAGATCGTTGTGCATCTATTACATGCCAAAACAGATGATAGATTCGGATTCTGCGCATCAAATTTAATGGTAGTCGGTTGAACTTCGAATAACCTCGTGTTTAGTATACGGATTTGACAGGTGCTAAATAAGTGCGTGTTTTAACGTTGGTTGCATCAGTTGTTAAGTGCGGTGTTCTGCAAAAAACAATTAAGTATGGCTAAAAGGAAGTATCTAACTTATCAAG…	OW679200.1:105700919-105703201
Coleoptera	Elateridae	Agriotes lineatus	GCA_940337035	Agriotes lineatus-30	AgLi_30	2410	1962	654	3	2	16/16	CCCTA/ATGGG	TTAA	TTAACCCTAGACTACTAACCATTCGTAAAATTTACGAAAGCGATCGGATTTATAAAGAATTCACAACATTGTATTATTCGTAGAACTTCGGCTGCTCGTGTAGCTTCGGTAGGTGGTTGGACAAGCAGGTACGGCATATGGTGTTGGTGATTGGTGTAGTGTACATATCTATTATCGGCGGGGAATCGTATTTTTTACGAAAGGTTAGTATGTACGTTGCTATTTTAGTAGAACGTTTTAAAACTCTTTTTTTATTTTAGAGGTGAAATTATTACAGAATGGCGCGAAAGTGGAATGATATAAGACCCTTATCCCAGAAGGAATTAGAAGCACTGTTGCCTAATGATTCCGATGATGAAATTCAAGCATCTGATGAAATGCAAGATAGCGACGTTGAAG…	OW679199.1:57698689-57701106
Coleoptera	Elateridae	Agriotes lineatus	GCA_940337035	Agriotes lineatus-33	AgLi_33	2515	1899	633	8	4	/	/	TTAA	TTAACCGAACGTGCTGGTGGCTGCCATCTGCCGCCAACATGCGGTACTACCGAGATTTTAGTTTGCAAACCTGCATAGGTTATGTTTATTGCCAAACGTCATTTTTGAAGTTGTGTTTTTATTTAGTTATTGAACTGATATTTGAGTGTAAAGTGGTTTATTGGTTTATTAGAAGGTGTACTGTATGTGTAGCTAGTTGTGTAAAACCTTTTGGATTGAAGATAGAAGCGCGGTTCGCGGTTAAAATTAATGTGTACAATTGTGGACAACAGGACCGAGGCAGTGGCACATACCTAAACCCCTATACCAACTAATTTGTGTTAACCATTGCAAATTAATTGGAAAACTCAATAAACATGTGCGACAAGGCAGGGCCCAGCTCGGGTAAGCGAGTTTACC…	OW679194.1:34603683-34606202
Coleoptera	Elateridae	Agriotes lineatus	GCA_940337035	Agriotes lineatus-34	AgLi_34	2792	1329	440	6	0	14/14	CACGT/ACGTG	TTAA	TTAACACGTTAAGCGCCATCTATACTAAAAAAAATATTTCTCCATGGGCCACTTATTTAAATTTATAAATTTGGCTACACGTGCAGATTGATTCCCAGTTCAACTATTGGACATTGTTTAACGTTTATATTTATTGAAAAAAATAGGTGAATCAATTTTAATGCATGCGGCCAATTTTGAATTTTGGCGCCGGGTGCATCTGTTATGCTGCACCCCAGACATGCGCAAACTCCTATATACTTTGCATCTTGTTTACTTTGTGTCGTGTGCTTGGCGTGCATAGTTGGTGTAGTTGTGTCTACTTGTGAACGAATAATGGATGCATATGAGGTAGAGCAGGCAAAGTTGAGAAAACTTTGGGATGAAATATTATCGGACGAGGAAGTAGAAGCAGAACCT…	OW679203.1:86225379-86228176
Coleoptera	Elateridae	Agriotes lineatus	GCA_940337035	Agriotes lineatus-35	AgLi_35	2443	1764	588	7	2	19/19	CCCTA/ATGGG	TTAA	TTAACCCTACAGTGGGCGCGTGGTTGACACCGGTCAACCAGCCTTTTTGATTTTCGCACTGTTTCTAACTGAATGGTCCTGCGCATGTGCGGGTTTCAGTAGCTGTAAACTAAAGCGTCTCGAACAATATCCCGGCAGTAGGGTTCTGAGTTTGCAGGCAGTAAGAAGTTTACATAAAGTAATCAGTGCGCTGCGTTAGTTGGGGGACACCTGTCAACCACGCGCCCAAACACGTACCTATATTGAGCCACATTATCGGTAAACGTTTTTTCTTTCTTTTATAATTTCTGATTTATTTTAGTGATGATTATGAGGCACATCAGTTGTCACTTGTACATATATATTTATATTACTAAAATGCTCACTTTTGACTCGTCCAGATTTCACTTTATGAAAAAT…	OW679194.1:26258020-26260470
Coleoptera	Elateridae	Agriotes lineatus	GCA_940337035	Agriotes lineatus-37	AgLi_37	2087	1698	566	5	2	15/15	CCCTA/ATGGG	TTAA	TTAACCCTAGAATGGATACAGGGGTAGCGCGCTACCCCAGCACATTTTAAATTTGCCGCTAATTTTGGTGTTTATGGGTTGGCAGTCCTGTACTCGCGAATAATCTCATTTGACAGAAAGTGCAAACAAGGTGTTTAGTTGTTGTTCATTGTTTCTTCATAGTTTTTAACATACAGGTGCGTTGGGGTAGTCCACTACCCCTGTATCTATTTATGTATGTATTTATTTAAATGTTTTCATACAAGTTTTCAGAGAAATGGCGCAAAATAAGATAAGATATGGTGACCCCGGCTTCGAGGAAACTGCGATGCGTTGGTTAGATGAGGCCGAGTCTGGCGATGACGACGGTACAAGCGAATTTGGGGATGATGTGGAAATTCTATCTCAACACGAAAGCGA…	OW679194.1:240684915-240687008
Coleoptera	Elateridae	Agriotes lineatus	GCA_940337035	Agriotes lineatus-38	AgLi_38	2460	1977	659	6	3	14/14	CCCTT/AAGGG	TTAA	TTAACCCTTCACTGCATCGTGTATCATATTTGAAACAGTTCTTGTAATTTCACATTTAGGGGTCCTAAAATGTAAGTGTGGTTTTTACTGCATGATGTTTCGTATTTGATACATAAATTCATCTGATTAGTTGAGCTACTCAAACATAGGTGGCTCTACTTGTCCTGAAATGAGAAATTAATTTAGGTTGCTGCTTGACAGCTGATGCGGTGTTTGTGTTTATGAAAGTTATTATCGTTTTTACGTGTTTCTATGTATTTTTGCGAATAATTATCGTTGCAGAAGTACTATAAAGGTATGTGCTTTGATGTCAATGTACAGAAATTTTGGAATTTTAGAAATACCGAAAAGATATTTGTGTTAGAAATTTATGTATCAAATTTGATACTTCATGCAGTT…	OW679200.1:7636731-7639197
Coleoptera	Elateridae	Agriotes lineatus	GCA_940337035	Agriotes lineatus-39	AgLi_39	2592	1554	518	6	3	15/15	CCCAT/ATGGG	TTAA	TTAACCCATTATTTCCCATTGTACTCATTTGAGTACACCATAGAAAATATTTTTGTAGCGCCATCTAACAATCAGTATACTATATATAGTACTGAAAGTTGATAGTTTCAGTTGTTTTCCATAGATGGCTCCCAGATATTTCAGCAAAATTGACAAATAACCAATTCTAACACAATTTTGTTGACCGCTGCGTACGTTCAGTCATCTGATTGTTGCAGGAGAGTGAACAATCCTGCGAAAAAGTTATTTATTGTATTACAACTGTACTCAACTTGTGTTTTTAGCTTGTAGTAAGTGCAATTGGACTATCTTTAGTGTTGTTGCAATATATAATTCTATAATCAGAATATGGTAAGTAGAAATTTCTTACTGTACCCATTTGAGTACAATGGGCTGATG…	OW679199.1:75673279-75675877
Coleoptera	Elateridae	Agriotes lineatus	GCA_940337035	Agriotes lineatus-4	AgLi_4	2362	1701	567	14	8	14/14	CCCTT/AAAGG	TTAA	TTAACCTTTTCGAGACGGCGCCGGAGCAATGACCGCGCTCCGTCGTAACGGGCTCGGGACAAATCGCTGCCGTTTCGTCGGCATGCACGCTCAGAGTGTCAGTAGTTTGCCAGCAGCCAGACTGTGTACATCTAGAGCTGCCCTACAATTTAAATCATTATGGCCACTAAACGGGGACTGACTGATGAAGAATTAAAACGTTTATTAGAAGAAAGCGATGAAGAGTATTTACCAAGTGAATTTGAGGATTCAAGCGACTCTGAAGAGGAGGACATTGACGCCAGGGAACAAGAAGATCAGGCATCTGATAAGGAAGACGAAATCTTGCTGCAGAGGCCAAAAAACAATTGTGGCCAAGCTCCATTATGGCAATTTGACGACAATTTTGTACCCATTACT…	OW679203.1:78460088-78462457
Coleoptera	Elateridae	Agriotes lineatus	GCA_940337035	Agriotes lineatus-6	AgLi_6	2507	1860	620	3	3	15/15	CCCAT/ATGGG	TTAA	TTAACCCATTCGCTCCCACTGTACTCATTTGAGTACAACGTCAAAAAATATTTTGCAGAGTCATCTGTGACCGAATTTCCATAACTAAACATCAGGTACTGGTTTGTAGTACAGTTTTCTATTATGAACCAGAACTTTCATGTTTATAACGGTAAAAGTGATCAGTTGACAATTTTCTTTCTCGTCGGTTGTTTGGCAGAAGCGCATGTTTGAGCGCATGCTTGTACAAAATATTTTATTACATCTTTCCTGTTGCTCTTTTTTGGTGATTCTCTGCATTTCCTAATAGTTTATACCTGTTACAAGGAAGGGACAATAATGTAAGTTTAATTTTATTTCTACTTACAGTAATATAACCCCACAAACTTTAGTGTACTCGATTGAGTACAATGGGATAGT…	OW679194.1:28014079-28016593
Coleoptera	Elateridae	Agriotes lineatus	GCA_940337035	Agriotes lineatus-7	AgLi_7	2527	1773	591	4	3	13/13	CCCAT/ATGGG	TTAA	TTAACCCATGAAGTCCCTGCGTTACCATATGGTAACGTAAACACGATATTAAAAAGTTGGTTCCTGTAAGATACTTATGACAAGAAACTAGTAGGTGGCGTTAGATTCACCTTGTCATTAGCTCATATTAGCAGGATTTTTAGTTTACTAAAGTGTGGTTTATGTTTAGTGGTTTTATACATAAGTAGAAAAGTCATAATCATGTCAGTGCTCGAAAATCCGGACTTTCGACTACAGTAAGTACAACCATTTTGCGACATTTGTTTATAGTTTTATTATTGTAACAAAATCTTTCTTCTAAAAGATGTTTCTAACCTCACAAATGTACACGTGGCCAAAGCTTTTCATTTTCTTCCGGTTTTATATTGTTAAAAATAGCGTTACCATATGGCAACGCTA…	OW679194.1:65944970-65947504
Coleoptera	Elateridae	Agriotes lineatus	GCA_940337035	Agriotes lineatus-8	AgLi_8	2532	1815	605	6	4	14/14	CCTTC/GAAGG	TTAA	TTAACCTTCCTCCCCACGGTTAGAATTTTGTACGTTGTTCCACGAAGAGGCACCCGGGTACCAGCACGTCGGCTGCAATAGAAGTACACACAGTCAGTGCAGTCAACAACCTCCGCTGTGAACGTGTGTGTATCGAATTCAAAGTAATCTGTCTGTGTATGTAATTGTAATATTGCTAGTGATTATTTTGTCTTGTCTTGCAAAATGGCCGTGCCGTTTAGAGAAGTTTCAAGAAATGAATTCAAACGGTAAGTTTTAATTTCTAACATAACCTAACATTTTAATCGGTAAATTGGCATTCGATTTCTCGTCTATTTATTTTGATAATATGTTTTATTATAATAATTTAAATTTTACAGTATGACGTATGAACAGCAAGTGGCCTATCTTGCTATATTA…	OW679194.1:79003346-79005885
Coleoptera	Elateridae	Agriotes lineatus	GCA_940337035	Agriotes lineatus-9	AgLi_9	2404	1746	582	4	2	19/19	CCCTC/GGGGG	TTAA	TTAACCCTCAACTGGTATGGTTGGGTCATAACATCGTGACCCAGAGAAATATTTAAATTATACATTTCTCCGCCAGTAGGCAAAATCTCATAGCGCACGTCCCTGTATTCTCCCAGTGTTTATTGCTCTGCCGAGTGATACATTGAACTTGAACGTTTAGTTTCTGTTTATAGTTTGAGCTGTGTAGACGTCGCGGGTCACACTTGACCCGACCATACTACTTACGTATATTAAAAGTTAAAAGTAGTTTCCATAAAAATGCCTAAATATCTTAGTGAGAAAGAGTTAGAAGAAATCGCAAATAATTTGGATGATGTGACTGACATTGAGGTAGACTTCGAAAATGAATTAGAGGACAGTGATGGCGATATTAGTGACGTTGAAGGACAAAGTGAGCAT…	OW679201.1:95743037-95745426
Coleoptera	Elateridae	Cantharis rufa	GCA_947369205	Cantharis rufa-1	CaRu_1	2627	1920	640	3	2	15/15	CCCAT/ATGGG	TTAA	TTAACCCATTATTGCCCATTGTACTCATTTGAGTACACTGAATATTTATTGCTGCAGTGCCATCAAGTGATAAGGAATTTCACTGTATGTGTGCTAGAAATGTCGCATAAGGTTTGTTTTCTAAATAGTGCATCCCATTTCAGTTTATGTTTAGATGTGTTCAGTCGGCAGAATTTAAAAGTTACTGGTGCACGTGCAATTTGAGAGGTTGTTGTGGTAAGTTGAATTTGAAGTAAATAAAAATAATATTCCCGAACTATAATTTATTTTAACAATTAAATTTGTTTTATTAGACATGTATAAAGATTGCCTACTTGTATTTGTATCAAAAATTTGTAACGTCTTTTCTCTATGACGCATCAAACGTCGCTGTACTCAGACGAGTACACTGGGCTATAC…	OX376304.1:16809025-16811657
Coleoptera	Elateridae	Elmis aenea	GCA_947652605	Elmis aenea-1	ElAe_1	2455	1740	580	8	8	11/11	CCCTT/AAGGG	TTAA	TTAACCCTTTAGGTCTTAGTGGTTCCACTATGGAACCACATATTTGTAATTTTATTCTGAGAGTCCTAGTAATCGAGCGCTGGAACCACCACCGAGAATGAGTCATGTATTGCTGTTTCGCGCGTTCTAGCCTGCAACTGCTAAATCAGCGTTTATTAAATTTGTTTTAGTGAATATTGTGTTGGTGCATTTTTGACGTGCTTCGTGTCTTGCTGTATCGTTTTTTGTTATAAAAAACTGAACAACATTATCAAGTAAGTAGTATTATATTTTTTATATATGTTCCTGTCTTTAAAGTATCCAGTAATAGTTCATCAAAGTTTTACATCATAAGTCAGTTTTTTTTCTGTTTTTATATGGTGGTTCCATACGGAACCACTAGGAATTTGTTTCTTTATT…	OX393577.1:63471243-63473703
Coleoptera	Elateridae	Elmis aenea	GCA_947652605	Elmis aenea-2	ElAe_2	2791	1908	636	9	8	14/14	CCCTT/AAGGG	TTAA	TTAACCCTTTCATGCATGAATTAATTTACCACTCTGTTACTGATACAGCATAGTGTCCTCATTTGGGGACATTAATGTTTTTTATAGTTTTCAATATAATAACTGATATTATTTATTATGTAAATGTATCGTAAATAAAATCAACAGTTTTGTATAATATGTAATGTGTTTTGGCTTTATTCAGATATAGGTTATGTTTCTGGAAGGTTTCTGAATATTGTTTGTGACAGTAATGGCCGGCGTGAAACACAGTGTGTGCATATGTGCTAGTTTTATTAACATTACTTAAGGAAAATATATTTGAAAAAGGTAAGAAAATTATATATCTTATTAATTATACTATAAATTATACTATTTCAATGAGTTTTATTTGTTTTTATCAGTTAAATCAAAATATTA…	OX393578.1:8438038-8440836
Coleoptera	Elateridae	Elmis aenea	GCA_947652605	Elmis aenea-3	ElAe_3	2764	1305	435	11	0	15/15	CACTA/CAGTG	TTAA	TTAACACTAGAAGCGCGGGCGTTCCAAATTTGACCCATTTCGATGTTCTTCCTGCTCTAGTTAATATTTTATTATGCGTATAATCGTAACTTTTTATGACTTTTCATGAAATATGATGATTATTATTTATACGAGACCTCAACCACTTAAATGCAATATACATATTTTTTTTTTCAAATTTACCTCTAAACGCGGTTGGGTCAATTTTGACCCAGTTATGGATGTCAGAGTTTAACTTTATCTTTCTTCTAATAGCGTTTTTGATTGGTAAACCCAGTGCTCAAAATGTCGTTGAGTGGTCAAAGTAGGTACTAAAGCGCCTTTTTAGGCGGTGTGTCATTAGAATCGCTGCATTAGTAAGCGGGCGGCAGTGGCGTGAGCGTAACGTGTGTTTTGTTT…	OX393579.1:31173968-31176739
Coleoptera	Elateridae	Elmis aenea	GCA_947652605	Elmis aenea-4	ElAe_4	2458	1791	597	3	3	12/12	CCCTT/AAGGG	TTAA	TTAACCCTTTCGAGCCTATCGGGACATATATGTCCCACGAGGTTGTTTGAACTGACGGCTGGTTCCTACATAACCCAGTATAGCGAGGATTTATACATTCCCGTCCTGCAACTGCAAATGTATAGTCTCGACCGAATTTCATCATAACATAACCTAAAAAAACAGCAGTTGCTTGCGTCCATTTGTACAGTCCACTTGTATTTGAGTGTAATCTTGCGTATTTCTGTATCTAATAAATTGTTTTTGTTGTGAAAATTGTTGTAAAAGGCTAAATATTTATTCCGTACTTTTTAAAAATAAAAAAAGTGCAAGCATTGTTTTTATTTTTGACAATTTGTGTACCGGGTCGTATTTGTCCCATTAGACATTTTCGGCGGGATACAGTTGTCCCAGCAGGCA…	OX393581.1:11040226-11042691
Coleoptera	Elateridae	Elmis aenea	GCA_947652605	Elmis aenea-5	ElAe_5	2471	1776	592	10	10	15/15	CCCTT/AAGGG	TTAA	TTAACCCTTATCCGGGCAAGGTGAGTCCAATGGACTCTTTTGACTATTTGAAAGCTTATTTTGTGAAAACTATATAAGATGGTGTACTGCCAATTTTTTACTTTGTTTATTATAGTATAGCCATTACAATTCTACCATAATTAATGAAATTATAATACGATGTTATAAATAAAAAAACTTTTTGAAATTGCAAGCGTAACAGAACCGCGGAGTCCATTGGACTCCAATCGTCTACCGTAAGGGAATTACCGACGTTCACGTGTGCTATCGTAATCCAGACGCGTTGTGTTTAGACTAATTTTGTCTGTGCTTGCTCGTTGTTGTGTTTACACTAATTCTGTTGGTGCTGTTATTAAAATAAGTTTATTTATAATTTTGGTTTTTTGCAACATTACATCT…	OX393581.1:12621699-12624177
Coleoptera	Elateridae	Elmis aenea	GCA_947652605	Elmis aenea-6	ElAe_6	2176	1749	583	4	3	/	CCTCT/CTAGT	TTAA	TTAACCCCTTGACATACAATGACGTCTACGATACGTCATTTGTTTATTGTGCCAAAACAAACTTTGACGTTTCCCAAACGTCAAAAACTTCGCTCATTCTGAAGCAAGTTTGAAAACAATGTGTGAGTCAATGATTGTTAATAAATGTAATATATAAACGTTATTTATTCTGAGAAAGTTGTTATAAGTTTTAAATTTGTGTAATTGTTTTTGGAAAACTGTTATTGTCCTGTAGTATGGCTGTAAATATTTATAGTTTTTCATCCGAAAGTGATGATGAAAGAGACGACGCGTATTTGAGCGAAAACGGTGAGACAAGTGTCACCAGACAAAATATTCATGTAATTGATTATTCAAGTGATACCAGTGATAAAAGTGAGACTAGTTTGATTCTACGAA…	OX393582.1:17821416-17823599
Coleoptera	Melyridae	Malachius bipustulatus	GCA_910589415	Malachius bipustulatus-1	MaBi_1	2581	1935	645	6	6	13/13	CCCTT/AAGGG	TTAA	TTAACCCTTAAATGCATAAGGTTGCAAATTTGCAACGACCAAATTTCATCTATATAAAGTTGCTTTAAAAATGAAATAGTAAGTAACTGCATACTGTTGCAGATTCATGACACTCTGTTTAACGTAAGTTTAAGGTTTTGTATCATAGATGGCAGACGTGTCAGGCATTGTGTTTGGTTTATTGGTTAGTTGGTTATGAAAGTTACCCGGTGTGCTTATAGTTAAAACAAAAGTCGTTATATCTTGCTTATTCTTGTGATAAATTGAATTCGAAGACTGTGTCCGTGTGTACAAAGGTATGTAGTTACTATGTATTTGATGTAGATTGAGCAAAAATTTGAATTTCTTTGTATTTTTGTTAAATTACCGCTGTTGTAAATATGCAACACCATGCACATT…	CAJUUN010001213.1:717723-720311
Coleoptera	Melyridae	Malachius bipustulatus	GCA_910589415	Malachius bipustulatus-10	MaBi_10	2517	1935	645	4	3	15/15	CCCTA/TAGGG	TTAA	TTAACCCTAGAATACTAACCTACGTAAATTTTACGTGTCCGTTCTAGTTTTTCATCCGCCTTAGCAACAGTTTATGGAGTAGGAGGTTGCCAAGCCTGCAGTGCTCTCCCCACCCCTTCCTTGTTTAAAGGAATAACTTGTTTATTCGTGTTTAGTTTGTTACCTATCTTGGTAGAGCCTGGAGTAAACCACTACACGTAATATTTACGTGAGATTAGTATTTAAGTGTGAAAATTTGTACGTAAATTTAACGTGACATTATTATTTAGTGGTGATAGAATGGCGAAGAATTCTAACAATAATTCAGAAATATCTCTAACGGATAAAGAACTAGACGATATAATTAATGCGAGTGATTTTAGTGATATTGATGAACATGCAGAAGACCGACAAGAATAT…	CAJUUN010000037.1:153863-156396
Coleoptera	Melyridae	Malachius bipustulatus	GCA_910589415	Malachius bipustulatus-2	MaBi_2	2558	1884	628	3	2	/	CCACC/GAGGG	TTAA	TTAACCACCGTAGTGAGGTCTCCGTGACCGCAGCTTATATTCATTTAGGTATATCTTATCCCCACTTCAATATWTCTGATCGACCGTTTCAGTACCTTCAAGTGAGTGCATTCTCAGTCTCTCACAGCAATTTGACGGAAATACATGCGTTACCGTATCGCCAAGAATCATAACGCGGTCACAGGGACCGCACGACGGTGTCTGCGTTAGTATTAGGGTTTTGCTACTTGTATGTTCAGTGACTTTTTATTTGTGATATTTACTTTTTTGTGGTGCGATTATTCTTAAAACGATGAGTCAGGTTCCCACCACGTCCAAAACAGTTAAGTTTAGTGATCCAGATTATGAAAGTACGTTACTACAGTGGGAAGACGAGGTGGGAGACAAAGAACTCGAAGA…	CAJUUN010000081.1:84388-86750
Coleoptera	Melyridae	Malachius bipustulatus	GCA_910589415	Malachius bipustulatus-3	MaBi_3	2404	1767	589	5	5	17/17	CCCTT/AAGGG	TTAA	TTAACCCTTTGAGGACAACCGGTTACCAGTAGTAACCACGAATTCTAATTTTTTTCTTTTAAATCCTACTGGTTTTTATGGGTAACCATACGTGAATTTTGTATTGCCTATCCTTCAGGTACATGATGAAAACACTGTAGTAGCCACAGCTGTTTGAATATTCGAATTATTCGATTCTATTTCGATTCAATTCATTGCAAGTCGTGCGCGGTGAGGTTAGGAGTGATTGTACCTGAAGTTTTTTGTGTTTTTAACTGTTTTTTGGACAGAAAAATCAAAATGGCAGGTAAGGTTTCTTTGTTAAATATAATAAAAAGCAATTAGTATATTTGCGGACAATAATATTATTTTTTTATCAGTTTTTTCAAGCTTACTAGTCTATGGTTAGTGTAGATAACC…	CAJUUM010000031.1:1378033-1380444
Coleoptera	Melyridae	Malachius bipustulatus	GCA_910589415	Malachius bipustulatus-5	MaBi_5	2712	1797	599	8	8	15/15	CCCTT/AAGGG	TTAA	TTAACCCTTAAATGCATAAGGTTGCAAATTTGCAACGACCAAATTTCATCTATATAAAGTTGCTTTAAAAATGAAATAGTAAGTAACTGCATACTGTTGCAGATTCATGACACTCTGTTTAACGTAAGTTTAAGGTTTTGTATCATAGATGGCAGACGTGTCAGGCATTGTGTTTGGTTTATTGGTTAGTTGGTTATGAAAGTTACCCGGTGTGCTTATAGTTAAAACAAAAGTCGTTATATCTTGCTTATTCTTGTGATAAATTGAATTCGAAGACTGTGTCCGTGTGTACAAAGGTATGTAGTTACTATGTATTTGATGTAGATTGAGCAAAAATTTGAATTTCTTTGTATTTTTGTTAAATTACCGCTGTTGTAAATATGCAACACCATGCACATT…	CAJUUN010001213.1:717723-720311
Coleoptera	Melyridae	Malachius bipustulatus	GCA_910589415	Malachius bipustulatus-6	MaBi_6	2404	1899	633	3	2	19/19	CCCGC/GCGGG	TTAA	TTAACCCTTTGCAGCACAGTGGTTATGCTATGAAACCACCCTTTCTCTTTTAAATTTAATACCTGCAGCAGAGTGTTAGCTTGTGTAAACCAATAGAATAAGAAATATAGAGCGCCATCTAGTGCCTATTTGTGGAACTATGCATATAGTTTGCCCACAAGCTGCTATTTCACAGATTACAATTTGATGACCGCGTGTGATGGTGTGTTATAATACTAGTGTCGCATTTTATAGTTTTATGTGAATGTATACTGGATAAATACAGGTAATATGATTTTTAATATACAGTATATAATATGCATTTCTCGTAACAACACTTAAATAAGAATAATATTAATAATTATTTTTAAAATCTTGCAAAATATCGGTGGTTATGCTGCATGACCACTATGCCATCAT…	CAJUUN010000022.1:1626163-1628882
Coleoptera	Melyridae	Malachius bipustulatus	GCA_910589415	Malachius bipustulatus-7	MaBi_7	2769	1827	609	3	3	15/15	CACGT/ACGTG	TTAA	TTAACCCGCAACTACTACGGACGGGTCAGAATGACCCAAGCAAATTTTAAATTTGCTGCCAAATGTTTGGTATTTATCCACAGGGGGCGTGCTTTACATTATGTGCATATCTTATGCTTCGGCGTTCAGTAGACTGCGTTCTGTGAAATAGTGCACAGGTGTTTTCGATAAATGATATGTTTTGGGTCAATTTGACCCATGTGTAGTGTTTACGTATTAGATTTCGATGAAAGGAAATTCGTCAGGTTTTACATTACTAATAATTTTCTGATTATTGTAAGTTTTATTTTTTTATTATAAAATATTATTATTATACGATTAAATGTGTTCATGTTCATAACTTTTCAGAAAAAATGGCAGATAATTTTTTAACCCATAAAGAACTAGCAGAGCTAATCA…	CAJUUN010000562.1:396614-399019
Coleoptera	Melyridae	Malachius bipustulatus	GCA_910589415	Malachius bipustulatus-8	MaBi_8	2884	2076	692	5	3	14/14	CCCTT/AAGGG	TTAA	TTAACCCTTTATAGGACGGTGGTCGCTATATCTGCCACCTGCTGTAGAGGTCACTATGACAACCTATATCCCACCACTTTGATCCTTATGTATGCTAGAGCTAACTAGAAAGCACGTGGTGGCATGCTTATCTGCCACATTTCACATTTACAGGTAAGAGTGACTGAAGTGGTTCCTATATTAACCACCGTGCGTTTCTATGAATGTGTCATTTTGTGTAGTGCCACGAGTTTTTGCTATTTATAAGACTAATAAAAGAAAGTAATTCAAATTTGTATTTTGCTGGAGTGAAATCTAATTATTGGACTGCGTATTTGCGAAAAATTTTGAAAGGTAAGTGTTTTGGCTAGGATGATATCAGGGTATAAAGTTTAAGAATGTGTTTTTCAGTGGGAGTAT…	CAJUUN010000729.1:32903-35791
Coleoptera	Melyridae	Malachius bipustulatus	GCA_910589415	Malachius bipustulatus-9	MaBi_9	2756	1923	641	4	4	12/12	CCCTT/AAGGG	TTAA	TTAACCCTTTATAGGTTACCGGTCGCTATTTCAACCAAGCTAAAAAAAACAATTTTATCAGACGCACACAGGTTTATTATTGAACCAGATGAACGCTTAGGCAATGCAGAAGTGCTCACCGGTTAAAAATCCGACCAGTGTATGCATTAGCCTAAGAGAGGGGGGATTTGGTTGAAATTTCGACCAGTGTGCTTATATGCAAGTATTGTTATGCACATGTTTTTGTGAACCAGTGCACAAAATATTTTAGGCTGTCTATGTTTTGTGGATAAAATAATACCAAAATTGATAGGTAAGTACAAAAATATATACAGAAGGTGATTCAGTGATTGTAATTCAAATATCTGCTTTTGCTAACATAATATTTGTTGTTATTCACCCCATAACCTTGAATATTTG…	CAJUUN010001470.1:507094-509856
Coleoptera	Nitidulidae	Brassicogethes aeneus	GCA_921294245	Brassicogethes aeneus-1	BrAe_1	2813	1911	637	4	3	/	/	no TSD/TTAA	TTGACTGCGTCGTCGGTCTCCGGGGACCGATGGCGCAACTGCGTTTCTATGCGGCTAGATATGTGCTTAAACTACTCATGGTGCGGGAGCTGTATCTTCGAAACGAAAACCTCTATTTTCGCATTAAATATGGCTTTTTGATCCTTAAGAGGTACAGAACTTTAACAAACGTCTAACCTTCCATCGGTCTCCGGAGACCGGTACCGCACTGGAGTAATATTTATTTCTAACATGCGTTATCGGTCCCCAGAGACCTATATTTDAATCAGCTGTTTTCTGTCAAATTTTGCTTTCGTGTTGTGTAGTATTACAAAACTGTGTTATTCTACAAATGTATACGTATCAATTCTTGATCTAACAATAATTATTATAGTGTTATGTTATAGTGTTGCAAAACTG…	OV121141.1:10316609-10319425
Coleoptera	Nitidulidae	Brassicogethes aeneus	GCA_921294245	Brassicogethes aeneus-2	BrAe_2	2442	1860	620	5	2	14/14	CCCTT/AAGGG	TTAA	TTAACCCTTAAATGCATCGCGTTGCAAATTTGCTACGCTCCGAGAACTCTTATAGTAGACATACTGTATTACTTGTATTGGCTTGAATGCATGGTGTAGCATATCTGCAACATAGTGAAGTATTTGGTTAAAATTTTTATTTGACCATAGATGGCGTTTGAATGACAGTTTTATTTAATTGTTTACTGAACAGCTGTTCGTAGGACATGTTGTATTGTTGCCAAGAAATAATAATTAGTATTGGCGCAATTTATGCCCAGATTTTAATAAAAAAATATTCTACTGTATAAGAAAGGTATATACTTTTATGTAAATAATTATATTGATAAAAAAAACTGTTAGTCATTGTTCTTTTTCTGAAATACTGATTGTAGCATATCTGCAACAATATGCACTAAG…	OV121140.1:29014288-29016736
Coleoptera	Nitidulidae	Brassicogethes aeneus	GCA_921294245	Brassicogethes aeneus-3	BrAe_3	2642	1761	587	4	4	17/17	CCTTC/GAAGG	TTAA	TTAACCTTCCGTTAGTCGCGTGTATCTAACAGATACATGGGGAGTTTGTATTTCTCCCCACCAGCTACTTTAAACGCCGATAACTCCCACCATCCCAGTACCTTCCTCGCTCAGGCGACATGTTCTAACAGTGCACCAACCGGCTTTGAACAGGATAGCGTTTTGGAAATATTGACGTTTTGTATCTCACAGATACACGCGACTCTTGCAGTAAGTTTTATAAACATGTTTTTTTTTTTAATTTTTTTTATAGTTTCAACGGTAAATTATATGTATATTAGCTGTGTGAAAGTACGCAGTTTAATTAAATTTGCTACTGTTAAAAAATAATATATGTATCTGGGAGATACATGCGACCATTAATGTAATTTATATTTCTTTAAGGCAATAAAATGAAAA…	OV121133.1:58539535-58542181
Coleoptera	Nitidulidae	Brassicogethes aeneus	GCA_921294245	Brassicogethes aeneus-4	BrAe_4	2434	1836	612	3	3	17/17	CCCTC/GAGGG	TTAA	TTAACCCTCCGTCGGGCGCAATGAATCTATTAGATTTTTGTCCATATATTTTAAAATATCTTCCCTTGTATTTGCGCCCGCCGACTTGCCGTTCGTGTATCCTCCTGTCTATCCGTAAACTATCGACAGTCGAAGTTGTGGCGTCGAAGTGATAACACGTCGTGCGTGACAATAACTTTAATCTCTCAGATGCATTGCGCCCGTTCCCGATAAATTTTTAAATTTAAATTTGAGTGTTTTGTCTATTGTTGTGGTTTGCAAATTTGTTAAAGTAAGATGTAAGTACAATATTTGGATTCATAATTTGAATAATAGTTGCCTATTTTTAAAAATAATCTGTCAGATTTATTGCGTCCGATCATGATATATTCATTTGTTTTTCAGCTTTTTCGCCTAGAA…	OV121137.1:9971996-9974435
Coleoptera	Nitidulidae	Brassicogethes aeneus	GCA_921294245	Brassicogethes aeneus-5	BrAe_5	2649	1854	618	3	3	12/12	CCCTT/AAGGG	TTAA	TTAACCCTTTCAATACTGCGGGGATATATACGTCCCAAAGAAAATTTAAAAAATTCTCTACTTAATTAAGTTCCTTTAAATAAAACAGGGTCGGGACAATTTAGTATTTCTATGTCTTGACTTGGGATATCAGTAATAAAAACTTAATTTATTTAACGTCACGTGACCAATAACCAGCTGTTTTTCGGCCATTGCACGCTTGAAATTGAAAGAGTCCAGTCACATAACCTATTTTGTGCAGTTTTTGTGTAAATTTTGCTTGAATTTTTGTGATACTTTATGTGCATTGTACTTCACTACTCATTCCAGACGTCAGGTAATTATTTTTTATAATTTTATAACATATTTTATATCAAAAATATACGTTGGGACAAAAATATCCCTGCAGTAATATGACAG…	OV121139.1:5687684-5690340
Coleoptera	Nitidulidae	Brassicogethes aeneus	GCA_921294245	Brassicogethes aeneus-6	BrAe_6	2277	1770	590	3	3	19/19	CCCTG/CAGGG	TTAA	TTAACCCTGGAGAGCACGGGTGCGGTCTGTCAGGCCCAATCAAATTTAGTCAAATGATTATTCTTTTTTGAAGCCGCGGACGGTCCTGCGCGGTTCAGTACCTTCAAACCAGATCGCAATGCATGCACCGCAGTAGTTATTAGGCAGTGGTGCAAGTAAGACGGAAGTTACGGTCAATTTTGGTACATCAGGCCCAACCCGTCCTTTCCCGTAAGTTTATTTTTTATTTTATTTGGTTGCAGTTTATTTTAAAAATCGATTTTTGGTTTGATAGAACAATGGATCCATATGAAAAAGAAATAGAAAAGTTGAGACAGATGCATGAAGAAGTTAGCTCAGGTGAAGAAAATTTTTCAGAATCGGAGGGTTCCGTGGCCGATCTTGAACAAAACGAAATAA…	OV121133.1:13867290-13869574
Coleoptera	Nitidulidae	Brassicogethes aeneus	GCA_921294245	Brassicogethes aeneus-7	BrAe_7	2983	1956	652	4	3	13/13	CCCAT/ATGGG	TTAA	TTAACCCATTATTACCTAGCGTGCCATATATGGCACGATAAATTTGACTAATTTTAAAAATTTGTATTTACACCAAACGATGGCCCAAACGTTATGCTTTTTGCGTTTTGGGATAGCTTTATTGGTTGCCTAAGTGATCTATGTTCTATATCGGTCTGTCATATGTCAGAAACGGTGTTATTGTTGAGGTTATGTTTAGGTGCAGAAAAGTTGCAGTTTGAAAATGGCATCAAAGCAAAGGTTGGTACAAATTTTATTAAAAATGACTTTAAATTTGACCCCACCTACTAAGTTTACTGAATAACATTATGACCAATGTGAAAACAGAAGTACAAGTTTACCTGATATGTTTGGTACCTATCTACGATACAGTTTATAACAGCGTTCCATATATGGCAC…	OV121133.1:48192761-48195748
Coleoptera	Nitidulidae	Brassicogethes aeneus	GCA_921294245	Brassicogethes aeneus-8	BrAe_8	2662	1947	649	3	3	10/10	CCCTT/AAGGG	TTAA	TTAACCCTTTATGTATTTGTGGTTAAGTAAATAGCCATTGCTAATAAGGACCGAATAGATACAGTATAATCAAGGAAAATGAATCTTATGGTATATGCAGTATATCTCAGCGTGTTGTGGCAAATAAAATAGCCGTATGTATACCCACCTTCCCGCCACTCCACAAGCGGCAACGTGTGTAGCCACAAACCTCTATTTACATTAGATACATTTGGCGCGCCTTCTTGTTTATCTTGTTTTAAAAAAAATCTGAGTAAGTATTTTATACTTTTAATACTATATTTGTGTTAAGTAATATCATAGGTATTAATTAGTCTATAAGTTTTGTGCACGTGTTTTGGCGCTAAGAAGATTCAGCATATTTTGTAAATGTAACCTATAAATTTCATAGTGGCAATT…	OV121139.1:24711256-24713925
Coleoptera	Scarabaeidae	Onthophagus taurus	GCA_000648695	Onthophagus taurus-1	OnTa_1	2312	1704	568	5	4	6/6	CCCTC/GAGGG	TTAA	TTAACCCTCGCCCGGCGAAGGCAGGGTCATTGTGACCCGGGATTTCAGCGCAATCTTACCAGAAATTTTACGTGTGTCGGTTGAACGGTATCAGGTAAAAAATAATGAGCACGTCAGTTCATGCCAATTTAATTCCTTATGAAATGTGATCATTTATTTTTGCATTTTTTTCAATTTCATTGTTTCTGTAATGATTAAATAAAATCTTCGTCTACATTGTAAACTGATGACTTTTAGTGCCTTTTTTGTGAGTACACGTAGTAACTATTCAAACGACGAACGTGTTCACCAACGCTGCGGCGGCGTCGCGGCGTCTTTTTTTATCTGGCGCCGGGGGTTTTGCACATATGCATGGCGCGGAACTGGGTATCATGACTCATTACCTAATTCGAGTTTTAT…	JASCIU010000011.1:742225-744536
Coleoptera	Scarabaeidae	Onthophagus taurus	GCA_000648695	Onthophagus taurus-2	OnTa_2	2583	1809	603	5	4	13/13	CCCTT/AAGGG	TTAA	TTAACCCTTTTTAACCTAGTGTTGCCATATGGAATCACAGCGCGCCGACTTATTATTTGCAAGTTTGAACTTGTTTGTGCAAGCAAATCGTGTCGAGAAGCGTTTATGCATGTGCAGAAACCTCAGTCGCGCCATAACAAGCAGTTAGAGCGGTTCTAAGTATGTTTTGTTAGAAATAATAGTTAATTCATTATAGTGGTTTTTATGATTGACGACGATATGGATGATTACGCGAGGTAAGTAACTATTTTTTATATTTCGCAATAATATAAATATTTGATTCTTATGTATTATATTCTACACACTTCATACTATAAATTAACATTATTTGTTTTACTCTCTTCACACTACTTTTTGAGAAAACATGACAAAATTTCCATGTTGCCAAACGGCAACGCT…	JHOM02000949.1:130688-133275
Coleoptera	Scarabaeidae	Onthophagus taurus	GCA_000648695	Onthophagus taurus-3	OnTa_3	2651	1785	595	5	3	12/12	CCCTT/AAGGG	TTAA	TTAACCCTTTTTAGGGCAGAGGTGATATTTTTACCACCATAATTTTTTTAAGTTTTTTATAAGAAAATAATCAAATTTAATTTTCTTTTGTAAGTTGGCAACTTATTTAGTGATCTGTCAATAATATGACGTGAAGAAATGCATAACTGTCATAACATTGTTTTTTTGCTGTCACCTGTTGAATGTTCAAAAATAGTGTTTTTTCGTACCAAATTTTGTATAACGGTCTATTTTGTAGATCTTCGAGATTTTGAGGTAAGTTTTATTATTTACATGTTATATTGGATTTGTCCTAAGTATTTTGACACATATTTTTATCTTTGGGTATCCTGGTTTTTCAAATAAATTGCTTTTTGTGGTGGGAAGCATATTCCCTCTGCCTGCGAGTGGCTGCTATAT…	JHOM02004090.1:561-3217
Coleoptera	Scarabaeidae	Onthophagus taurus	GCA_000648695	Onthophagus taurus-4	OnTa_4	2745	1767	589	3	3	14/14	CACGT/ACGTG	TTAA	TTAACACGTTAACGACCATGTGCACCATATTGGTGCGCACTCTGATTTCTGGGGAGACCGCGTGACCCTATTTGGACACAGGAAAATGTAATGTTTCAACTCGTGTGGGCCTAACAGGGACGCAGCTATAGTGTTTAATTATACGGTGTTTGGTAGATCTGGTACCTGGGAAATACAAGATAGCCTTGGGTTGGAAAAATCATTTGTGGTTTTTTTATTTATTACAGCGTTTAAAAAAAGGCATTATTCTTCTTATAATACCTTGATAATGAGGATAATCCTCGTAATTTTATAATTTTTTCAAATAAAACAGGATTCAACACTATTTTTTATCCTCCTTATGCTTTTAGAGGATAAAAAATAGTGTTGAAGCCTGTTTTATTTGAAAAAAACTATAAA…	JHOM02002828.1:6339-9091
Coleoptera	Scarabaeidae	Onthophagus taurus	GCA_000648695	Onthophagus taurus-5	OnTa_5	2654	1965	655	3	1	13/13	CCCTT/AAGGG	TTAA	TTAACCCTTTTTAGGGCAGAGGTGATATTTTTACCACCATAATTTTTTTAAGTTTTTTATAAGAAAATAATCAAATTTAATTTTCTTTTGTAAGTTGGCAACTTATTTAGTGATCTGTCAATAATATGACGTGAAGAAATGCATAACTGTCATAACATTGTTTTTTTGCTGTCACCTGTTGAATGTTCAAAAATAGTGTTTTTTCGTACCAAATTTTGTATAACGGTCTATTTTGTAGATCTTCGAGATTTTGAGGTAAGTTTTATTATTTACATGTTATATTGGATTTGTCCTAAGTATTTTGACACATATTTTTATCTTTGGGTATCCTGGTTTTTCAAATAAATTGCTTTTTGTGGTGGGAAGCATATTCCCTCTGCCTGCGAGTGGCTGCTATAT…	JHOM02004090.1:561-3217
Coleoptera	Scarabaeidae	Onthophagus taurus	GCA_000648695	Onthophagus taurus-6	OnTa_6	2515	1431	477	3	0	/	/	no TSD/TTAA	GGGAGGACGCGCGCAGTGGGTAGAAAATACCCGGCGCTTATTAAATGATGTGTATATTCTCCAAATGTCGATTAAATCGGGGAATCCCCTGTATACCTCTCGAGTAGAGTGTAACAGAAGTACCTATGCTCAGGCGATATTATTATACCGTTCTCGATCAGTGCTAGGGTCTGATTTATGCGAAGTGGACATTTTTTACCCKGCGCGCGTCGATACGTGACTAAATTGTTACCATTTTATTTCTGTGTTTTGTGTCTTTTATTAGTTTTTGGTGAATTGTGGTTATTATTGAACAGTTGTCGCATTATTTCAATTTTATCAGTTCGAGTTCCAGTAAGTTAAAATTATAACAAATGAAGTAACTATAGTTTATTGGCATATCAGTATTGCAGTAGATAA…	JASCIU010000004.1:1974941-1977233
Coleoptera	Scarabaeidae	Onthophagus taurus	GCA_000648695	Onthophagus taurus-7	OnTa_7	2401	1890	630	4	3	15/15	CCCTT/AAGGG	TTAA	TTAACCCTTTCAAGACGGTTGTCGTATATACCCGTCACCAACTTTTTTGGCAGACGGACGGCTGTCGTATATAGCCGACAGCAGCTCATTTCCCTTCTGTACGCTTGTCGTTTCAGATATGGCATACATAAATTTTTAATTTGGCCCACCGACGGCCGTCGTACCGTTCCGACAGTTTGTGTTTGTCACACAGACGGATGTCGTGGATATCCGACATTGTCGTACATACGCGGCAACATGGCAAGGTCAGGTGATACCCTGATAGACCACGTGCGTTTAGTACCAGTCTGTTTTAGAACATGTTTTAGAATGTCATCTAAAAATCACGCGGGTCCGTCGGGTTGTAATACTTATTGTGGACTGTCTGGGAAGGAAGTGAAAAATATTATGAATGCTCTG…	JHOM02000455.1:1374-3782
Coleoptera	Scarabaeidae	Holotrichia oblita	GCA_023690525	Holotrichia oblita-1	HoOb_1	2365	1683	561	15	6	18/18	CCCTG/CAGGG	TTAA	TTAACCCTGCTGTTCTCCTCGGGTCTATTTGACCCGAAATGAAAATCATGCTTTAATAACTTTTTTATTTTTCACTTTTTTAACTCAATATTTTATGACTTTGTGTGTTACCGGTTATAGATTATATAGTTATATATATTTATAAAAAGAGTTTGTGGGTAATTTTTTAACGCAATAGTTACTCTGATACCCCTCGGGTCAATATGACCCGAAATTGTAATACCTCTAATAAGGCCGACACAATTTTACCGACAATTTTTGTTATTGCAAATACAATAATTTTGATAAACGCCCAGTACGAGCTGTCAGGTTTATTCAATCGTAGACAAGTTTGAACAAGTCCTGACAGGTTTATGAGTTGGCTAACGCGCATGCTCTGTGGGATATAAAAGTGAATTG…	CM043023.1:71352635-71355009
Coleoptera	Scarabaeidae	Holotrichia oblita	GCA_023690525	Holotrichia oblita-10	HoOb_10	2323	1791	597	4	1	20/20	CCCAT/ATGGG	TTAA	TTAACCCATTCCGGACGAGCGCCGGGAGATGGCGCGCYAGTCAGCCGGCCGAGCTCGGGAAGCGGCCACCGAATGTACTAACTAGTCGCTAGTTACTTGTCTTGCGCGTTAGTTACAGCTGTCAGCTGTTTATATTTCAGTACAGCAGTGATTTTACGTTTTGCATCTGTGAAATGGAGAAATATTTAACGGACGAAGAACTCGAAAAATTACTGTACGAAAGTGACATTGATTACRTSTTAAGTGAAAGTGAAGATGTAGATTATTCTAGTGGCGAAGATGAAATTCTGGTTTTAGGCGARCAAAGTACGAGTAGTTCTGAAGAACAGAGTATTAGTGTTGCCGAAGTACAGCATATTGTAGACGATGTGAATCAGTCAGGACCTTCGAAGAGAATGA…	CM043023.1:66464794-66467123
Coleoptera	Scarabaeidae	Holotrichia oblita	GCA_023690525	Holotrichia oblita-11	HoOb_11	2472	1836	612	4	4	16/16	CCCTT/AAGGG	TTAA	TTAACCCTTAAAGCACGACGTGGGGTCCTTCAAGGACCCCAAATTCACATTTTGAAAAATATTTTCCAAAATAATTTTTTCTGTGCATTCTCTGTTTTGCTAGCTGGACTGACATCTTTGATAAACGAGATATATTATATTTGAACACTCTTGTATGTGTACTTTTTACAAAAACAATTATTTTTTGTCTGGGCTATACATTTTTTAAATACAAAATTTTGTTTCAGGTATAATTCAAGATTATAGTAAATAAATCTTAGTAAATTAAAATGTCAGATCCTCGTAAAAAAGCGTTAAGTCGTAAAGAACTTGAGGACTTAGCCTCTCGTTTTTATGAAGGAAGTGATATTGATGACCTAGATGTTAGTGACGACGAAGACCGCGATCCCAACTTTATTT…	CM043016.1:758601-761080
Coleoptera	Scarabaeidae	Holotrichia oblita	GCA_023690525	Holotrichia oblita-12	HoOb_12	2446	1458	486	13	0	19/19	CCCGT/ACGGG	TTAA	TTAACCCGTTTTTTCCCAGTGTTCCAGTATTGGAACATGGCGCTTTTCTGTGTACTTAGCAAAAACGGATTACGCGTGCGTGCTTTATTGACACATAACCTTATCTATACACTTGTTGCTTGCTTCCTGTTATGCCGTACATGCAGTTACGAGCTTCTATGCATTTCAGTAAATTTGTAAAGTGTAGTTCTCAAAATGAATAAAACCGATATGAAAAGGTAAGTGAACTATGTAATAACCAGACCTTATTTTTTTCATTCTAACGGTTAGTTTTACTGCCTACATATGTAAGTAACTTCTTATATTGCAAATGTTCAATTTTTATTTTGTCTACTTGTGTTTATGTTTATTTATTTTTATATGTTCCAATTTTGGAACTCCGGGCCTAATATGCAATAA…	CM043016.1:50383636-50386089
Coleoptera	Scarabaeidae	Holotrichia oblita	GCA_023690525	Holotrichia oblita-13	HoOb_13	2572	1464	488	6	0	13/13	CCCAG/CTGGG	TTAA	TTAACCCAGATAAGACTAACGTCCTTCTAGAAGGATATTTTATATGCAGTTTTCTACAAGCAAATTAATTTAGTTTTGTTGATGTATATGAGATGGCGCTATTATATTTCCCATAAAAACATAAATACTATTCGTAATAACAACATAGTTGACCAGTATCTTTTTCTGTTTATGACGTGAGTGAACGTGAAAACTACCTTGTGCGCAAAATGACTGAACCAGTAGACCTTCTAGTGGATGGGTAAGAATATTTTGCTTTTAGTAACATTTATGACTTTCTAAACAATTATATTACGTTGCTGAATACTTATTCTTTTCACCTCATATTACAAAATTGGACATATTTCAATATGTTAACTTTGATATACCATTACTTTCTTGTATCCTTCTAGAAGGACG…	CM043018.1:80853857-80856435
Coleoptera	Scarabaeidae	Holotrichia oblita	GCA_023690525	Holotrichia oblita-14	HoOb_14	2349	1746	582	6	6	14/14	CCCTT/AAGGG	TTAA	TTAACCCTTTGCGTCCCAGTGGTATCTCCATGAAACCACCTTTCAAAAATTATTTTCTGAGCGTCCCACTGGTTTTGCAACGTAACCACTTGTATAACGTGTTGCCTATAGTTCATATTTGTGAAATTAAACAAATCGTGAAGCATTTGCACGGCTATCTTTGCTCTAATCGGACATCACAAATTCAGTTTATGTTTATAACCTCTACTTCGTCACTTGTGTCGCAGAAAGTGTTTAGTTTCTTAAAAATAACTATTATTATGGCTGGTAAGTTAGAAATCTTACAAGTAGAAGTAGGTAGTAGATACTAAACATCAGCAAAAAGATTTTTTTGTTATTACTGTTTATGATTTCTCATGTATGTAAGTGGTGTCATAGTAAAACCACTGGGACTCATGA…	CM043018.1:80111596-80113952
Coleoptera	Scarabaeidae	Holotrichia oblita	GCA_023690525	Holotrichia oblita-15	HoOb_15	2592	1755	585	10	10	17/17	CCCTT/TAGGG	TTAA	TTAACCCTTCGTTAGTCGCGCGGACTACAATTGTAGTCCAGGCCTATTTAAATAGTGAGAACTTCCAACACATGCGTAATAAATATTCCACCATATTAATAGCTGTCAATAAGATGTTTAGTAATCTGTCTAGTGTGTCATAAGCAGCGAAGAAGTGTATTTGTTTATTTGAGCGGCACCTAAATACGAGTGGACTACAATCGTATGCCACGCGATTAAACGTGTAACTATTTTTTGTGAATTCCATAATTTATTTGCGTTATTATATACATAGGTAAGTGACTTTTTGATAATTCTTTCTTCCTTTACAAACTTTCCACGTCATATTTTATAGTATTTAACCCCGTGTTTCATTTTCATATATGTAGAAGTTTTATGAGTTTTGTTTTGATAATTATT…	CM043022.1:50595291-50597890
Coleoptera	Scarabaeidae	Holotrichia oblita	GCA_023690525	Holotrichia oblita-16	HoOb_16	2480	1803	601	8	8	9/9	CTCTT/AAGAG	TTAA	TTAACTCTTTGAGTGGTGGTGGTACACGCGATGTACCACCTTTTTTGATACCACTTCGCGGTGGTGGTCCAAAAAGTATACCACCTTTCTATATAATTCCAGCTTGTGTGTTCGTGGTATGATTTGCGTACCATCGTATCAGAGACATCTAGGAAACAATAGTAAACAACAAAAATGCCGGTATCAAAGGAAACTGCGCTCCGTAATTATAATTTCGTTGAATAAAAGTCAGGTTATTGTTGTGACATTGCATAGGTGATTATTACATAAATTTATTGAATCTACGTCGGTAAAATTATACTCAGTGTTGAAATTAAGATTACTGGTGAGTACTATTTTGCAAAAAATTTGCAGTATGGATTCTAAGTAAAGAAAAACTCATTGTTGTGGTGGTACTTT…	CM043015.1:49586707-49589194
Coleoptera	Scarabaeidae	Holotrichia oblita	GCA_023690525	Holotrichia oblita-17	HoOb_17	3199	1875	625	6	6	22/22	CCCTT/AAGGG	TTAA	TTAACCCTTTATAGGTTACATTTTTATTTTACATAAATATGATAACGGTTGGCGGTCAAATTTCGGGACACTTGTTGTATTTTGTCTCTCTCAAACAAATTCAACTGGATTATAGCTCTTTTTGTCGTAATATGTACGTAAACGTTTGGTGTCCTGATATTAATTCAAATATTACACGTATGGATGTCTATGGGACAATTACCGCCAACTATGTAGTAAGTGTCCCCGTATTGGGACACCAACCATACGTGCTATAGGTCACTCCGGCATTTTGTTCGTTTTGTGTGGTGATGCAATTCATTTGTGTTTTTATTGAGAAAAAAAGTGTAAAATCGCTGACAGTTATATAGAATATCAACTTTATTATTTAGCAGGTAAGTTACATGTCTTATATTATTG…	CM043023.1:76309844-76313051
Coleoptera	Scarabaeidae	Holotrichia oblita	GCA_023690525	Holotrichia oblita-18	HoOb_18	2447	1737	579	7	3	16/16	CCCTT/AAAGG	TTAA	TTAACCCTTTCGTGACGGGAAGCTACTGGAGTGGCTAAAAATTTTCGTGCCTGCCTAACGGGAAACCACTAGAGTGGCGAGCATGGAGTCGTGGTTTGAGACGGGAATCAACCGGAGTTTCATAGTGGCATGTTATTACAATAAGCAATACTGTCATTAGACACGCCCATATTTAACATTCATTGGTTGCTTGACCCGTCATCCCACGCTATTGTGAAATGCGGATTGTGAGTGAAGTAGTCCCCATTAGTGTTACAGTGAGAGACGTGAACGTATGTGTTTGTTTTACAAGTTGTGTCTACTTTTATAATGGCTTCCAAAAAGTATTACACAGATAAAGAGCTGTACGAAATTTTAATGAACAGTGACAGTGAGGATGAAGTGATTGGTGCTCCAGAA…	CM043016.1:107858880-107861334
Coleoptera	Scarabaeidae	Holotrichia oblita	GCA_023690525	Holotrichia oblita-19	HoOb_19	2624	1527-1728	509-576	9	6	16/16	CCCTC/GAGGG	TTAA	TTAACCCTCCGATCGGTGAGAAGGTCCGTAGGGACCTTTTACAACTTTTGAGATTTTATAATTTTTTATTACCTTGCATTAGAAATGTCCCGCTGCATGTATTCTCTGAAAACGACGTGCTGAATCGATTAAAACTACTTTTAGAGCATTTCGAGCACATGTTAGCCTTTTCTTTTTGTTTTAGGGCATTTTCTACGTAAACACATGTACAAGGTCCGTACGGACCTTGTATAAGAAAACCGTTGAATGTGTATTTGCGCAGGCGTCAGCTAATGTGAGACTATTGCTTGACGAGTAAACACGTGTTTTTGTGCTTCTGTGTTTTATTGTTTGATTTCTTTCATGTTTATAACAATGGCCGACGACGATTGGGATGTTGTGAACATGGTTGTGAATAAT…	CM043023.1:73582816-73585441
Coleoptera	Scarabaeidae	Holotrichia oblita	GCA_023690525	Holotrichia oblita-2	HoOb_2	2761	1695	565	20	6	14/14	CACGT/ACGTG	TTAA	TTAACACGTTCGCTACCAGCCGGCTCATATATGAGCCTCAGCGATTCCTGTCAGAGACCAACGTCTCACATGTGGGCCAGGTGCTTCATCATACTTAATGGATGTATAAATTGTTTGGTCTGCAGATAGCGGCTTGAAATTTTGACACCGTCTGCGGATAGGTCCGACAAATATCTGAGTCGCTTGGTCTCGGATAAAAATTAAAAATGTAGTTTTGGTGGTTATGTTTATGTGACAACACGTGCGTTGGTTTGGCTCCATGATTTTTCATTATGTTAGTGGTTTTATTTCATAAAGCAATTATTATTTGACTGTAGGTCATGCCACACATCTTCACGAACAAAATTTCACGCTGAATAGGCATAAATACAGATCAAATAACGATTTTTCAAACATATA…	CM043023.1:62076157-62078925
Coleoptera	Scarabaeidae	Holotrichia oblita	GCA_023690525	Holotrichia oblita-20	HoOb_20	2422	1671	557	15	6	17/17	CCCTG/CAGGG	TTAA	TTAACCCTGCAGCGGGCGCGCTGGCGCACCCGATGCGCCAATCGTCATTAACTTCGTGTTAAATCGGTGATATTCGAGTTACGGTGCTATTATTAGACGTATTCCTTCATTCCACGTCAGTGATCCATGAGTTGTGTCCTGAGTAAGTTGCGATTCTTTACAAGCGAGAAAACTGTGTTTCATTGAGACGGCTACAAAAGCGAGCACAAAGTGCGCCGCGCGCCTACTGATGTAAGTATTTTTTTTGTATTTGTAGAATTCAATTTTCTGGTTGAAATAAATGATTGAGCAGTAAACAAAGTATTTAGAACATTGTTTTTTGTTTCTAGTTCTAAAACAAAGTTGCTTTCAGTAAATTGTGTGTTCCAACTATATCGAAATGGCGAATAAACCACTAAC…	CM043016.1:119077565-119079994
Coleoptera	Scarabaeidae	Holotrichia oblita	GCA_023690525	Holotrichia oblita-21	HoOb_21	2345	1764	588	12	7	16/16	CCCTC/CAGGG	TTAA	TTAACCCTCCGTTGCTCGCGGGGTGAGCGCTGCGCTCACCTCCGTATAGTTTATGATGTCATCTTTATATTTTTGCGAGTTCGAACTTGTCCGTCTATGTATTCCTCAGTATGCATATAAGTAGCTAGATGACACTGCATTTTCAACAGTATTTGTGAATACCGCCTAGTGAGAGGTGCATAAATTTGAGTGTGCGTTAAAGTGAGCGCAGGGCTCACTGCGCGGGTATAGGTGTTATAAATTTAGATAGTTCTTGTTTTGAGTAAACTAAGGTATTTATTGAATTCATTTTATGCTAATATTGTTTCTATGACTATAAAAATATAATTTTAGTTATTCGCAAAAATGGATCCAAATGAAGAAGCTCGATTGCTGAAAATTTGGGAAGAATTAGAAAGG…	CM043016.1:78308033-78310385
Coleoptera	Scarabaeidae	Holotrichia oblita	GCA_023690525	Holotrichia oblita-22	HoOb_22	2543	1425-1779	475-593	9	0	14/14	CCCTT/AAGGG	TTAA	TTAACCCTTTGAGGACTACTGGTTATCAATGAAAACCACACTATTGATATCCAGTCTATTATTTTCCTATCGGTTTTACGTGGTAACCACGATGTTTAATGTGTTGCCTAGGCATCATTTTTGCACTCCTTGGCGATTGCAACCAGTTTTGATCGTCATCAGTGACATTTATGATGCGGAAGTGATAGTGTTTCGAGCGTGTTTGAGGTTAAATATTAATTTTCTAAATTTTTAGTTTTTTTTTGATATCGTTGCTTCAAAAATAGCAAGTAAGCGTTCCAACATATCTATATTTACTATCTATTGTAAAAAATACCCTGTATTTTTCTAAGTGGGCCTAACGTGAACAAATTTTTGTGTGGTTTCCCGTCGTGGCCACTAGAAAGGTATAACCCTATT…	CM043023.1:10805096-10807646
Coleoptera	Scarabaeidae	Holotrichia oblita	GCA_023690525	Holotrichia oblita-23	HoOb_23	2391	/	/	4	0	18/18	CCCTG/CAGGG	TTAA	TTAACCCTGCGTTAGTGTGGTGGGGTATCACATACCCCACGGCTTTTAAAATGGTCACATTAGTAATTAAAACGTTTTCTATCGCCACCTCTCTTTCAGTAGCTATAGCTTATATGTCAAACTTTATCATCCATTTACAGGAATCTGTTGGTGTTGTATGTCAGTTTTAGTTATAAAGCAGAAAACTGCATTCGGGTATGTAATACCCCACCACACTACTCGCGTGCAGTTTCACTCGCCATTTTGTCTTTACTGTTGTCATTACATTGTAGTGCTTTTTATTTATCTACAACAATGTGGAGTTACGAAAAGGAACAAGAACATTTAAATAGACTTTGGAATGAGCTTGACAACGAAAATAGTGTTGATGATCCACCTATAATAGATTCTGAAGACGAA…	CM043018.1:71299470-71301868
Coleoptera	Scarabaeidae	Holotrichia oblita	GCA_023690525	Holotrichia oblita-24	HoOb_24	2577	1563	521	8	8	18/18	CCCTG/CAGGG	TTAA	TTAACCCTCGGGCTACCAATATGGGGTCAAAAATGACCCGGAAAACAATAATTTCTTTACAGAATTAATTCTAGAAGTTTTTATTCACCGTCCTTACATGTATTCCTCTATTGTGGTTTTATGATCATCTTTTCGTTATTTATAATTAGTTTATAGTGTAGCTTATAGAAAAATCTTGAGTGGGTCATTTTTGACCCAGTTGTAATAGTAAGCGTTCATTTGTAGTACGTAAGTTGATTCCTATTTGGCGACGAAGTTATTGTAATTTCTATTAGTGCGTTATATGATTTGACTCCGATAGATAGCGTTCGGTGTATTACTCTATAAGTTTTTTCTGGTGCTGCTTGAGGAACCCTTACAAGTTGAATCCTGTCTAGCGGCGAGAGAGCTGTAAATTCC…	CM043015.1:105439190-105441774
Coleoptera	Scarabaeidae	Holotrichia oblita	GCA_023690525	Holotrichia oblita-26	HoOb_26	2730	1845	615	3	2	15/15	CCCAT/ATGGG	TTAA	TTAACCCATTAATGGCCAAAGTATCAGAAACGAACCATTAACAACATATTTTTTTTATAATTTCTTATAAATGGAAATTGATATATTCTTCTTAATTGCCGTATTGACAACTATAAAGCTGCTCACGTATGAGTTTGAATTCAATTTGTATAAATAATAACTGTTTTATTAATTTTTAAAATACGGTCATTTCAACAGTGTGTGCAGCACTTTGTATAAAAAATCGTTATATATAATAAAATAAATTATGAAAGCTTTAGATTTAAAATCTATCTTCCAGATAAACCAAATGAATGCAAAATGTAAATAAAAATAACAAAAATATTTACGAAAAAGTTTTACAACAACTTAAAATGAATGGTTCGTTTATGATACTTTGGCCAGATGCAGTGGTACTAA…	CM043023.1:55822941-55825675
Coleoptera	Scarabaeidae	Holotrichia oblita	GCA_023690525	Holotrichia oblita-27	HoOb_27	2525	1887	629	10	8	23/23	CCCTT/AAGGG	TTAA	TTAACCCTTTGATAGTAACATCCGATTCTCAGGCGGACGACGAGTTTCGTTGCTTTACCGAATCTACACGAATGACTTCACGGTTACTTCTGATCAGGCGCGTTTTAGTTGCGTCTCAGTAAGTGCTTAGCCGCCGTCGAGAGCATTATATTAGAACCCGTCTGTGAGGCGGATGTTACCGAAAACGTGATTTTGTTGTACCGTCTTATAATCGATTGTTACCAAAACTTGATGGAGAAACAGGTATGTATTTTATCTACTTGGTAATAAACAGAAAATTGAAACTGATTCCAATTATAGTCGAAAAATATGGCCCCACCACCACCTATATCTGACAGAACTCGTAAAATTATGATGCTAGTACCTCCAACGCATTATGAAAATGACGCCAGTGATGAA…	CM043015.1:228082668-228085200
Coleoptera	Scarabaeidae	Holotrichia oblita	GCA_023690525	Holotrichia oblita-28	HoOb_28	2319	1860	620	16	16	15/15	CCTTT/AAGGG	TTAA	TTAACCTTTAACTGACGAACTGGGGGACCCTGGGTCCCCCATATTCAGCATATATTCGAGTACGTTGGTAATAACTTTATTTTCTTAATATTGTTACAGGTAGCTGAATTTTTTGTAATAGCCTTTGTATTTGTGTTGCTACCAAGGACGTATTTTGGATTATTTGTTAAATAACAGTAAGTTCTTACTAGGGGGACCTTAGGTCCCCCACTTAGTCATTCATGGTACATTTATTATTTCCTGTTTTTGTAGTAGAAATGGCAAGATACACCAAGTATTTAACTCAAAATGAATTGGAAGAGATTGCAGAGACTATGAGCGACATTGATGACGATCCATGTGATGCAGAAGGAGATTATGAAGATGATGATCCTGATTTTCTACCTAATGACGAGGAGG…	CM043023.1:78087864-78090190
Coleoptera	Scarabaeidae	Holotrichia oblita	GCA_023690525	Holotrichia oblita-29	HoOb_29	2595	1311	437	8	0	15/15	CACGT/ACGTG	TTAA	TTAACACGTTCGCGACGTAGCCATTTCCAACTGTCATCGCGTGCAGCCGTTCGGTGTGAATTGAGTATTTATTGATTGTAATGATTTTTTTAGTGAATAAACGTATATAGTAAGTATGAATTGTGTTTTTCTTTTTATTTATTGAATTTTTAGATATGTACCACCGGTGGTACACGACGGCTATAACATATATTTCCTGCTCGGGGACGTCGTGTGTATTCTAACCTAACTTCTCTTTTGTGTCAGATAACTGAGTGTAAGCAATGTTGAATAGAACAGCGAGGATTCTAAAAGCTGCAGCGGCCCAAAAAACGGCCCCTTCAAGTTCGTCGTCACATTTTTCTAAAAATCCAGTTCAGAATAATAGCGTACCCTTAGCTCCTCCTTCAGAAACTCAAG…	CM043019.1:39548645-39551229
Coleoptera	Scarabaeidae	Holotrichia oblita	GCA_023690525	Holotrichia oblita-3	HoOb_3	2551	1854	618	25	17	14/14	CACGT/ACGTG	TTAA	TTAACCCTTAGATTACCACGCGGGGTCTTCTGGGGACCCCAGATCGGATGTTTTACACTTCATTCGTTTATATTTTAATTTTCAATTATATGCGCTTGTGTAATTTATCTTCATATGTTTTGTAACAAAATCCTGAACTCACTACGAAATTGTAATTGTTTTCTCTTTAGCTAAGTTTGAAATAGATAGCTGGGGTCCCACCATGACCCCATGCGGCTGTTTAGGGAACCATTCTGATTATAAGTAACAGCTGATTTATCCGTCGGTAAAACTGTAAATCAGTTATTTAGCCGCCGGTATATCAACTGTTGTGTGAATACTAGTAAATGAGGTGCATTATTAGTGCGTAAAAATAAAAGCTGTGTTACGGTATGTATACTAATTTCACTTTTGTCTAAA…	CM043015.1:189802446-189805004
Coleoptera	Scarabaeidae	Holotrichia oblita	GCA_023690525	Holotrichia oblita-30	HoOb_30	2253	1803	601	11	7	17/17	CCCTA/ATGGG	TTAA	TTAACCCTAGAATACTGGACATTCGTAAATTTTACGACGCTCGTTAAACTTCTTTCGATTTCGGAAACACTCGCGCCGCCTATGGTCACGTGCCTGCCAGTAACTTCATATTTAGTAGCGTGCTAAACAATAGTGGGTGTAGTTCGTGAATTTGGTACCCTTATCTTACTTATTACGTAGGCACGTCGTAAAATTTACGAATATCCAGTATTCCCGTATAGTGTGCTTTTCGGCATCCTGTTTTCATATTACGCTGAATTTAGTGTTTTGTAATAATTTTTGATCAGGTAAGTCATCTTTTTTGTCATATATACAACGTTATAAATTCCCTTTTATTGCTTTCTTAGAAAATGGCAAGAAGGAATCTGACACAAGCAGAAATCGAACGTGAACTGGAAC…	CM043023.1:57492424-57494749
Coleoptera	Scarabaeidae	Holotrichia oblita	GCA_023690525	Holotrichia oblita-31	HoOb_31	2595	1713-1479	571-583	6	5	17/17	CCCTC/TACGG	TTAA	TTAACCCTCCAGAGGTGGCGCCAGGTCTGACAGACCCGACGTGTGTTCACTGGTTCGGCATTTATCGCAGATCAATCGTTAGCTTTCGATGTTTTTAGTACCTTCATATTTTAACAGTTAGTATGGTCTAACCTAGTTTGGTGCGTAGGTGTAAAGTAGTTTGCAAGATATAGTCATAAAGGCCTGATAGACTTGGCGCCACCTCTAATGGTAGTGAATTCACTTTGCAGTATTACTTTTTCGGTAAGTTGAAATCATTGTTTCTCGATAATCTTTACAGAGTTGCTGACTTTCAGTAAGCAGACAGTTGACGTTTTGTTACAGCGCAATTCGCACAATTGTAATGACAGTTGGCAATGCGGTAAATAATACAAGAAACTTAGAAAAACAAGCTATTGC…	CM043018.1:82515789-82518391
Coleoptera	Scarabaeidae	Holotrichia oblita	GCA_023690525	Holotrichia oblita-32	HoOb_32	2253	1743	581	9	8	14/14	CCTTT/AAGGG	TTAA	TTAACCTTTTCGCGACGGGAACCGGACGAATCCGCAAAAATTTTACGTGCCCGTATCCCTGAAAACGGATAACTACGCAAAGCTGGAGGCATATTTCTGTACGGGAAACGAACGAAACCGCATATACTAAGAGGTTGTTGCAATACTTACCTTACTCCGCCCACAGTTATTTTTAATTGGTTGTCACGTCTCATACGATATTACGCATGCCAGTACGATTACTGTCTTTCACGTGCAGTATGCAGTTGTAAGGTGTATTGTGTAGTACTTTTTTTCCTTATTTACCATGAATATACCACCGCCACGACAAGGAAGGTATACAGAAGAAGAATTACTAAAAATTCTTATGCAAAGCGACGATGAAGAGAGTTTTTCTGACGTTGAAGACGATGGCTGGGA…	CM043023.1:58124975-58127235
Coleoptera	Scarabaeidae	Holotrichia oblita	GCA_023690525	Holotrichia oblita-33	HoOb_33	2466	1542	514	5	2	13/13	CACGT/ACGTG	TTAA	TTAACACGTTCGCGACGTAGTAATATTTCTATTCTTCTCTGTGACCCGTACATAGATTTACAGTTTTTCTTACAGTGCACCACTGGTGGTACATGACGGCTATAAGTCATTACTTATTCTTGGTGGCCGTCGTGTACCACCGGTGGCACACGGTGTTTTATCTAAAGTTTTGTTYATTTACACATAACCTTACTTGTCTCATTAGACATTTTTGGTTTGAACTGCGTAGTAATAACTGCTATTTGTTACGTACCAACACAAAAATGTCCACTAGGACTGAAAGAATATTGAAGGCTGCTAAAAAATGTGTGCTTGTGCAAGAAAATGSTACTGGTGTATTTTCTAGTTCAACAYTACCAGAAAACACAAGAGTAGAAAACGAGTCTACTCCACAAGTTC…	CM043015.1:83473601-83476073
Coleoptera	Scarabaeidae	Holotrichia oblita	GCA_023690525	Holotrichia oblita-35	HoOb_35	2386	1737	579	5	4	17/17	CCTTC/GAAGG	TTAA	TTAACCTTCCAGTGCTGGCGCAGGGTCTGAGAGACCTAAGAGAATTATATTTTGTTTCCCCTAGCGTGAGTATTGCAAACTTTACCCCCATCTTTTCAGTACCTTCCTACAATCGGCTTTAGTATAGACTGAGACTGTGGTGAATACGTTGTGTCTGTCTGTATTTAATTTACAGTAGTAAAAAGTCTAACAGACCCGGCGCCAGTAGTGACGTTAGTGTTTGTGATATAAACTATAATACAAAAAAATTGATGTTTTAACTTCGTAAGTACATATAGTTTAATTTTGATAATTAATTTCATTTGTTCCTTTTAATATATAGATAATTATGAGTTATGAAGCAGAACAAGCTCGTTTACTTCGTTTGTTGGAGGAAGTTCAGACTGATGAAGAGGTATT…	CM043023.1:64302041-64304434
Coleoptera	Scarabaeidae	Holotrichia oblita	GCA_023690525	Holotrichia oblita-36	HoOb_36	2421	1791-1887	597-629	10	2	17/17	CCTTC/GAAGG	TTAA	TTAACCTTCCGTCGGGCGCAATGGATCTGTCAGATGACTTGCACAATATTTCTAACCTAACAACTTGTTTAGCACATTTTGACGTTGAGCTTCCAGTTATGCTCTTTCCGTACGATATCTTACACATTAGTACGAGTTCAGCTGTTGTAGCATACGGTACTGTCCCTCGGTAACAAGCAAAATTTCGTAGATAGATTGCGAACATTTTCGATATTTCGGTTACTCGTTATTCAAGACAGACGTAATAATATACAGTTAGCAGACGTAAAACACAAGTAAGCACATATGTTGTTGAGCCTAAATTTTCAAATATTCTTCTTGTTCCGACCTATATCATCTGTGAGATAGATGCATTGCGCCCGTTGATAAATGTTTTCTTATTTTTCAGATTTGTTTCAG…	CM043023.1:72321122-72323550
Coleoptera	Scarabaeidae	Holotrichia oblita	GCA_023690525	Holotrichia oblita-37	HoOb_37	2560	1908	636	3	2	13/13	CCCTT/AAGGG	TTAA	TTAACCCTTCACTGCATAGCGTTGCAGATGCGCAACATCTACTGGAAATAATATAAAACATATTTTTTGTCGAAATGGTTCTTATATTTGCCCTTAAATAGATTCTATTCATATCATTGTATCTATCGTTCATAAAAACTACGGCAGATGGCGTAAAATAACGCGCAATTTTAAATTGAAAAACGGATAATTGTCAAATACGACTTAGCAACATATTAGTCTTAGTCTAAGCTCAATTTCGATAAACAAGAGTGAAATAAAAAGTGTTTCTTAAATATATGCGGATAAGTCATGTAAGTACTTTTGTTTTTAATCACATACTTTGATAATATTCAATTGGCGCTCAATTTTATTCGATATATTCTACGTGTTGCATATCTGCAACATTATGCATTACAT…	CM043015.1:200140511-200143077
Coleoptera	Scarabaeidae	Holotrichia oblita	GCA_023690525	Holotrichia oblita-38	HoOb_38	2549	1677	559	10	2	17/17	CAGGT/ACCTG	TTAA	TTAACAGGTTAAGCGCCAAGGGAGTTTTACCTAAACATTGCGCCCGGGCCAAGATAGTTTTTTGCCTAATTCTCATTCTTTTAAGTATCCTATACATATTTCCATATGATTTTCACTAATTTGACATACATAAGTGTAAAAAAACTAGAGCGGACACCCGTGTCCGCTCTGGCCCTGTAAAACTAGCGGCGGACACCGGTGTCCGCCATGGCCTGTCAATACATCTAGTAACTAGCGGACACGATAGTTTTCGAAGTGAGCGCTGCTGCATGTAAATCAAGTCTGAACAAGTTCAGTGCCTTTGTGAATATAATAGAGGGTAAGTGTGATGTATCATAATGAGCGACCGCACAAAACGCATATTACGTTTAGCTTTGGAAGAAAAACAATTCTACGATG…	CM043023.1:66451360-66453922
Coleoptera	Scarabaeidae	Holotrichia oblita	GCA_023690525	Holotrichia oblita-39	HoOb_39	2588	1860	620	7	2	14/14	CCCTT/AAGGG	TTAA	TTAACCCTTTGTATCCTGGTGGTTACACCGCGAGTACACATATTTGAGAATTTATTTCTACTTGCCTGGGTAGCTTACGCTGAAACCACAGTAGGCGGGACTTGCTATAAGGTTCATTTTGAAGTGTAAATTCGACAGATGGCTATTTTCCCGCATTTTTAAGAAACTGGCTTCAGGTGTTTACACGTGGTTACGCACTGAGTGGTGTTGCTTAAAATTTTGTGAATTTGCAATAAAATTTGATGTGATGGCAGGTAAGAATTTATAAATATTAAAACATAAGAATAAACCATTGTGAATATTAATAATGTACGATGTCAGATTATTATAACCTTATGTTTTTGTGTTGTAAATTATGTGGTTGAGGCGTACGATCACTAGGCACTGGGTATCTTTTTC…	CM043018.1:122238660-122241250
Coleoptera	Scarabaeidae	Holotrichia oblita	GCA_023690525	Holotrichia oblita-4	HoOb_4	2432	1839	613	8	7	15/15	CCCAT/ATGGG	TTAA	TTAACCCATTTATGCCCAACGGGTCACTAACGACCCCGTACCTTCAATGTATGTAATTGACGAGATACATACGTTGAGAGTGTTGCCTATACTGAATATCGTTTATTAGAAGCACAAGTCTGAACTCGATTTCCGTTAAATCAGTTAAAGTGCAGTGCGCATGTGTTTATCTTTGAAGTTTGCATGTGAGGTTATAGTAAGCCTGACATGGATCAACTAAATTATTGGTAAGTTTGTAAAACTAATACTGGATACTGTAAATATTTGTAGTAGCTATTTTTATAACATTACTATTTATATTGTTTTAACAAAAATTACGATATATGCAGTATTTGGTGCTACATAACCGTCTAAATTTGAATGGGTCGGTACCGACCCGCTGGGCATATGACACTACTT…	CM043017.1:107364627-107367066
Coleoptera	Scarabaeidae	Holotrichia oblita	GCA_023690525	Holotrichia oblita-42	HoOb_42	2242	1707	569	16	6	18/18	CCTTT/AAAGG	TTAA	TTAACCTTTCAGTAGTGGCGCGCGGTGTGACAGACCATCAATGCAAACTTATCTGTATATTCCGCGAATACTTTCAAGATGGACGTTATACTGCGCAGTAGCTGCAACGCTTATGTTATTCTATGTCAGTATGCAGTAATACTTCTATTAGTGCAGACGTGTGAAGTGTATATCCTAAACTGTCTGAGACACCGCGCGCAACTTATTACGTTATAAAATTGAAATACTTTCCCTTATATTTTGAAGAGCATAAGTAAGTATTCTACGGTGTTTTATAAAGTTTTTTTGTGGTTGATTTCTAATTTATGGATTATTATTTCTAAGTTATGGATTACGAGCGAGAACAAGCTAGACTTTTACGTTTGATGAACGAAGTTCTTACAGACGTAGAGTTCGATG…	CM043016.1:117810928-117813177
Coleoptera	Scarabaeidae	Holotrichia oblita	GCA_023690525	Holotrichia oblita-43	HoOb_43	2394	1749	583	3	1	15/15	CTCTT/AAGAG	TTAA	TTAACTCTTTCAGGTACAGTGGCGTAAAATTTAAACCACTTATTTTTAGGACAGTCATGTTCGGTGGTACAAAAAGTGTACCACTAGTTTTGAATAGATTACAGTATAAGTATGCCGGTTTAAAACTTATACCATTACACAAACGCTAAGTTAACATTAGATCTGTGTGGTATTAAACTGCGCGCTCAAAGAGTGAGGTTATATATACGTTTTATACATGTTTCTTGACACTTAAAATTTGTTGCTTCATATTTAGTCAAAAATAGTGTTAAAACGTTTGATTTCAGAAAAATCTTGTTTCAAACGAAATATAAAACATCAAAATAAGGTAACGATGTTTTTTAAATACAAAAACTTGAATATTTATACTCATTTTGTATATTCTAATTCAGGGTTCAA…	CM043015.1:97518098-97520499
Coleoptera	Scarabaeidae	Holotrichia oblita	GCA_023690525	Holotrichia oblita-44	HoOb_44	2390	1737	579	5	1	17/17	CCTTC/GAAGG	TTAA	TTAACCTTCCAGTGCTGGCGCAGGGTCTGAGAGACCTAAGAGAATTATATTTTGTTTCCCCTAGCGTGAGTATTGCAAACTTTACCCCCATCTTTTCAGTACCTTCCTACAATCGGCTTTAGTATAGACTGAGACTGTGGTGAATACGTTGTGTCTGTCTGTATTTAATTTACAGTAGTAAAAAGTCTAACAGACCCGGCGCCAGTAGTGACGTTAGTGTTTGTGATATAAACTATAATACAAAAAAATTGATGTTTTAACTTCGTAAGTACATATAGTTTAATTTTGATAATTAATTTCATTTGTTCCTTTTAATATATAGATAATTATGAGTTATGAAGCAGAACAAGCTCGTTTACTTCGTTTGTTGGAGGAAGTTCAGACTGATGAAGAGGTATT…	CM043023.1:64302041-64304434
Coleoptera	Scarabaeidae	Holotrichia oblita	GCA_023690525	Holotrichia oblita-46	HoOb_46	2248	1719	573	13	7	16/16	CCCTT/AAGGG	TTAA	TTAACCCTTCAGTGAACGCGTAGGGTCTGTCAGGCCCACACATAGTTTCGTTTTATGACCATTTCTGATTGGTTGAGCATACGACTGCGCGCGCATATGTACCTTCAAACTAGATCATATTACGTCCATCATAGTAGTTATAGTGCATTGTGTCGTGTAACAACTGTTTTATAGTCGATTTCGGTCTCTCAGACCCAACGCGTTCCTTTATGTAAGTCTTTCTTTTTCACGTAATAGGTAAATAGATTATCGAAATATCGATCTGTTATTTGATAGAAGTATGTGGAGCTACGAAAAGGAAGTGGAAAGACTGACTCATCTATGCGAAGAAATTCTAACTGACATCGAAGGTTATTCGGATTCAGATGACTCCGTGGCAGACGCTGAATTTGAAGAAAT…	CM043016.1:119302857-119305112
Coleoptera	Scarabaeidae	Holotrichia oblita	GCA_023690525	Holotrichia oblita-48	HoOb_48	2492	1824	608	13	6	27/27	CCCTA/ATGGG	TTAA	TTAACCCTACATTGCCCAGCGTAGCAGATCTGATACATCACAGTTAAATTGCGATTTATAAGTACTGCGTATAAAATTTACTGTATATTCCTGATGTATCATATCTACTACAACTTAATATACGCATTCATAATGGCTACTTTTGCTTGGTCTTCGCTAGATGTGCTTACATACGTGTTGTGTCATGCTCGTTTTACTTGTGATCGGTGAAGTGTAACCGTTCGTAGAGTTTGAAATAATATTTACAAAAATTAGGATATTTTCAATTTTATCAATAGTGTAATTTGAAACATAAAGGTATGTATTTATTATTCAGTTACAATTAAACATGAAGGGTGATATACTTGTAATAATTTCTAGCAATAAAGTTAGTTGTATCAGAATAGATACATTGGGCTT…	CM043019.1:56449630-56452129
Coleoptera	Scarabaeidae	Holotrichia oblita	GCA_023690525	Holotrichia oblita-49	HoOb_49	2432	1839	613	5	5	15/15	CCCAT/ATGGG	TTAA	TTAACCCATTTATGCCCAACGGGTCACTAACGACCCCGTACCTTCAATGTATGTAATTGACGAGATACATACGTTGAGAGTGTTGCCTATACTGAATATCGTTTATTAGAAGCACAAGTCTGAACTCGATTTCCGTTAAATCAGTTAAAGTGCAGTGCGCATGTGTTTATCTTTGAAGTTTGCATGTGAGGTTATAGTAAGCCTGACATGGATCAACTAAATTATTGGTAAGTTTGTAAAACTAATACTGGATACTGTAAATATTTGTAGTAGCTATTTTTATAACATTACTATTTATATTGTTTTAACAAAAATTACGATATATGCAGTATTTGGTGCTACATAACCGTCTAAATTTGAATGGGTCGGTACCGACCCGCTGGGCATATGACACTACTT…	CM043023.1:58132486-58134925
Coleoptera	Scarabaeidae	Holotrichia oblita	GCA_023690525	Holotrichia oblita-5	HoOb_5	2454	1548-1827	516-609	9	4	31/31	CCCTA/ATGGG	TTAA	TTAACCCTAAGCGGCGCAATATATCATATCTGATACGTAATGAATAATTGTCTACCAAAGTATACAGAACAAGTTATTTGAGTCAGAGGCGCATAGTATCTATTCTGATACAAACCGTCTATGCATATACCATTGAGTGTAAACGCCATCTTACATCAATATATCTTATTACTCAGTTTAAATGCAACCGTTACGATATGACAGATACGTGAAAAAGTGTGATATTTTGAGGGTGTTTTTCTTATGTTTTTAGTGGAATTACGGCGAAAGAAAAAATTCGTTTAGTAGCAGTTACTGTTATATTCATACTTTATTTGAAACAAAACCAAAAATTTGGAAAATACTCACAGTGTAAGTAATAAATAGGAATGTTTCATTTCTGATACATAGCGCATTTTG…	CM043023.1:6463837-6466298
Coleoptera	Scarabaeidae	Holotrichia oblita	GCA_023690525	Holotrichia oblita-50	HoOb_50	2447	1737	579	10	3	16/16	CCCTT/AAAGG	TTAA	TTAACCCTTTCGTGACGGGAAGCTACTGGAGTGGCTAAAAATTTTCGTGCCTGCCTAACGGGAAACCACTAGAGTGGCGAGCATGGAGTCGTGGTTTGAGACGGGAATCAACCGGAGTTTCATAGTGGCATGTTATTACAATAAGCAATACTGTCATTAGACACGCCCATATTTAACATTCATTGGTTGCTTGACCCGTCATCCCACGCTATTGTGAAATGCGGATTGTGAGTGAAGTAGTCCCCATTAGTGTTACAGTGAGAGACGTGAACGTATGTGTTTGTTTTACAAGTTGTGTCTACTTTTATAATGGCTTCCAAAAAGTATTACACAGATAAAGAGCTGTACGAAATTTTAATGAACAGTGACAGTGAGGATGAAGTGATTGGTGCTCCAGAA…	CM043016.1:107858880-107861334
Coleoptera	Scarabaeidae	Holotrichia oblita	GCA_023690525	Holotrichia oblita-51	HoOb_51	2406	1839	613	8	3	14/14	CCCTT/AAGGG	TTAA	TTAACCCTTATGTGGCGGCAAAAATAATGTAACGTAGATAGCGGGAGGTGGTACCCAGGTACCACTGTGCATTTTCGGAGGTGAGCCGTGATATGTGTGCGATTGCGCAAGTCTAGCGTAACAACGGTAGCCATTTTGCATTTACTGTGTGTTGTGACTTACTCCAGGTCAGTTTTAGTAAAAGAAAAGAAAATGCCTCGCCCTAAAACTAACATAGCAGATGCATCGGATAGCGGAGAGTGTAGTGGAACTTCTAAGACCTATAACACTCGTCGGTCTGTTGTKGATAGTCTTCCGTATGATTCCAGAGGATACCTTCAAATAGATAAGTAAGTAGTGTTCTTTATATGTTCACATTTTATAGTTCTAGCTTTGAAATGGATATATTTTAGGGTTGCA…	CM043023.1:11362226-11364940
Coleoptera	Scarabaeidae	Holotrichia oblita	GCA_023690525	Holotrichia oblita-52	HoOb_52	2595	1749	583	5	5	17/17	CCCTC/TACGG	TTAA	TTAACCCTCCAGAGGTGGCGCCAGGTCTGACAGACCCGACGTGTGTTCACTGGTTCGGCATTTATCGCAGATCAATCGTTAGCTTTCGATGTTTTTAGTACCTTCATATTTTAACAGTTAGTATGGTCTAACCTAGTTTGGTGCGTAGGTGTAAAGTAGTTTGCAAGATATAGTCATAAAGGCCTGATAGACTTGGCGCCACCTCTAATGGTAGTGAATTCACTTTGCAGTATTACTTTTTCGGTAAGTTGAAATCATTGTTTCTCGATAATCTTTACAGAGTTGCTGACTTTCAGTAAGCAGACAGTTGACGTTTTGTTACAGCGCAATTCGCACAATTGTAATGACAGTTGGCAATGCGGTAAATAATACAAGAAACTTAGAAAAACAAGCTATTGC…	CM043018.1:82515789-82518391
Coleoptera	Scarabaeidae	Holotrichia oblita	GCA_023690525	Holotrichia oblita-53	HoOb_53	2595	1779	593	5	3	12/12	CCCTT/AAGGG	TTAA	TTAACCCTTTGAGGACTACTGGTTATCAATGAAAACCACACTATTGATATCCAGTCTATTATTTTCCTATCGGTTTTACGTGGTAACCACGATGTTTAATGTGTTGCCTAGGCATCATTTTTGCACTCCTTGGCGATTGCAACCAGTTTTGATCGTCATCAGTGACATTTATGATGCGGAAGTGATAGTGTTTCGAGCGTGTTTGAGGTTAAATATTAATTTTCTAAATTTTTAGTTTTTTTTTGATATCGTTGCTTCAAAAATAGCAAGTAAGCGTTCCAACATATCTATATTTACTATCTATTGTAAAAAATACCCTGTATTTTTCTAAGTGGGCCTAACGTGAACAAATTTTTGTGTGGTTTCCCGTCGTGGCCACTAGAAAGGTATAACCCTATT…	CM043017.1:139574453-139577004
Coleoptera	Scarabaeidae	Holotrichia oblita	GCA_023690525	Holotrichia oblita-54	HoOb_54	2544	1731	577	4	2	16/16	CCCTT/GAGGG	TTAA	TTAACCCTTCAGTGCTCGCGTGGGATACATACGTATCCCACTGCTCATTAAAGTGCGCTTGCGCACTTATTACAGCTGTTATATTTTTATGGCTCCACGTAATCTTCGTAAGTAGTCTCTGAGTGATTGTGACGAAGGACAGACGTTTATATCTTTCTTCGTTTCTTATATTTTCGCCCATCTTTGACAGTTGCATTCTTCACGACCGCTTACGTTACATACACCTTGCGTTGTTTCGGTGAGTTGCTTTTTACTTTTCTTTGTTACTTTCTTACATATTGTATTATAGTTTAGTATGGGTAGTAAAGATCCTAATCAGTGGTTGAAATGGTTGGACGAGTTAGAAAATGAAGAGGAGGAAGGTATATTAGGTGAAGCCGACCCCACTGAAGACGATGG…	CM043015.1:22686680-22688990
Coleoptera	Scarabaeidae	Holotrichia oblita	GCA_023690525	Holotrichia oblita-55	HoOb_55	2305	1803	601	5	2	9/9	CTCTT/AAGAG	TTAA	TTAACTCTTTGAGTGGTGGTGGTACACGCGATGTACCACCTTTTTTGATACCACTTCGCGGTGGTGGTCCAAAAAGTATACCACCTTTCTATATAATTCCAGCTTGTGTGTTCGTGGTATGATTTGCGTACCATCGTATCAGAGACATCTAGGAAACAATAGTAAACAACAAAAATGCCGGTATCAAAGGAAACTGCGCTCCGTAATTATAATTTCGTTGAATAAAAGTCAGGTTATTGTTGTGACATTGCATAGGTGATTATTACATAAATTTATTGAATCTACGTCGGTAAAATTATACTCAGTGTTGAAATTAAGATTACTGGTGAGTACTATTTTGCAAAAAATTTGCAGTATGGATTCTAAGTAAAGAAAAACTCATTGTTGTGGTGGTACTTT…	CM043015.1:49586707-49589194
Coleoptera	Scarabaeidae	Holotrichia oblita	GCA_023690525	Holotrichia oblita-57	HoOb_57	2391	1740	580	5	3	46/46	CACGT/ACGTG	TTAA	TTAACACGTTGAGCCCCGCGTGCCCACCGGTGGACATTTCAGTTTTACTCCAGTGGACCAAATTTTTATTTTATATATTCTTTGTTATTGTTGACTTAAATATATGTTAGAGGGTTTATTCCTACATTTTGTATAAATTGTTACTATTTTTAACAATTTATTGGCCGTGACCCACCGGTGGGCACTTGGTCCCAGAATGTAATTTTACATTCTGGGACCGCGTGTCCACTGGTGGGCATTAAGTTTTTATTTATTTTTTTTTAATTTTTGATGCCGGGCCTTCTCCTCTTTTTCAGATTTTAAATAAATATGGCTGCTAAAAAGTTTTTAACGGATGAAGAGCTTGCTAGGGAGCTGGAAAATCTTTCGGACGAAGATTCAATCATGGTGGAAGAGGAA…	CM043022.1:58888033-58890432
Coleoptera	Scarabaeidae	Holotrichia oblita	GCA_023690525	Holotrichia oblita-59	HoOb_59	2646	1236	412	19	0	13/13	CCCTT/AAGGG	TTAA	TTAACCCTTTCAGTCATAGCGTCCACTACAGTGGAAGTCACATTTGGAATTTTATTTTAATAAATTCTGCGTTTATTACAGTGTTCTGCAATGCTGTGGGTAAGGATTACTTAGTTTTCTACCATATAAAATGGTGGCGACATCTGTGTGCGGTAGGAAAATCAAAAAATTGTATCAAATATTTTCTACTTCTAGTAGAATTGGAGACCCGCGCCAGGTCCATAAATGATTTTTTTTTTACGTTATCACCAGTGTTGATTTTTATATGTGTAAGAGAGTTTTTCTTGTTTATTTTTGTCGTTGTCTGTTTTTTTGACTATTGAATTCGCGTCCACTATAGTGGACACTGTGACTACAACGTATATAATTGGCTGGTAAATATAACCTCACCTTTTTTTA…	CM043015.1:5368787-5371440
Coleoptera	Scarabaeidae	Holotrichia oblita	GCA_023690525	Holotrichia oblita-6	HoOb_6	2304	1731	577	4	4	16/16	CCCTT/GAGGG	TTAA	TTAACCCTTCAGTGCTCGCGTGGGATACATACGTATCCCACTGCTCATTAAAGTGCGCTTGCGCACTTATTACAGCTGTTATATTTTTATGGCTCCACGTAATCTTCGTAAGTAGTCTCTGAGTGATTGTGACGAAGGACAGACGTTTATATCTTTCTTCGTTTCTTATATTTTCGCCCATCTTTGACAGTTGCATTCTTCACGACCGCTTACGTTACATACACCTTGCGTTGTTTCGGTGAGTTGCTTTTTACTTTTCTTTGTTACTTTCTTACATATTGTATTATAGTTTAGTATGGGTAGTAAAGATCCTAATCAGTGGTTGAAATGGTTGGACGAGTTAGAAAATGAAGAGGAGGAAGGTATATTAGGTGAAGCCGACCCCACTGAAGACGATGG…	CM043018.1:138263981-138266292
Coleoptera	Scarabaeidae	Holotrichia oblita	GCA_023690525	Holotrichia oblita-60	HoOb_60	2451	1731	577	16	1	18/18	CCCTG/CAGGG	TTAA	TTAACCCTGCTGCGTCGTTCGGGTCCTTTTCGACCCAGTTGCTGCTTTATTCATCTCCCAAACTTTTATTTGTTGTTTTAGATATTTGAGCTTTTAGGACTTTATTTGTAATTAATACAGCTTCAAAATTTTCTAATTAGCGAAAAAATATTTGCTTTAGTTTTTTAGTAGTTAAAGTTTACACACATAGGTTGTTTGGGTCACTTTTGTCCTGTCCTCTTCAGCAGCCGAAACAAGTTGAAACTCGCATAATTCCGTACACCGCGGTGTGAATAATACCGACAGGTTTCGACCTGCATGTAAATCTCTCCACTATTTTTATCTCACAGTGCTTGTATATCGTTTAGTCAGTGTTGAACCTTAGTGTTGTGTACATCTTGTGCGGAGTTACTTATTTTT…	CM043015.1:34026209-34028665
Coleoptera	Scarabaeidae	Holotrichia oblita	GCA_023690525	Holotrichia oblita-7	HoOb_7	2390	1746	582	5	5	20/20	CCTTC/GAAGG	TTAA	TTAACCTTCGATGGGTAAGGTACGGTCTCTGAGACCGAGCCAATACATTTTGTGCCATATTTCAAAAGTTTTCCGCTAGAGGGGGTTGAGCTGTCATGTATTCCTTCAGAACACTATGCTACTTCAGTACTGAGGCAGACGTTGTACAATATACAGTGCTTCATAAAATAATAGTTCAAACGGTCTCACAGACCGAGGTTACCATTCGTGACACTTAATTTGTTTTCGGTGAGGTTTAATAAAAGGTAAAATTTTTGTCTATTAAATTATTATTTTGCAGGAAATTATAGATGATGAGTTGGGAAAAAGAGCAGGAAAGGTTACAGCATCTAATGGATGAGCCGACAGATGATGAATATGCACCAGACATCGAAGATGATAATGATAGTTTTACCGAAG…	CM043023.1:55313206-55315603
Coleoptera	Scarabaeidae	Holotrichia oblita	GCA_023690525	Holotrichia oblita-8	HoOb_8	2515	1845	615	7	5	15/15	CTCTT/AAGAG	TTAA	TTAACTCTTTCAGTCGCGGTGGTCGACAAAATGAACCACCTAATTTATTCCTAATGCGTCATGGTGGTACCGGGGATGTACCAGTGAATCAAATATATTTTTCCAAGTGTCGCAGAAGCACAAAATCTGTACGATTGTGGCAACTGTGTATTATTGGCTGCATACTTTCGATTCATCCAATCAGCTGGACAGTTTTCAACGGAATCTATTCACCGGCCGACATTTAAGGTTAGAGTGCGTCGTATTATAACATGCTAAAAAACGAAAGTGTTTAGAATCCAAAATAAAACAATGAATTCGGACTATTTACTATAAAAATACTCAAAGGTTATTCCTGAGCATATTCACAAATTGGTAAGTGGAATAATTTTATTCTTTCGTATTGTTTTTGAGAAATAT…	CM043021.1:67598939-67601461
Coleoptera	Scarabaeidae	Holotrichia oblita	GCA_023690525	Holotrichia oblita-9	HoOb_9	2499	1824	608	5	2	21/21	CTCTT/AAGAG	TTAA	TTAACTCTTTCAAGGGCAATGGTTTAAAAAATAAACCACCACAATAATCACCCCTGGTGGGCGTCGGTTTATAAAGTGGACCATCATTCAAATATCGTTTTATTTAAAGCCCAGTGGTGTAAATCTTGAACCGCCTTTAAAATTTGGTGGATATAGTTTGTCTATTAAATACGCGATGGCGTGAGTAGTAGGATTTACAAAATTTAACTGACTATTCGAGTTCTAACCGGTTCTAATTTGTGGAAGGGTATTGTTTACGTTTGTTCTTATTTCAATTGGTGTTTTAGTGCATAAAAAGTAGATTTTTGCTAATCTATTGGTAAGTACTTATTGTGTAACATGTAAAGATGGCATATGCGATATGATATTTTAGGATATGTATTTATAAATATCATTTTA…	CM043023.1:65001212-65003720
Coleoptera	Scarabaeidae	Oryctes borbonicus	GCA_902654985	Oryctes borbonicus-1	OrBo_1	2785	1743	581	117	96	19/19	CCCTC/GAGGG	TTAA	TTAACCCTCAAGTGCTATCGTGGGGTGTTTCGGAACCCCAGAGGTCATTTTTTTTAAATTTTTTCTAAAACTATTTTTGTCACATTTCTAAGGTTCCAGGTATTCGCCTATGCAAATGAGATATGTAATATAGTGTAATTTATTATTTACCATATTCTACAGTTTTAGCAAAAAATAGCTTTTGGGGTGTCTCAACACCCCACGATAGCAATTACGTTTGTTTTTTTCAAAAATAGCGTAGTGTATTCTAACCAATGATTTAGAATTTTATAGTGATAATAGCCCTCGTCCTCTTTTGGGGAAATCACAGATGTTGTTGTGCATGTAAGTATAGGGGATTCACTTATATACGTTCCAATTCGGCGATTTTTATTATAGTACCTACATGTACAGGGGATT…	LJIG01010307.1:27426-30218
Coleoptera	Scarabaeidae	Oryctes borbonicus	GCA_902654985	Oryctes borbonicus-2	OrBo_2	2350	1764	588	26	17	13/13	CCCTC/GAGGG	TTAA	TTAACCCTTTCGAGCCTATTGGGTCATATGTAACCCAACAAGTTTTTTCAGCTGTCTGTTGGGTCAAATTATTCCCATTTTAACGTATATTGGGAAGAGTTTCGTCCTTCTGAAACCCGTTGATAAAACAAAGTGTGTTATAACCTCACATCTCAGTTTATTCGTTATTTTACCGCGTAAACACGTGTGTGTCGGTTGTTTAGAGTGTTTTGTAGTTGGTAAAAGTGTTCATTGGTTAGTCTGTTTGTCGAGAACGCTTTAGAAACAAGGTAAGATATTGTTGTTGCTCACCTTATATTGAAATTATTGAAAACAAAAATCCGGGACATAGATGTCCCACCAGTCTTTTTACTTGGGTTAAATGTTTCCCAACAGCCTTGTATTTTTACAGATGAGTAA…	LJIG01015978.1:41313-43670
Coleoptera	Scarabaeidae	Oryctes borbonicus	GCA_902654985	Oryctes borbonicus-3	OrBo_3	2500	1833	611	16	13	14/14	CCCTC/GAGGG	TTAA	TTAACCCTCTATTGCATATTGTTGCCAATTGGTAACTCAAACTTTAAAATTTCCTATCTATTTCGCATTACTATAAACTGTTCCTTGTATGCGTGGTGTTACCTCCTGGTAACATAACTGAATGCATAGCTATGCGCGTAAATTGATAGATGGTGCTAGGTGTTGTAAATGTGATTTTTGTTTGTTGACAGCACAAAAGCAAGGTTATAGTTGTAATCTTGGTGTGTTGAACTAGAAGTTTGAAGTTTTTATAGTGAAATAAAGGTAAGAACTGCTATAGTAAAAATCAAAAATGGTCACATAAATCATCACTATGTCATGTTGTATTTCTCACATATGACTTTTGCATGAGGAAATCGAAACAATTACGTGCTCAACGAATGTTGCCTTTCGGAAACG…	LJIG01025602.1:5958-8465
Coleoptera	Scarabaeidae	Marronus borbonicus	GCA_902655005	Marronus borbonicus-1	MaBo_1	2785	1743	581	142	114	19/19	CCCTC/GAGGG	TTAA	TTAACCCTCAAGTGCTATCGTGGGGTGTTTCGGAACCCCAGAGGTCATTTTTTTTAAATTTTTTCTAAAACTATTTTTGTCACATTTCTAAGGTTCCAGGTATTCGCCTATGCAAATGAGATATGTAATATAGTGTAATTTATTATTTACCATATTCTACAGTTTTAGCAAAAAATAGCTTTTGGGGTGTCTCAACACCCCACGATAGCAATTACGTTTGTTTTTTTCAAAAATAGCGTAGTGTATTCTAACCAATGATTTAGAATTTTATAGTGATAATAGCCCTCGTCCTCTTTTGGGGAAATCACAGATGTTGTTGTGCATGTAAGTATAGGGGATTCACTTATATACGTTCCAATTCGGCGATTTTTATTATAGTACCTACATGTACAGGGGATT…	CACRWH010002188.1:6256-9048
Coleoptera	Scarabaeidae	Marronus borbonicus	GCA_902655005	Marronus borbonicus-2	MaBo_2	2500	1833	611	13	10	16/16	CCCTC/GAGGG	TTAA	TTAACCCTCTATTGCATATTGTTGCCAATTGGTAACTCAAACTTTAAAATTTCCTATCTATTTCGCATTACTATAAACTGTTCCTTGTATGCGTGGTGTTACCTCCTGGTAACATAACTGAATGCATAGCTATGCGCGTAAATTGATARATGGTGCTAGGTGTTGTAAATGTGATTTTTGTTTGTTGACAGCACAAAAGCAAGGTTATAGTTGTAATCTTGGTGTGTTGAACTAGAAGTTTGAAGTTTTTATAGTGAAATAAAGGTAAGAACTGCTATAGTAAAAATCAAAAATGGTCACATAAATCATCACTATGTCATGTTGTATTTCTCACATATGACTTTTGCATGAGGAAATCGAAACAATTACGTGCTCAACGAATGTTGCCTTTCGGAAACG…	CACRWH010002040.1:155934-158441
Coleoptera	Scarabaeidae	Marronus borbonicus	GCA_902655005	Marronus borbonicus-3	MaBo_3	2349	1764	588	27	16	13/13	CCCTT/AAGGG	TTAA	TTAACCCTTTCGAGCCTATTGGGTCATATGTAACCCAACAGTTTTTTCAGCTGTCTGTTGGGTCAAATTATTCCCATTTTAACGTATATTGGGAAGAGTTTCGTCCTTCTGAAACCCGTTGATAAAACAAAGTGTGTTATAACCTCACATCTCAGTTTATTCGTTATTTTACCGCGTAAACACGTGTGTGTCGGTTGTTTAGAGTGTTTTGTAGTTGGTAAAAGTGTTCATTGGTTAGTCTGTTTGTCGAGAACGCTTTAGAAACAAGGTAAGATATTGTTGTTGCTCACCTTATATTGAAATTATTGAAAACAAAAATCCGGGACATAGATGTCCCACCAGTCTTTTTACTTGGGTTAAATGTTTCCCAACAGCCTTGTATTTTTACAGATGAGTAAG…	CACRWH010001933.1:243758-246116
Coleoptera	Scarabaeidae	Melolontha melolontha	GCA_935421215	Melolontha melolontha-1	MeMe_1	2405	1818	606	39	36	12/12	CCCAT/AAGGG	TTAA	TTAACCCATCAACGGCTAGCGTTGCCATACGGCAACGATAGCAATTGTTAGTCTTAGTAGCTCCATCTAACAGCCAATATCATAATGATGAGCCAGAGCCTAGTTTTCTGCTTTTAGAATAGTTGCCGAACTGACGCGTGTATATTGTTTTCACGTGGTGTTCTGTTGTTCTGTGGTACACGTGATTAAAAATATTGTTTCTATATTCGAGAACAACGATGGACTTCAGGTTAGAGTAAGTATATAAACAATTATAAAATATTGACTAAAATAAATAATTCCTGAATAAACTTATCGTAAAGATGTGTTTTGAGGTTAGGATATATTGTTTCATGCAGAAAGATTTATTAGTCTAGTAAAATTAGATCGAATAGGTAGGTGTTGCCGTACGGCAACGCT…	OW285243.1:7363284-7365696
Coleoptera	Scarabaeidae	Melolontha melolontha	GCA_935421215	Melolontha melolontha-10	MeMe_10	2463	1710-1737	570-579	4	4	16/16	CACGT/ACGTG	TTAA	TTAACACGTTAATCGCCACGATAATATCAGAAAAATTTTCACATGGGCCATGGTAACTTTATTAGATAATTTAGTTAAAAATGTATCAAGGAAACTTAATGTATCACAGAAAAAAAATTTTTTTGCCAAAATTCCCGGAAAAACACTATTTTTTATGTCACACATATATGACTGACATGGCCCTATATTAAAACTTTTTTTCTCGACAAGCCGTGTCAGTCTTATATGTCTGACGCATCCAAACAAGATACAACAAGTATTAACCTGTTGTTTTGAACACAGCGTTGAACGCATTGTGTAGGAATCAGTGGTACGTGTATCATTTACCGAATAACACCTTGTTACTGTGACTATTTCTTTATAAATAAAATAAAATAAATTAATATAAATATAAATAAT…	OW285242.1:2865960-2868429
Coleoptera	Scarabaeidae	Melolontha melolontha	GCA_935421215	Melolontha melolontha-11	MeMe_11	2372	1716	572	14	6	16/16	CCCTT/AAGGG	TTAA	TTAACCCTTATCCGGGCAGGGGRGGGGGGGCTGCCAGGCCCGAGCGACGATAAAAAATTCGATATCTTAATGAGTAATTTTAGTACGACTTAATGCTCTTTAGAATTCCTCAGAAATGTTAATTACTGTTTTCTTGTTAAGTAATATTTGTTAAATTATGAATAATCGTTAGTTAATTGACGGATTGTACTTAAAATCCCATTAACGGGCAAGCCGGGCTTAGCAGGCCCATACTTTAGGCAATTATGGTAACTTTATTTTCCGTTTTTGTTTTCTAATCCTCTTTACGTAATTAGTGTTTCCGATCATTTTTGTGTCATTTGTGCAGCAAATACATTTGATGACGTATATAGGTCGTAATTTTTCGAGGAAAGTAATATTAGGTAAAGTAGGGGGTTC…	OW285239.1:174083209-174085583
Coleoptera	Scarabaeidae	Melolontha melolontha	GCA_935421215	Melolontha melolontha-14	MeMe_14	2444	1788	596	20	6	15/15	CCCAT/ATGGG	TTAA	TTAACCCATTTGTTCCCAGTGTACCCATTTGAGTACGGTTAATGAAATATTTTTTTAGGCTCCATATGGTACATTCAGAGTTCTATGCTTAGTGGCGGTGCAAAGTACACTAAAGAAGGAATATTCTTTTAGAAATTGGCCACTAGATGTCGCTTTTATGTATGGAAAACGTAACCTTACTTTTTGCTACAAATTGTGCCAGTGTGACTGTGTAACTTTTTGTTATTTTTTACCTATCTATAAAAAAAAAACATTTTATTCTACTAAAATTAGTTACTGAGGTATGTATGTTTTACTATTATTTTTGTGAATTTTACATAAAATACATGCACTGGTATTTTTTCATATTTACATATAGGTGTACTCATATGAGTACAGCGGGAACAATACGTTGTTAGA…	OW285235.1:207452339-207454789
Coleoptera	Scarabaeidae	Melolontha melolontha	GCA_935421215	Melolontha melolontha-15	MeMe_15	2506	1194	398	22	0	15/15	CCCAT/ATGGG	TTAA	TTAACCCATTTACGGCCAGTGGTGCGTTTACGCACCACTGATTACAATTTTTTTTTTTCGCTAATTGTTTAGATGCAGATTTTTAATTTTGTATGATAACTAAACTAATATATTGAGTTAAATTTAGCATCAATCTATTTTTTTCTAAGACTATAACTTATTGAGATAGCAATTATTAAAAATAGACAATTTTCAGTTTTCACCAATCCCCGAAGTAAATTTCTATAAATTGTTGTTAGTTTTTATTTTAAGTTTTTAGAGTAAACATTCTAAATTCTAAATGTCAATACTATAATACTAAAACATTAGTTTAAATGTTTGTTATTAGTTTGTTTAGAAAAAATGACAGTAGATTACTTGGTGCGTAAACGCACCATTGGCTGAATGCGTATTGCGCAT…	OW285238.1:133519046-133521556
Coleoptera	Scarabaeidae	Melolontha melolontha	GCA_935421215	Melolontha melolontha-18	MeMe_18	2443	1401	467	26	0	15/15	CCCAT/ATGGG	TTAA	TTAACCCATTTATGCCCAACGGGTCGAAAACGACCCACTGCCTTTCATATATGCACCTGTATACACCGCTGTGTTCGGAGTGTGACCTATCGTGGCATTCACATGTTATAAACTCATATTTTGTTGTGGTGTCAGTAAGAAAGCACGTTCGACAGCGAGTTGTAGTAAATTTGTACCAAAGTAAAGTGTAATATATCTGCGTGTGACATGGCTAAAAGTAATTACTGGTAAGTATTTCAATTTTATAGTGAAATTGATCAATTTATGAAATCTTGTTGTTTAAACTTCAAAGTTTATGGTACGTTCATATTTATAAGGGCAGGCCTGGATACTTTGAGTACAGTTGAAGTATAATTTTGTTGGGTCGGTAACGACCCGTTGGGCAGATATGTGATATAT…	OW285242.1:50656550-50659000
Coleoptera	Scarabaeidae	Melolontha melolontha	GCA_935421215	Melolontha melolontha-19	MeMe_19	2460	1806	602	8	0	17/17	CCCTT/AAGGG	TTAA	TTAACCCTTAACCACCGTAGCGGCGTCTCTGAGACGCATCAGGTTCTTCATTGGTTAATAACTTACCCCCTCTTTGACTAACTATACTTAGCGTCTATGTACCTTCAAGTTGAACGTGTATCAGTATGTTTCTAGCATTTTGTGGCAATAGACGCATTTGTTTCCCTAATATAAATAATTAAAGTTTGTCCTGGATCTCTCAGACGCCGCTACGGCGTTTTCGTAAGTTTTACAAATTTTGCGCGGTTTAGTTGAAAGTGCTTTATTGTAATGGATTGTGCTTCTGGATCTACAAAAACAGTTCGCTATGGCGATCCTGACTTTGAAAATGTGATTCTACAGTGGATTGATGAAATTGATGGCGGTGAAAGTGACAATGATGATGTTTCTGTAGATCAC…	OW285237.1:22449132-22451597
Coleoptera	Scarabaeidae	Melolontha melolontha	GCA_935421215	Melolontha melolontha-2	MeMe_2	2471	1827	609	66	43	13/13	CCCCT/AGGGG	TTAA	TTAACCCCTTACCGCATACTGTGCCAAATATGGCACACGTTAAAATAATTGTTTTTTCTAAGTCTACACATATTTTAAGCTGCTAATGCAATCTGTTCCAAATTCGGCACGCTCGCTTCTTTATGTTCACCAATAAAGAGCGCTATCTGGCGCATGTTTTGAAAGTTGCGTTAGTTGACGTTTGACCACTACAGCTGGCTATTCGTTTCTATTATTTACAAATTTTGCAAGTTCATAATAATTTGAAATAGCAAGATATAGTGAAGATAAAAATATCTGGCTACTGGTAAGTGCCTATATTTACTTTTTACATAAAAGAAATAAGCTTAGTAATCACAGGTAGAAGTCACGTGTGCGTTGTTTACTTGTGCTATATTTGGCACAGTTTGCAGTAAAGAG…	OW285237.1:93900523-93903001
Coleoptera	Scarabaeidae	Melolontha melolontha	GCA_935421215	Melolontha melolontha-20	MeMe_20	2505	1371	457	12	0	14/14	CACGT/ATGTG	TTAA	TTAACACGTTCAGTGCGCATGACTCCGTTCGGAGTCGGCGCGTTCTATGTAGTGGTGCGCTCGACTCCGATCGGAGCCATCGTCCCTAACAAGTTTAAACAGCCAGTAGTGATTCAGCAGTGATGAGAATCGGATGTGGATGCGTGAGCGTATTTGTTACAAATCAAAAATTGTAAAATATTTTGCCGTTCGTAAATATTGACATTCTTGCCGTAAAAATGGCGGATAGTCCGCCAGTACCGTTAAAGAGAGCTAAATATAGTTTTAAAAATCCGAAGAAACTCACAGATGAAGAACTGTTAGCAATAGCAATGGCTTCGAGTGATGAAGACGATTTGTGGGGTGTTACGGATGAAGTGGATATTGCACTTGAGCAAGTTGATTCTGAATCCGAAGAAG…	OW285237.1:40716594-40719105
Coleoptera	Scarabaeidae	Melolontha melolontha	GCA_935421215	Melolontha melolontha-21	MeMe_21	2444	1788	596	20	5	15/15	CCCAT/ATGGG	TTAA	TTAACCCATTTGTTCCCAGTGTACCCATTTGAGTACGGTTAATGAAATATTTTTTTAGGCTCCATATGGTACATTCAGAGTTCTATGCTTAGTGGCGGTGCAAAGTACACTAAAGAAGGAATATTCTTTTAGAAATTGGCCACTAGATGTCGCTTTTATGTATGGAAAACGTAACCTTACTTTTTGCTACAAATTGTGCCAGTGTGACTGTGTAACTTTTTGTTATTTTTTACCTATCTATAAAAAAAAAACATTTTATTCTACTAAAATTAGTTACTGAGGTATGTATGTTTTACTATTATTTTTGTGAATTTTACATAAAATACATGCACTGGTATTTTTTCATATTTACATATAGGTGTACTCATATGAGTACAGCGGGAACAATACGTTGTTAGA…	OW285235.1:207452339-207454789
Coleoptera	Scarabaeidae	Melolontha melolontha	GCA_935421215	Melolontha melolontha-3	MeMe_3	2409	1836	612	19	11	17/17	CCTTC/GAAGG	TTAA	TTAACCTTCCGTTAGTCGCGCATGGGTCTGATAATCCCATCATTTATAGAAAAGCGAACTACTTCCTAATAGATGGAGCCACGTGTATATCGTGTTGTGACATCTAACAGTACSGTTATAACCTATCTGAATCTGCACGAATATTTCGATTTCATCAATCGATGCTAGTGTTTTTGATAGCTAATTGTGTATAGATCATCAATTGGGGCCAGTAGACCCACTGCGACAAGGTATGTTGTTTTTTTTTGCCATTCAATAAGCGTGCCTCATTTGCTAATTGAAGGGTTATGTTTATGCTTGCGCATTTACTAACGTTATTTATTAACTCTATAATCATAACCATTTGTTAATTTTATAATAATTAGAATGAACAAGAACATATTTGATCTCGAAAATCCG…	OW285235.1:236575028-236577443
Coleoptera	Scarabaeidae	Melolontha melolontha	GCA_935421215	Melolontha melolontha-4	MeMe_4	2320	1767	589	6	4	20/20	CCCAT/ATGGG	TTAA	TTAACCCATTCCGGACGAGCGCCGGGAGATGGCGCGCCAGTCTGCCGGCCGAGCTCGGGAAGCGGCCGCCGAATGTACTAACTAGTCGCTTAAGGTTACTTGTCTTGCGCGTTAGTTACAGCTATCAGCTGTTTATATTTCAGTACAACAGTGATTTTACGTCTGTGAAATGGCGAAGAAATATTTAACGGATGAAGAACTCGAAAAATTACTGTACGAAAGTGACAGTGATTACGTGTTAAATGAAAGCGAAGATGTAGATTATTCTAGTGGCGAAGATGAAATTCTGGTTTTAGGCGAACAAAGTACGAGTAGTTCTGAAGAACAGAGTATTAGTGTTGCCGAAGTACAGCATATTGAAGACGATGTGGATCAGCCAGGACCTTCGAAGAGAATGAG…	OW285237.1:21546158-21548485
Coleoptera	Scarabaeidae	Melolontha melolontha	GCA_935421215	Melolontha melolontha-5	MeMe_5	2428	1464	488	6	0	14/14	CCCCT/AGGGG	TTAA	TTAACCCCTTCAGACCCATGTTGCCACCGGTGGCAACAAGCTTACTATGCATTGTGATCCCAGGTTGCCATATGTGGCAACAAATATTATACTTTTGCTATAAGCCTGGGATAATTTTGTACACGTTGTTTTATGTTTGGGATATCGTCATATTGAAAAATTATTGGTGGGGATGGAAGTTTTGATTGGTTAACTCAAGGTCAAGCTTATAGATTCACTTGTTCGCGTCATGTGTGCGTCATTATATTGCATCTAAAGAGTACGGCTGCAGTTATAATTTGTTTTCTTTGTAAAAATGAGTGATTTAATTGATAATGAAGAGCAATTTGACGATTCTGGCTCAGAATATTTGCCAGAGCCCTCCGACGACGATGATGATGATAGTTTGTCCAGTGCCTC…	OW285240.1:92359296-92361732
Coleoptera	Scarabaeidae	Melolontha melolontha	GCA_935421215	Melolontha melolontha-6	MeMe_6	2676	1617	539	13	13	13/13	CACTT/AAGTG	TTAA	TTAACACTTTCGCGGCCGAGGTAATTTCGAAAAAAAGTTCCAGTTATAATTTTTCTTTTAAATTGTATTTATAATAAATTAGTTCACATACATTGACATATGCACCTATTTTTGTTTTATATGTCTTTTATAAAGAGGAAAATCGCAGCGGTCACTAATGACCGCTGCGATTTTGCAGGAAACATATTCCCGTCCATAAGCAGCGGGCAGTACAGCGGTCATACTTTCGTGTTGAGACTTGTATCGGCACCTATAATATTGCTAGTTGCCATTATTAGTGTTCAGTAGTTTGTTGTCTGTTAGAGTGTGTGCTTACCTGTGAATGAAACTGCAATAGATTTATGAAAAATCTGTGATTCTCAATATGAATAACCGTACTAGACGTATTTTAGAGTTAGC…	OW285240.1:144373693-144376377
Coleoptera	Scarabaeidae	Melolontha melolontha	GCA_935421215	Melolontha melolontha-9	MeMe_9	2430	1818	606	4	3	12/12	CCCTA/TAGGG	TTAA	TTAACCCTATATTGCATTTTGTGCCCATTCGGGAACACCATGAATTAAACATTCTAAAAACTTTATTTTCAAAGAAATAACATCGGTATGCACATTGGTCCCACTAGGGAACACTATCCTTTAAATTGGGCTACTCAGCTACAGGTGGCAGCACAGTACTACGACCAAAATTATTCAAACAGATGATCATGTCAAGCAGATTTGAGGTTACCTGTTGTCAACTTTGGTTGGTGATGTTAGTTTTGTTATAAAGTCTGCTTCCGAGTTCAAAAAAATTCTGTAAGGTGTGCTACAGTATAGTAAAGGTACGTATTATTTGATTTTTGTTATATCATATATACATACTTACCTGTAAACATTGACACAGGTATTTGTGCCTTTTTGGGAACACTGTGCATA…	OW285235.1:86918064-86920499
Coleoptera	Staphylinidae	Ocypus olens	GCA_910593695	Ocypus olens-1	OcOl_1	2074	1710-1713	571	7	7	15/15	CCCTT/ATGGG	TTAA	TTAACCCTTTGACATACAAAGACGTCTATGACACGTCTTTTGTTCCCAGCGTCAAAATTAATTTTGACGTGTCTCAGACGTCCGCAAAATCGCGTCAGATTTAAACGAATTTTGAGGTTAGTTATGAGATGTAATTTAATTTAATTAATATAATTATGAATTAGTTGATTTTGTCCCTATCCTAGTTATCCGTCCCAATGAGTGCATATAATAAATTGACCGAAAGTGATGTGGAGAGTGAAGAAGATTATTTGAGCGAAAATGAAAACCTTCCCGATTTTGATGATTCAAGCGATTGTAGCAGCGAAAGTTCAATACTAGTAAATGTTCGTAAGCGCCCGAGGTTGATATATTGCAGCGACGATTCAGATTCGTCAATGGATGAATGGAATTGGGAAG…	CAJVAZ010000097.1:72409-74490
Coleoptera	Staphylinidae	Ocypus olens	GCA_910593695	Ocypus olens-11	OcOl_11	2797	1812	604	9	2	16/16	CCTTC/GAGGG	TTAA	TTAACCTTCTTCCCCACGATGGAAAATGCATGCGTATCCCCGCAACGTAGGTACCTGGGTACCTACTTTTAGCTGCTCATTTAAAAAGGGCTTAATTCGAGATAATAAGGATATTTAACCGGATTATGCATTGTTCATCTTATAACAGATTAGTATAATGAAATACATTTACCTTAAACAGGACTAAGAGCCCCCTTGATGTAATTACCTGAACGGTGCAAAGTACTTATAATCCAATTACTGGATACCATTTTTAATTTGGATTAGTGTTAATCATTTGGAAAGTCGTTAAGCTTATTAGTGTGTTTCAAAGAAAACAGCATTATTTTTCTAACATAAATAATACTCTTATTGTCTAAATAAATAGATGAGAATATTCTACAAAATGTATCTTCCCCC…	CAJVAZ010000032.1:179481-182283
Coleoptera	Staphylinidae	Ocypus olens	GCA_910593695	Ocypus olens-2	OcOl_2	2421	1797	599	6	6	15/15	CACTC/GAGTG	TTAA	TTAACACTCTGGCTGCCATGTCAGTCATATTCGACTGACAGCGGATTTACAATTGAGGACAGGCATAAAAATGTATATAACTCGTATCAGGCCACGTATGTAGAAAGACAACTAGTGGTCATACCGCAAATTTATTGGTAGGGATTGATTCACCAAAATAAAGCGCATGCGCATATGCGGTGTATAGTGCGTCAGTCTTTTTTGACTGACGCGGCTCTGTTAAACATTTTTTTCTTTGGGCGCCATGTCAGTCATTTTGAGGTTATAGTATAGTGTTGTGCATGTGCAACAAAAATGTAAGTACAATTGGTTATTCTTTGGTAGTTTGTTTATTGTTGTATTTATATGTACTTAGGGACCCTAACAAAGCATTGACAGATTCCCAGTTGGAAGCATATT…	CAJVAZ010005793.1:21909-24337
Coleoptera	Staphylinidae	Ocypus olens	GCA_910593695	Ocypus olens-3	OcOl_3	2678	1626	542	18	18	18/18	CCTTC/GAAGG	TTAA	TTAACCTTCATCCGGGCGCGTGCGCGGTAGATTACCGTAATAGGCATTAAAGTGCATGTAATCGTTCCTTGAGGAGTCATTGGAAGGTGGGAGGGAGATGTATTCTCTAGTTCGACATTTTGACGCTAGGGGTCTTAATATTTGTATCTTAGTTCGGCGAGATTTAACTTCAGTAGTGATTAAAAGTTTTCCAGGCGCGTATTGTGGTAGTTTACCGTCAAGCGCCCTAAGACGTGATTTTTTCTCACCGGACACCGAACAATATGTAAGTAACAATTTTATCCGTTTTTACTTGTAGTTACCTTTCATAACCTAACAGGGAGTTATTATTACCTAATTTCTACTATTTGTAGCAGTAAGGACCTTATATTAATATTACATTATTGTCCTGTTTACATT…	CAJVAZ010004509.1:109092-111777
Coleoptera	Staphylinidae	Ocypus olens	GCA_910593695	Ocypus olens-4	OcOl_4	2576	1803	601	4	4	15/15	CCCTT/AAGGG	TTAA	TTAACCCTTTGTCTTCCAGGCAGTTTTTTTGTGTAGGCCTATTTATCTCCCGACGGTACTTTTAAGTCCGCAGGTTTTGTTCCCCCTATACTCCACTATTATTGATCAAACTCCTTTAAAACGCCAAGGGTACTTTTAAGGACTGTAGAAACAACATAATGTTTGTTTGGTAAATTTGGTAACACTGATTTTTGTCACTGTTTTCATGCTTGTTGTGACAGCTTGGTGGTTAGAAAGCAACGTGTTCAATTATATTGAAAATATCGTGGTATTTGTTGTTACAATTGAAATCCAGCAAGCAATTAATGTAAGTAAGACCTTTATTTATGTTGTCTATTAAAATATTTGTATGTTTAGTCCATTTCAAACAAGATACACATCTTTATCTATATGGTACTC…	CAJVAZ010000814.1:153457-156037
Coleoptera	Staphylinidae	Ocypus olens	GCA_910593695	Ocypus olens-5	OcOl_5	2476	1740-1788	580-596	6	6	13/13	CTCTT/AAGAG	TTAA	TTAACTCTTTCACGCATGGTGGTACACGCAATGTACCACATTTTCGCGGTACGCCGACGCACGGGGGTACATAAACTGTACCATATATTCAAAGTCAATCTGCAACTTGCACGGTAGCACAATATGTGTACCAGCTGCATAATTGCGAGCTATTGGTGGCCTAAATGTTATTCGATTTATAGCGGACACGTGCGTTCAGCTGATTTCATGCGGCACATTGTTTTTGAGGTTAATGCAGTAAAGATATCGTTGTTAATATTGGCGGTCATTCTTGTTATAAATAAACATACATTTGTTATTTATTTCTGCATAAAACTAATAACTGGCTATAGTGAAGTGCATAGAAACGTTGGTAAGTAAAGTATGATGTTTTTTTGCTGTGTTTTCTTATTTAAGTAA…	CAJVAZ010001459.1:174510-176993
Coleoptera	Staphylinidae	Ocypus olens	GCA_910593695	Ocypus olens-7	OcOl_7	2727	1761-1818	587-606	3	3	20/20	CCCTC/GAGGG	TTAA	TTAACCCTCCGTCGGGCGCAACTGATCTGACAGGCGCAGGCCAGAAACTTTTACCACCCCCTTCCCGCCAGTGCGGCATCGAAAACTTTCCCTTCCAGTACCTTACTGTCTCGAGGAGACGCATTGAACCCCCTACTCAGTTTATCACCTGACTCCGTGGTAAGTGGTAGCATCGTTCGTGTTCTGTTAGGCTCATTGCGCCCGATTTCGTCATATATTTTAAGGTAGGTATTTTCTTATTTATGTCATCTCAATCGTTTATTTAGCTCACTTTATGATAGAATAATATTAGTTTTATGAATATTTTTTAGAAATAAGTAGATAATCTCGATGTGGCCTCTCGAGCACATTGCGCCTGAACATGTCATAATTTCCGATTTTCTTCAGGTTTTCTGCTGA…	CAJVAZ010000030.1:307250-309980
Coleoptera	Staphylinidae	Ocypus olens	GCA_910593695	Ocypus olens-8	OcOl_8	2249	1665	555	7	6	13/13	CCTCT/AGAGG	TTAA	TTAACCTCTTGAGTGGTTATGACGGACTATATACGTCATAGAGAAAACTAGCCTTTTGTGGGTATGACGGACATATACGCTTCCATTTCAGATTGCGTGTAATTCTTTGGGGAATCCGAATATGATCGCTGTGTTACAGGTATACTAACATTTGTACGCACATCTTCCGCTAGAGCGCTTCGAATCATATGGAAACTTATATAATCACGTGTTTTATTCAGTCTCTTTAGTTGAGGATACCGCGCTGTGTGCGAACGTGCAGTAGTTCAACTTTAGTAATATTTATTGTGCTTACATTGAAGGAGTTTATAGATAATGTAAGTACAAATTGTTGTTATAGTATTGCTGCACATAATTTTAATTCATTTAATTTACATAATTTAGAAATGGCCTTGGCGG…	CAJVAZ010006981.1:17428-19683
Coleoptera	Staphylinidae	Ocypus olens	GCA_910593695	Ocypus olens-9	OcOl_9	2425	1710	570	6	6	18/18	CCCTG/CAGGG	TTAA	TTAACCCTGCAGTAGTCGCGCGCGGACTCCCGCTCCGCATTCAAATATTTTTGTCTATAATTCGAGTGTTTTTACGCGCAGCGGCTCGCCCCACCTAATACCTTCCTGTTTGGGTCCGAGATACCCGAAGTCCGACGAAGAAAACAATCAGTGATGATTCGAACGTGCTGGAGGCTATTCGTTGTCGTAATAATTATTTTGCGGAGTGTCAGTCCGCGCGCGACTGTATACGAGGTACTTTCTTTACGTGTTTTTTGGTGTGTATTCTGAGCAGATGTAAGTATTTCTTTAATTTTTTCCTTTAGTATAGGTACTTTGACAGTTTTATTCTTCTTGGTAATTTTAAGAGCCAATATTTCTTTTTTATAAAAACATAATAGTACATTATTATACTTTTCC…	CAJVAZ010006641.1:8395-10827
Coleoptera	Staphylinidae	Philonthus cognatus	GCA_932526585	Philonthus cognatus-1	PhCo_1	2458	1755-1893	585-613	4	4	14/14	CCCAA/TTGGG	TTAA	TTAACCCAAATGGTTCCATTGTCCTTTTAAAAGGTCGCCAATATGTGTTACAGAAACCTATGTTTCTTGTGTATTATTTTAAGTAATGATAGTAAGATGGYACCACATTCTTTAAGAATAAGGTACATGTGATACATTTTAGCAAAATTGAACACATTTTAACTGCGTATAACATCCAGAAAAATATTTGTTGTGCATCGAGTTTTTTTCTTTTGTGTCATGGACAGATTGAGGTAAGAATTATTTAATCATAATAAATTAAATATGTTCTTCGTTGCATAAAATGTAATTAATATAGTTATATTTAATTAACCACAGGTTTGTGAGGTTAGATTTTCATTTTGTATTTGGAATATACGCACGAAATCATAAATGTCCTTTATAAAGGCCAGTGGCTCA…	OW052243.1:11405662-11408126
Coleoptera	Staphylinidae	Philonthus cognatus	GCA_932526585	Philonthus cognatus-2	PhCo_2	2892	1800	600	14	14	18/18	CATGT/ACGTG	TTAA	TTAACATGTTGACGGACAGTTGCGTCTATAGCCGTCAAGTTCAAGTTCACTATGTGACATGACGGCAATAGCCGTCCAATACGAAACGGTCGTTTTTAGACACTGCGGCTGTAGCAGCACAAATGTGCATTTACCAGCGTACAAGTAGAAGCCTAGTGTCATGTTTTCGAAAAAAAATTTAGTATGCAAGGTTAACACATTGAGTATGCACGTGGTTGTGAACGGAGTAGTGCGATCTTGTTTTCTCTTCAATTTACAGTTGCTATTGATACATTTAACGATATTTTTTGTTTATACTGGTAAGTATTTGTTTATGATTGATTTTACACTTTAAATAGAAAAAAAAATTAAAATTTAGCATTTTTTGCTACATTTAGCGATATTTATAGTTATACTGTT…	CAKOBO020000020.1:1219657-1222556
Coleoptera	Staphylinidae	Philonthus cognatus	GCA_932526585	Philonthus cognatus-3	PhCo_3	3460	2133	711	8	7	12/12	CCCTT/AAGGG	TTAA	TTAACCCTTTACTGCTTTTTGATCCATATATGCAACGGCAAATTAAAACTCATAAATAAAATACTTTGAATAATAAAAATCCAAAATAACGTTATGTTGCGAATCGGCATCTAATTCCCATTGGTGTTCTAAGAAGATTGCAACATGTTGTGCAATACACATTATGTAAATGGCGACAGAACGTAGTGTACCGCAGATCATAATAAACTAGCGCGTGCAGTGATTTTGTGACTTAAACATTTATATAATTGTGTGTATTTACGAACAGCAAAAATACCCCAAGGTAATACATGTGTGTTTAAACGTTTTCTGTTGTTTATTTAATTATATCAATTGAAATGTAGAAGTTATAAGCTAAATTTAATACGTTGCACTTCTGCATCATTTTGCATAACAGTG…	OW052251.1:11357486-11360953
Coleoptera	Staphylinidae	Philonthus cognatus	GCA_932526585	Philonthus cognatus-4	PhCo_4	2540	1428	476	4	0	13/13	CCCAT/ATGGG	TTAA	TTAACCCATTAGCGCCTTGCGTGCCATATATGGCACGCAAAAGAGTCGCATCATAAAAGCCCTGTGTATTATCTGTATCCAGTATTGTGCTATGCAATTTGCATCACATGTCGCGCGAAGGTGTTGCCTATCTAGTGAGCCAACACAGAGCCGTCAAAATAAACAAAATCACAGCACGTGGAGTGTTTTGTTCAGCGTCTGCTCTCCTGTTTGTTGTTTTTACCAAAATGGACGACCGACGACCGTAAGTAACACCTTTTTACACCAATTTATAGGGGACTATGTCCCGAACTATCATAGTTATCTTTCAATTGTATTGTATTATGGATATATACTGCAGCTTCACTTGAAAGTATTATGATTGCGACTATATTGAGAGTTCAAGATAGGTGTTCCATA…	OW052241.1:20885013-20887559
Coleoptera	Staphylinidae	Philonthus cognatus	GCA_932526585	Philonthus cognatus-6	PhCo_6	2456	1803	601	4	2	13/13	CCCAA/TTGGG	TTAA	TTAACCCAAATGGTTCCATTGTCCTTTTAAAAGGTCGCCAATATGTGTTACAGAAACCTATGTTTCTTGTGTATTATTTTAAGTAATGATAGTAAGATGGCACCACATTCTTTAAGAATAAGGTACATGTGATACATTTTAGCAAAATTGAACACATTTTAACTGCGTATAACATCCAGAAAAATATTTGTTGTGCATCGAGTTTTTTCTTTTGTGTCATGGACAGATTGAGGTAAGAATTATTTAATCATAATAAATTAAATATGTTCTTCGTTGCATAAAATGTAATTAATATAGTTATATTTAATTAACCACAGGTTTGTGAGGTTAGATTTTCATTTTGTATTTGGAATATACGCACGAAATCATAAATGTCCTTTATAAAGGCCAGTGGCTCAA…	OW052251.1:20434609-20437073
Coleoptera	Staphylinidae	Philonthus cognatus	GCA_932526585	Philonthus cognatus-7	PhCo_7	2421	1797	599	9	7	14/14	CACTC/GAGTG	TTAA	TTAACACTCTGGCTGCCATGTCAGTCATATTCGACTGACAGCGGATTTACAATTGAGGCCAGGCATAAAAATGTATATAACTCGTATCAGGCCACGTATGTAGAAAGACAACTAGTGGTCATACCGCAAATTTATTGGTAGGGATTTATTCACCAAAATAAAGCGCATGCGCATATGCGGTGTATAGTGCGTCAGTCTTTTTTGACTGACGCGGCTCTGTTAAAGATTTTTTTCTTTGGGCGCCATGTCAGTCATTTTGAGGTTATAGTATAGTGTTGTGCATGTGCAACAAAAATGTAAGTACAATTGGTTATTCTTTGGTAGTTTGTTTATTGTTGTATTTATATGTACTTAGGGACCCTAACAAAGCATTGACAGATTCCCAGTTGGAAGCATATT…	OW052242.1:102500779-102503207
Coleoptera	Staphylinidae	Philonthus cognatus	GCA_932526585	Philonthus cognatus-8	PhCo_8	3465	2133	711	4	3	12/12	CCCTT/AAGGG	TTAA	TTAACCCTTTACTGCTTTTTGATCCATATATGCAACGGCAAATTAAAACTCATAAATAAAATACTTTGAATAATAAAAATCCAAAATAACGTTATGTTGCGAATCGGCATCTAATTCCCATTGGTGTTCTAAGAAGATTGCAACATGTTGTGCAATACACATTATGTAAATGGCGACAGAACGTAGTGTACCGCAGATCATAATAAACTAGCGCGTGCAGTGATTTTGTGACTTAAACATTTATATAATTGTGTGTATTTACGAACAGCAAAAATACCCCAAGGTAATACATGTGTGTTTAAACGTTTTCTGTTGTTTATTTAATTATATCAATTGAAATGTAGAAGTTATAAGCTAAATTTAATACGTTGCACTTCTGCATCATTTTGCATAACAGTG…	OW052251.1:11357486-11360953
Coleoptera	Staphylinidae	Phosphuga atrata	GCA_944588485	Phosphuga atrata-1	PhAr_1	2430	1740	580	23	22	12/12	CCCTT/AAGGG	TTAA	TTAACCCTTTGAGGACCAGTGGTTATTTGAGATTACCACAATTCAGATGTCGTTTATTTATTTGCCTATTGGTTTTCTGAGTGTACCGGCTTTGAAAGTTGGTTGCCTAACATGCTGAAAATATTGTGATCCAAGCAATCCACCGCCAAATGTTTTCTATCGAGCTCCACATGCAATTATCGCCGTTTGTTTGAGGTTAACGTTTTACGCCGGCATAAAATAGTGAAAATCTGTTTGTTTTTACGTGTTTTGAAAAATGGCAGGTATGTTAATTTATTGTTATGACTGTTGTGCAATTGTACAAATAAGGTTTGCATGAAAATTTTGTTTCTATATCGTAGATTTTATGTATGGTTATCTGGAAGTACCACTAGGCACATGCACTTTAGTTATTTTATT…	OX155894.1:51967616-51970053
Coleoptera	Staphylinidae	Phosphuga atrata	GCA_944588485	Phosphuga atrata-2	PhAr_2	2568	1506-1653	502-551	18	16	18/18	CACTC/AAGTG	TTAA	TTAACACTCTCGCTGCGTACGACGCACATGCGCGTCCAACTGAGCCCTTGCCATGTGCGAATGACGCTCATGCGCGTCCTCTGCTTATTTAGTTTCATTTTCGGTGCGAACGACGCTCATGCGCGTCCAACTGAGCTCCTCCCATGTGCGAATGACGCACATGCGCGTCCTCTGCTTATTTAGTCATATTTGGCCCTATTTAGACATTCAGTACGGTGCAAGCATTCGTGAAGGGCTGTTTTTTGTGTTTAGTGTAGTGGTTAGCGACTTTTGACAAACTTTCGTTCTGTGTTTACCCTTATAAAACGGATAACAAACAACCGGCTTATTTAGCCGTATTTAGACAGTCAGTACAGTGCAAGCATTCGTGAAGGGCTGTTCTTTTGTGTTTAGTGTAGT…	CALYMW010000545.1:245862-248436
Coleoptera	Staphylinidae	Phosphuga atrata	GCA_944588485	Phosphuga atrata-3	PhAr_3	2541	1875	625	9	9	26/26	CCCTT/AAGGG	TTAA	TTAACCCTTAAATGGACAATGTTGTTTTTAAACAACATACTAAACATCACAGATAAAATTATCTTTATTTTATTTTTTTGTTAATTTTGACAACTAGTTCTTATTTCTGAACGAATTTTGTACTTTTTTTAATGTTGGCACTATCCAATATTTTTATGCATTAAAAATAAATGAATGTCAAATGTCACTTTGAAGAAAACTTTTCTAGTGGCTCGAAACTAAGTTTTGAAGCTGTGTTCGGACTTTGATAAAATATAATGTAAGTATATAACATATTTTTATTTGCTTGATTATATCTTCAATTACATGTTCATGTTGTAAAACATTGAAAATTACTTGATGCTACTGTCGAATTACGCGAAATCTGGTATGTTGTAGGAAAACTACAATGCGCATTGC…	OX155892.1:83806103-83808651
Coleoptera	Staphylinidae	Phosphuga atrata	GCA_944588485	Phosphuga atrata-4	PhAr_4	2666	1749	583	5	5	19/19	CCCTT/AAGGG	TTAA	TTAACCCTTAAGAGCTAGTCATGGGTCGTTTTCGACCCAAGCGAAATTTTAAAGTGCTGTAACTTTTGAAAACGGGTCCGGAGCATGCTATATCCCCTCCCTAAAAAAAGTTATGTCCCCCGAGGACCTACCTACGAGGCGGCAGTGCGCTAGTCTCCCTCAGGCCATCGTAGTGAGCACATGAACTTCGCCGCGGACGAAAACGACCCATGACTAGACTTTACGTTGCTCAAAAGTACAGGTAAGTTTTTTAAACTTTTTTTTTTTTATGCGTTCAATATCATCTTAAAATCGGAAAAAAAAGTTCTGCACACGCAAAAAAAAATAAAAAWTTTTTTTTGTAATTTTTTWAAAAAATTAAAAAAATCWATTTTTTTTTTTCTGTAGTTTCACTAAAAA…	OX155902.1:18675306-18677964
Coleoptera	Staphylinidae	Phosphuga atrata	GCA_944588485	Phosphuga atrata-6	PhAr_6	2420	1788	596	21	21	21/21	CCCTC/GAGGG	TTAA	TTAACCCTCAACTGGTATGGTGGGTCAAATCTGACCCAAATGAATTTTCTTTCAGTTATTACTATTGGTTCTTTTTCAGACAGCTGCGCGCCCCTCCCAAAATTCTCCTAACATTTAAAGTAGTTGTACATGCTACAAGCGTTAGTCACTTATCTTCCGTAGTTTTGATGTCATACTAAGGTTTGGTCATATATGACCCACCATACCATAAGTGATATTATTTAGTGTAATTAACATTTTGTTAAAATGGACACAAAACGGCCGCTTGCAGAGCAGGAGTTGGAAATATTAGCTTTAGATTCTTATATAAGTGATTATTCCGACGCTGAGGATGAAATGAGCATACACAGCACAGATACTGAACAGAACACTTATTCAGAAGATGAGGAAATACTGCAA…	OX155896.1:9030560-9032987
Coleoptera	Staphylinidae	Phosphuga atrata	GCA_944588485	Phosphuga atrata-7	PhAr_7	2498	1830	610	5	5	16/16	CCCTC/GAGGG	TTAA	TTAACCCTACACTGCACAGTGATGCATATTTGCATCACACATGTTTCCCGCCTATAACTTGAAATTTACACAGTTTAAAAGTACGTATTACATGTAGATTCCAATATAAACCGTTTCCCCGCCAAACGACGCTGCGCAGTGTTTCATAACCTCAACATTTAGTTCTACAACTGCAAATCTAGTGTTGTGTTGTCAAGCAAAAAAAATTGTGATTTTTATTGTGAAATAATTTATAAAATATAAACAAAGTAAGTATAATAAATTTATTATATATTCCTTAGTTTATAAAGTTTGCTTTAGTAATAGTAGATCATTTATATATGCGTTTTTTGATGCTTTTACATGGCCATAAGTTTGTGATTCATATATGAATCAGTGTGCATTTAGGTATCTTAGAGT…	OX155901.1:16720459-16722964
Coleoptera	Staphylinidae	Leptodirus hochenwartii	GCA_947310635	Leptodirus hochenwartii-1	LeHo_1	2659	1800	600	6	5	14/14	CACGT/ACGTG	TTAA	TTAACACGTTGATGGACAGTTGCGTCTATAGCCGTCAAGTTCAAGTTCACTATGTGACATGACGGCAATAGCCGTCCAATACGAAATGGTCGTTTTTAGACACTGCGGCTGTAGCAGCACAAATGTGCATTTACCAGCGTACATGTAGAAGCCTAGTGTCATGTTTTCGAAAAAAAATTTAGTATGCAAGGTTAACACATTGAGTATGCACGTGGTTGTGAACGGAGTAGTGCGATCTTGTTTTCTCTTCAATTTACAGTTGCTGGTAAGTATTTGTTTATGATTGATTTTACACTTTAAATAGAAATAAAAAAATTTAAATTTAGCATTTTTTGATTCATTTAGCGATATTTATAGTTATACTGTTTACTTTTTGTTTTTTATGATATTACATTTGAA…	OX371188.1:21954821-21957487
Coleoptera	Staphylinidae	Leptodirus hochenwartii	GCA_947310635	Leptodirus hochenwartii-2	LeHo_2	2464	1785	595	5	4	14/14	CCCTT/AAGGG	TTAA	ATTACCGCCCGCCGTACACGCTTGTGTACACCTCTTCGGAGCGTCATTTCGTGTATTCTTTCTATGATAATTATGAAAATAATTGCTTATTTTAAAACTATATGATAGTAATGAACTGTAAAAAAATAAAATTTGGCAATAAGGCTTAGATAAATGTAATTGGTTTATCATCGTAATATGGATTTGAAACACAATTAATTAGGTAAGATATTATTATCGTTTTTTATTATAAATAAAAAAATATTTTAACTTTTTTGTTGTTGTTATGTATATATAGACCCTACTATTACGTGATGTACTATTAGTATGACAATATTTTTTAACTACGGTGTGCTGGGTTATATTTTATTGCCCTGTACACAAGCGTGTACAATGGGCACATGCCGTCAATAATTGTTT…	OX371177.1:34454137-34456601
Coleoptera	Tenebrionidae	Mylabris phalerata	GCA_020740385	Mylabris phalerata-1	MyPh_1	2655	1851	617	6	4	9/9	CCCTT/AAGGG	TTAA	TTAACCCTTAAATGCATCTTGTTGCCAAATGTATACATACCGCGTTTCACGATATTTTGTTGAAGTTGTGTGGCATGTGTTTCCGAACGCACTTATACGACCATAGATAATAGATTTATTGAATGTCTAAAAAGAAATTTTGCAAGTTTCGGCGGCAAATCTATTTTTTTTTTTGACATTTCTATTTGGCGGTCGACTAAGTTTATAGAGTTATAAGAAGTGTCTCCGTAATTTTGTATTCATTGATATACGAGTGCTATTTCTTATAAAAAAATATATATATTCTCAACTCTTATTAGGTAAGTTATTGATTTATTATATTTTACTTATAAATTTTATTTGATCTGTATAAAAAAATATATAT?AAAACTGTATGTTGCCAAATGTCTACATTATGCG…	JAJEOX010000284.1:522316-524874
Coleoptera	Tenebrionidae	Epicauta chinensis	GCA_021725515	Epicauta chinensis-1	EpCh_1	2331	1866	622	3	3	16/16	CCCTG/TAGGG	TTAA	TTAACCCTGCAATGCTACACGGGGTACAGTAGTACCCCGGCCTTTTTAAATATTGCCGCCAACCGGAAAGTAGTGGGGTTGGCGTCTTGCGCTTTTCAGTAGTTCCAGCTTATAATGCGTCATAACGTTTGAGAAGTTGGTCACGGGCAGTGTGTTTTACAAATTGAAAATATTTGATGCGAGGGGCACAGGTGTACCCCAGTGTAGCAGAATAAATAAGTATTTTCTGAGGTAACTAGATCTAATTTTAAGTTATTTTTTTGTTTATTTGTTCATTTTTTGAACAGAGAAATTATGGCTAATCAAAAAAAGTTCTTTGACTTAACAAATCCTGGTGATATCGCCGAAATACATAGTATTCTCTATGATTCGGATTCCGAGGGTTCTCAGAGCGATACC…	JAEDXX010000381.1:21752-24090
Coleoptera	Tenebrionidae	Epicauta chinensis	GCA_021725515	Epicauta chinensis-2	EpCh_2	2424	1779	593	3	2	16/16	CCCTA/TAGGG	TTAA	TTAACCCTAGAGAGATAACCTACGTCTGAGAGACGTATRCCTTTTTAAYTTTTCGCTCTCCCYCTCTCGAATGTTTTTGCAACACGTTGCTGTTTTTATTTTTCTCAGTCGTCTGCAGTAGCTTGCCGATAGCGGTTATTTTGTTGTGGTAAGTTCTATACTCTTTGAGTTTTGACGATCGCATACGTCTCGGAGACGTATGGTTAGCTTTTGTGTGACTTTTACACTCAATTTGAATAAATTTGTTTTGATCGTGATTTCGTTTTTTTATTAGTTMAACCAAGAACAATGGCCSGAAATGGATGCTTAAATGACACAGAAATAAGTGCGTATTTGCAAGGTTTATCGGACGATTCGGAATCATCTGATAACAGTGAAACAGAAAATGAATTATTTGAA…	JAEDXX010000377.1:25643-28074
Coleoptera	Tenebrionidae	Zophobas atratus	GCA_022388445	Zophobas atratus-1	ZoAt_1	3008	1500	500	5	5	17/17	TGATA/ACTAT	TTAA	TTAATGATAGAACGTACAACGTCCTTCCAGCAGGACTCCCAGTCCTCTCCGTCCTACCAGTTTAAATCGCTTATAAGAGAACTTTCTGTCCTGCTAGCAAGACTCTGTTATACATCCGGAAAAAACTGGATTTTTTTCCTGTTCAGGCATGCAAAAATCACGTTTCTGTGACAAAATTTACCAGTCATGGAGAAGATTTCGTTAGGTACGCGCGTAGCCATACGTGCTACCAAGTTTGATCCAAAAGACAGTGACAACTCGTGGAGTAGGTGCTATTTTGGTGATAATTTTTCGACAGCGTTATGTTGGGGGACAGTTACTGCTAAAAATAATGATAAAATATCAATAGTATGGGATATTGATAGCAAAACAACCAAAGTACGGTTTCAAGACCTGGAC…	JAKCWB010000006.1:17343313-17346328
Coleoptera	Tenebrionidae	Zophobas atratus	GCA_022388445	Zophobas atratus-2	ZoAt_2	2110	1698	566	5	5	15/15	CCCTG/TAGGG	TTAA	TTAACCCTGGAATGCTTAGTGGGGTTTCCAGTAACCCCAGCCAAAATTAGAAACTTGGTAACTTTTTTGCGTTGAGGTTTGCATCTCTGCGGGACCAGCTATGTTCGTTTGAGGTTATGTTTTAAGTTACACGCGCGTTTAATCTTTGTATACTTGCTTTGTTTTTGTATTATAAAGTAATTGGGGTGACGTGTAACCCCAGGTAAGCATTGATGCATAAATCATTTTCCACATTCTTTCAATTTTATTTGAATTTAGATGGCAGTAAGACCGGGTGATTCTCATTTTGAAGAGACCGTTTTACGCTGGTTCGATGAAGCTGACTCAGAATATGATTCTCATGGAAGTGACCAAGAATTTGAGGACCATATGTCGGAACACTCACATGTTGGAAGTGAG…	JAKCWB010000001.1:30862090-30864207
Coleoptera	Tenebrionidae	Zophobas atratus	GCA_022388445	Zophobas atratus-3	ZoAt_3	2398	1371	457	12	0	16/16	CCCTT/AAGGG	TTAA	TTAACCCTTAATTACTCGCATGCGTGTATAAAATACACGCAGTTGACGTTTTTGTCGGCCATTTGCTAAAAACTATTTCAATGCGCAAGCGCTTCTAGGTATTCCTCATTTATCTTTCTTATAAGCATTTGAGGTTAAGAACAGCGACCGTACAGTGTGTTATTGCTAATTAAATTAGTTTGATTTTGTCCTGTGTACAAATTACACCGTGCGACTTAATATGTAAGTATTAATTGTGTAAAGTATAAAACATACATCGAATAAAATTTGATCAAAAACTGATTACAAAAATATTTTTTCACTTGAAAACAGGTTTCCAATCCAAGTGAGGAATCCCAATTGTTTGACTGATGAAGAATTAGCTGCTTTTCATGATGAAGATCTATCTGAAGAACAAAT…	JAKCWB010000008.1:28122224-28124629
Coleoptera	Tenebrionidae	Zophobas atratus	GCA_022388445	Zophobas atratus-4	ZoAt_4	2406	1746	582	7	4	14/14	CCTCT/AGAGG	TTAA	TTAACCTCTTAAGGTCCTGTGTTCCGAATCAGGAACATACCTAACTCAGACCAAAAACAATTAGAAAAGAGCAATCATTCCGCCAGTTCTTTAACTGACCGTTGTTCCTAATATATACCAATGAATAAACATTGATAAGTAACAGCAAACGCCATCTAGAGTGAAACTAGAATAAGTTCAGTCATACCTTTGCAGACGGAGCACGTTGTGTGGTGTTGAGTTATTTGTGATCGTAATTTTTTAATTTTTGGGTAAGTACCGATCAAACTAAAATTATTTAGGCTATTGTTAGACTTTAGAAGATATGCCTGTACCTTCCTAGTTATTGTAAATATACAATTAGTCTGTAGGAGCCCAAAATTCTGTTAGTTCCTCATATGGAACATTGGTCATTTAGAT…	JAKCWB010000003.1:42103119-42105530
Coleoptera	Tenebrionidae	Zophobas atratus	GCA_022388445	Zophobas atratus-5	ZoAt_5	2351	1707	569	3	3	14/14	CACAT/ATGTG	TTAA	TTAACACATTCGCTGCCGTTCCCGCGCTAGCGCGTGATGGCGCTCGTTTTGGCAATGCCTCTCACGCTCTAGAGCGTTTCGATGCGTTTTAAATTCAACATGCTGCCATTTACACTGGCACTGGCATAGGAACATGAAATTTAGCCAGGCACTAGCTTAAATATTCTTTTTAAATTTCCCGCTTGCGGTTTTCGATTTTGGACTTAATTGTCAGTCTGACAAAATGAACGACACGGACGAAGTCGAGGCTGAGCCTTCGGCTCCAAAACGTATGAAAATCTCACAAAATAATAAAAGAGCTAGCACAAAGAAGTTTCTTACTGATGACGAACTTCAGGCCATCTTAGAAGCGAGTAGTGATAGTGACGTTGACATCTACTTGAACGACGGAAGTGAAGA…	JAKCWB010000005.1:35423747-35426105
Coleoptera	Tenebrionidae	Zophobas atratus	GCA_022388445	Zophobas atratus-6	ZoAt_6	2571	1881	627	8	6	16/16	CACGT/ACGTG	TTAA	TTAACACGTTGACTGCCGTAATAGTCACACAAATTTCGATCCTGCTGGCCGAAAGTTTTCTATGTTAAAATACGCCAGCAATATATCCCTTGACTTGAAATAAAAGTATATTTTCATAAAAAAAAACAATTTTTCTTTTGTTTTGAGGTGAGAAGCATTATATGATTCACGCGGCCCATATAGTTCATATTTGCACTAATGGCCATGTGAATCATAAGCCGATGCACATGAAAACTTGTTTATTCTTGCAGAAATGCAACGCTCTGCAGTAATCTTGTTCATTCTTGTGCGTCCAACGGTAGTGTTGGTTTATTCGGTTTGCGTCCCCTGCATAGTTTTTACTATATCTCAATTGTTGGTGTTGTACAAAATGAATTACGAAAAAGAACAAGAGGAACT…	JAKCWB010000004.1:40816051-40818628
Coleoptera	Tenebrionidae	Zophobas atratus	GCA_022388445	Zophobas atratus-7	ZoAt_7	2179	1734	578	5	5	/	/	TTAA/no TSD	TTAACCCTGCAGTGGTAGCGCCCAGTCTATCAGACCCGGGCGTTGCAATTTTATTTGTAAAAAAGGTGGGGTTGAACTTTTTCGCATGCGCTGTTGGGTACCTTCCTAACTAATAGTGACAGTTGGGCTCCGTAGTTCATACAGCGTGATTGTTTTTATTTTCATAGTTGTATTTTATTTTTGGGTCCACCAGACTTGGCGCCACTAGCCGTGTAAGTAAAACTTTTTGCATTTAGTAAATGTTATTTACCATAAAAATCTTTCTTAGACAACATAATGTCATACGAGAAAGAGCAAGCTCATTTGCGTCGACTCTTAGAAGAGGTCGACAGTGATCTTGAAGATGTTGATGATGAAGAATCTGATGGCGAAGAAAATATAGTTGAGTTTCAATTATCT…	JAKCWB010000003.1:41560821-41563007
Coleoptera	Tenebrionidae	Zophobas atratus	GCA_022388445	Zophobas atratus-8	ZoAt_8	2732	1458	486	5	0	18/18	CAGGT/ACCTG	TTAA	TTAACAGGTTTAGCGCCAAGGTAATTCGAACAGAAAGTCACCCTGGACCAAACCGTTTTTTTTGACAATTTCTCAGATATAGTTTTATTTTTTATCAAAAAAAATACTTTTCAATTTTTTTTTGTTTGCCAATTGACAAAAAACAGACAGCGGACACCGGTGTCCGCTGTGGCCCGTTTACAATCTTAGCGGACACCGGTGTCCGCTGTGGAACGTGACTACCGAGCGGACACGAGACGACCCGAAGTGTCCGCCATTGCAATTTTACAGGTTTTGTCTTAAAATCTGCTATTTATTTGGGTGTTATTAGTGGCGTTGTGTTAATTTTTGTAGAAAAAATGAACAGTCGTGGAAAACGAATTGTAAAACTAGCTTTAGAACAAAAACAGCATTCTGGTG…	JAKCWB010000007.1:32787219-32789956
Coleoptera	Tenebrionidae	Zophobas morio	GCA_027724725	Zophobas morio-1	ZoMo_1	2334	1734	578	3	3	20/20	CCCTG/TAGGG	TTAA	TTAACCCTGCAGTGGTAGCGCCCAGTCTATCAGACCCGGGCGTTGCAATTTTATTTGTAAAAAAGGTGGGGTTGAACTTTTTCGCATGCGCTGTTGGGTACCTTCCTAACTAATAGTGACAGTTGGGCTCCGTAGTTCATACAGCGTGATTGTTTTTATTTTCATAGTTGTATTTTATTTTTGGGTCCACCAGACTTGGCGCCACTAGCCGTGTAAGTAAAACTTTTTGCATTTAGTAAATGTTATTTACCATAAAAATCTTTCTTAGACAACATAATGTCATACGAGAAAGAGCAAGCTCATTTGCGTCGACTCTTAGAAGAGGTCGACAGTGATCTTGAAGATGTTGATGATGAAGAATCTGATGGCGAAGAAAATATAGTTGAGTTTCAATTATCT…	JAKCWB010000003.1:41560666-41563007
Coleoptera	Tenebrionidae	Zophobas morio	GCA_027724725	Zophobas morio-2	ZoMo_2	2404	1746	582	6	4	14/14	CCCTC/GAGGG	TTAA	TTAACCTCTTAAGGTCCTGTGTTCCGAATCAGGAACATACCTAACTCAGACCAAAAACAATTAGAAAAGAGCAATCATTCCGCCAGTTCTTTAACTGACCGTTGTTCCTAATATATACCAATGAATAAACATTGATAAGTAACAGCAAACGCCATCTAGAGTGAAACTAGAATAAGTTCAGTCATACCTTTGCAGACGGAGCACGTTGTGTGGTGTTGAGTTATTTGTGATCGTAATTTTTTAATTTTTGGGTAAGTACCGATCAAACTAAAATTATTTAGGCTATTGTTAGACTTTAGAAGATATGCCTGTACCTTCCTAGTTATTGTAAATATACAATTAGTCTGTAGGAGCCCAAAATTCTGTTAGTTCCTCATATGGAACATTGGTCATTTAGAT…	JAKCWB010000003.1:42103119-42105530
Coleoptera	Tenebrionidae	Zophobas morio	GCA_027724725	Zophobas morio-3	ZoMo_3	2111	1698	566	3	2	15/15	CCCTG/TAGGG	TTAA	TTAACCCTGGAATGCTTAGTGGGGTTTCCAGTAACCCCAGCCAAAATTAGAAACTTGGTAACTTTTTTGCGTTGAGGTTTGCATCTCTGCGGGACCAGCTATGTTCGTTTGAGGTTATGTTTTAAGTTACACGCGCGTTTAATCTTTGTATACTTGCTTTGTTTTTGTATTATAAAGTAATTGGGGTGACGTGTAACCCCAGGTAAGCATTGATGCATAAATCATTTTCCACATTCTTTCAATTTTATTTGAATTTAGATGGCAGTAAGACCGGGTGATTCTCATTTTGAAGAGACCGTTTTACGCTGGTTCGATGAAGCTGACTCAGAATATGATTCTCATGGAAGTGACCAAGAATTTGAGGACCATATGTCGGAACACTCACATGTTGGAAGTGAG…	JAKCWB010000005.1:8637996-8640113
Coleoptera	Tenebrionidae	Zophobas morio	GCA_027724725	Zophobas morio-4	ZoMo_4	2570	1881	627	9	7	16/16	CACGT/ACGTG	TTAA	TTAACACGTTGACTGCCGTAATAGTCACACAAATTTCGATCCTGCTGGCCGAAAGTTTTCTATGTTAAAATACGCCAGCAATATATCCCTTGACTTGAAATAAAAGTATATTTTCATAAAAAAAACAATTTTTCTTTTGTTTTGAGGTGAGAAGCATTATATGATTCACGCGGCCCATATAGTTCATATTTGCACTAATGGCCATGTGAATCATAAGCCGATGCACATGAAAACTTGTTTATTCTTGCAGAAATGCAACGCTCTGCAGTAATCTTGTTCATTCTTGTGCGTCCAACGGTAGTGTTGGTTTATTCGGTTTGCGTCCCCTGCATAGTTTTTACTATATCTCAATTGTTGGTGTTGTACAAAATGAATTACGAAAAAGAACAAGAGGAACTG…	JAKCWB010000004.1:40816051-40818628
Coleoptera	Tenebrionidae	Zophobas morio	GCA_027724725	Zophobas morio-5	ZoMo_5	2398	1371	457	5	0	16/16	CCCTT/AAGGG	TTAA	TTAACCCTTAATTACTCGCATGCGTGTATAAAATACACGCAGTTGACGTTTTTGTCGGCCATTTGCTAAAAACTATTTCAATGCGCAAGCGCTTCTAGGTATTCCTCATTTATCTTTCTTATAAGCATTTGAGGTTAAGAACAGCGACCGTACAGTGTGTTATTGCTAATTAAATTAGTTTGATTTTGTCCTGTGTACAAATTACACCGTGCGACTTAATATGTAAGTATTAATTGTGTAAAGTATAAAACATACATCGAATAAAATTTGATCAAAAACTGATTACAAAAATATTTTTTCACTTGAAAACAGGTTTCCAATCCAAGTGAGGAATCCCAATTGTTTGACTGATGAAGAATTAGCTGCTTTTCATGATGAAGATCTATCTGAAGAACAAAT…	JAKCWB010000008.1:28122224-28124629
Coleoptera	Tenebrionidae	Zophobas morio	GCA_027724725	Zophobas morio-6	ZoMo_6	2406	1584	528	3	3	14/14	CCTCT/AGAGG	TTAA	TTAACCTCTTAAGGTCCTGTGTTCCGAATCAGGAACATACCTAACTCAGACCAAAAACAATTAGAAAAGAGCAATCATTCCGCCAGTTCTTTAACTGACCGTTGTTCCTAATATATACCAATGAATAAACATTGATAAGTAACAGCAAACGCCATCTAGAGTGAAACTAGAATAAGTTCAGTCATACCTTTGCAGACGGAGCACGTTGTGTGGTGTTGAGTTATTTGTGATCGTAATTTTTTAATTTTTGGGTAAGTACCGATCAAACTAAAATTATTTAGGCTATTGTTAGACTTTAGAAGATATGCCTGTACCTTCCTAGTTATTGTAAATATACAATTAGTCTGTAGGAGCCCAAAATTCTGTTAGTTCCTCATATGGAACATTGGTCATTTAGAT…	JAKCWB010000003.1:42103119-42105530
Coleoptera	Tenebrionidae	Zophobas morio	GCA_027724725	Zophobas morio-8	ZoMo_8	2390	1746	582	3	2	18/18	CCCTG/GAGGG	TTAA	TTAACCCTGCAGTGGTGACGTACGGTCTCTCAGACCGACTAAAATTTAAATTTTGAATTTTAGCGCCTACGCACGTCATACGTCATTCTGCGTCAGTTTAGCTTATTTTTTTAGTTCTCCGAACCTGCAGTGTGCATCATAGCGTGCAGGCGTTAATAGCTGTCAAGTAACTGCCAATTTCGGACTCTCAGACCGACGTCACCACTTATGCTACACTTTGTTAAATTGTAATATTGAAAAAGTTTTTACTTGTTTTGTGTTGTGAAGTGAATTTATTGCTAAAGGTAAGTTTTAAGATGCAACAAAACTGTTGTCTTAAGTGTAAACAATTCTAGAAGATATTTGCAAACAATAATGAGTTATGAAGCGGACCAGCAGAGACTTCAACGTCTGATGGAA…	JAKCWB010000013.1:116658-119055
Coleoptera	Tenebrionidae	Gnatocerus cornutus	GCA_029298725	Gnatocerus cornutus-1	GnCo_1	2723	1806	602	5	5	15/15	TGATA/ACTAT	TTAA	TTAATGATAGAACGTCCAAGCGTCCTTCCGGCAGGACTTTCTGTCCTGCCGGAAGGACGTGCGTTGGACATCCAAGGTTTTTAAATGGAAGTAGTGCTTCCAGCAGGACGTAACTTATACCAGCAGATTCCTTGAAAAATTCTGAGAAAATTGATACTTGTCTCGACTTGTTATCTTTAATGTGCACAAAGATATTGAAATGTACATTTTTCAGTCAGTTCGTTGCGAGTAGTCAGTGGCGCACACGAGTTTTGTTTTATAAAAATGGCTCATAATAATTGTGTATTGAGATTTAATGTATCCGATAGAGTTAAAACAAAAGCAACGAACTTTGACAAACCCGGAAAAAACAAATGGAGTGCGTTAGTTTTCGGTGAAAAGTATGGGAATGCCATGTGC…	JARHXT010000001.1:10911564-10914294
Coleoptera	Tenebrionidae	Gnatocerus cornutus	GCA_029298725	Gnatocerus cornutus-2	GnCo_2	2389	1803	601	5	5	16/16	CCTTT/AAGGG	TTAA	TTAACCTTTTCGCTGCTCCAAACGTAAGAATACGCAAAACGGAAATTTTTTCAGACTGCTCAAAGCGGATATGTTCGCATGGCTTGAGAGGCAGTAAACTGCTCAAAGCGTATTTTTATGGACATGTATATAGGATTACCTACCATTAAGGAGTGCGAATTTACAAGTTGTGTCGAATTTAATTTTTTTTTGTTTCTACGCCCTGACTGCTCAAGCCAGATATTTCCGCATGCGGCTAAAATGCACTCCACGCGCTACTGCACATGTTTTTTTACCTACGCACTTGTTTGGACACGTTTTTGCCCAAGTCATTTACTTGTTAGTCTGAATGCAGATTTGATTTATTAAGATGGCGAAACAATGGTGCAAAAAGAAATCTTTAACCGAAGCTGAATTAGC…	JARHXT010000009.1:1359440-1361836
Coleoptera	Tenebrionidae	Lagria hirta	GCA_947359425	Lagria hirta-1	LaHi_1	2253	1362	454	3	0	/	/	TTAA/no TSD	TTAACCCTGGAGTGGTGGCGCCGAGTCTCTCAGACTCTTGTCTCACAAAAATTGGTGTAAAAAGGGTGGGGATAGAGTTAGGCGTTTGCGCTTTCCAGTACCTTCCTAACATTTGGTATGCTATTGGTCAGTTCTTCATCATCCGTGAAGATTGTCGTGTGTTGAAAATTAGAAGCTGTTTGAGTCTCTCAGACTCAGCGCCACCACTACTGTTATAAAACAAACAACTTGCAAGTAGGGGCCAGCACTGTTTTTTTATACTTTATGGTAAGAAATTATTGTGAAATTTTACACGAATTTGTTATAAATATAAACTAATTGTAGAAAAATGAGTTACGAAAACGAGCAAGCCCGATTATTGCGATTATGGGAAGAAGTAAATATAGATGAGGACGAACC…	OX375794.1:23272913-23275171
Coleoptera	Tenebrionidae	Lagria hirta	GCA_947359425	Lagria hirta-2	LaHi_2	2453	1704	568	7	5	14/14	CCCAG/CTGGG	TTAA	TTAACCCAGATACTCCTACTGTACGTTTAAACATACATTAAAAAAAACCTGTAATGTTAATTTTCGCTATTGCTCAAAAGATGGGGCAGGTGTTCCAGTAGTTCCTTAATTATGTTTCCCTCCAAATTTTTAATCTTAGTAAGGCTTTAGGGTTGTTTGGATGACTTTACAAGTGTTTTTATATAGTGAATTTTTGTGGCGTGAAAATGGATTATTACAAGTAAGTAAAACAAATGTTTTTTCCTAAGAATAGTATATAATGCATTACTTTTTATATAGATTATAGTATATAGTTAACTCTAAAATGAAAATAGTTTTAAAAAATGTAAAATTTTTTGTAAAAAAACAAATATAAATTTGGCGATGGTTATAACGGACAGTAGCATAATATGGTATTAC…	OX375799.1:19805594-19808054

## Sheet: Supplementary Table S2
Table S2: Compilation of PiggyBac Transposon Statistics at the Species Level. The 'Distribition' column indicates the phylogenetic family of the species. The 'Species' column states the species name. The 'Number of PBs' column reports the total number of PB transposons retrieved for the species. The 'Number of intact PBs' column gives the count of intact PB transposons capable of encoding a compl…
Distribition	Species	Number of PBs a	Number of intact PBs b	Length of intact PB	Transposase length of intact PB	TIR length of intact PB(bp)	TSD
Carabidae	Ophonus ardosiacus	17	12	2262-2650	501-605	12-19	TTAA
	Agonum fuliginosum	2	2	2417-2478	593-612	14-17	TTAA
	Nebria salina	1	1	2261	584	18	TTAA
	Pterostichus madidus	4	4	2430-2527	526-644	12-28	TTAA
	Nebria brevicollis	1	1	2884	600	17	TTAA
Chrysomelidae	Anoplophora glabripennis	2	2	2393-26109	533-662	9-12	TTAA
	Rutpela maculata	14	12	2288-3120	512-682	10-19	TTAA
	Diorhabda carinulata	3	3	2452-2682	562-607	14-28	TTAA
	Chrysomela aeneicollis	1	1	2788	591	12	TTAA
	Diorhabda carinata	3	3	2439-2602	533-607	14-15	TTAA
	Callosobruchus maculatus	8	7	2393-2699	581-711	15-22	TTAA
	Galerucella pusilla	5	5	2402-3001	539-630	9-19	TTAA
	Phaedon cochleariae	11	8	2400-2672	514-643	7-16	TTAA
	Cryptocephalus moraei	3	1	2272	575	20	TTAA
	Phyllotreta striolata	1	1	2779	595	16	TTAA
	Leptinotarsa decemlineata	9	6	2410-2915	520-658	14-17	TTAA
	Ophraella communa	6	5	2369-2762	506-621	10-17	TTAA
	Diabrotica virgifera virgifera	18	13	2329-3214	502-684	13-19	TTAA
	Chrysolina oricalcia	39	30	2290-2815	518-725	7-20	TTAA
	Lochmaea crataegi	14	11	22809-2692	526-614	12-20	TTAA
	Diabrotica balteata	51	47	2324-3137	508-672	7-30	TTAA
	Acanthoscelides obtectus	58	49	2078-3040	512-631	7-31	TTAA
	Psylliodes chrysocephala	18	17	2217-2786	505-646	12-18	TTAA
Melyridae	Malachius bipustulatus	9	8	2404-2884	589-692	12-19	TTAA
Coccinellidae	Propylea japonica	8	7	2389-2637	512-605	8-20	TTAA
	Halyzia sedecimguttata	14	13	2304-2711	512-668	10-25	TTAA
	Harmonia axyridis	7	7	2337-2570	542-613	11-17	TTAA
	Coccinella septempunctata	1	1	2475	640	16	TTAA
Nitidulidae	Brassicogethes aeneus	8	7	2277-2983	587-649	10-19	TTAA
Attelabidae	Apoderus coryli	6	6	2403-2757	508-668	13-19	TTAA
Curculionidae	Ceutorhynchus assimilis	17	11	2309-2666	522-619	13-21	TTAA
	Polydrusus cervinus	16	13	2271-2915	518-640	13-18	TTAA
	Listronotus bonariensis	6	2	2451	616-635	19	TTAA
	Pissodes strobi	14	10	2298-3083	506-634	14-30	TTAA
	Sitophilus oryzae	4	3	2497	2824	9-13	TTAA
	Anthonomus grandis grandis	7	6	2399-2940	578-648	13-19	TTAA
Elateridae	Photinus pyralis	8	6	2342-2722	523-686	14-18	TTAA
	Podabrus alpinus	1	0	-	-	-	TTAA
	Agrypnus murinus	14	13	2145-2574	522-624	13-19	TTAA
	Agriotes lineatus	34	29	2087-3061	505-668	10-34	TTAA
	Rhyzopertha dominica	7	4	2192-2584	585-620	12-18	TTAA
	Agrilus mali	10	7	2372-2540	574-617	8-20	TTAA
	Elmis aenea	6	5	2176-2791	583-636	11-14	TTAA
	Limonius californicus	21	16	2094-3070	505-648	12-18	TTAA
	Cantharis rufa	1	1	2627	640	15	TTAA
	Lamprigera yunnana	10	8	2377-2755	520-636	13-19	TTAA
	Phrixothrix hirtus	1	1	2394	583	14	TTAA
Scarabaeidae	Onthophagus taurus	7	6	2313-2745	568-655	6-15	TTAA
	Oryctes borbonicus	3	3	2350-2786	581-611	13-19	TTAA
	Marronus borbonicus	3	3	2349-2785	581-611	13-19	TTAA
	Melolontha melolontha	15	10	2320-2676	539-609	12-20	TTAA
	Holotrichia oblita	52	46	2242-3199	514-636	9-46	TTAA
Staphylinidae	Leptodirus hochenwartii	2	2	2464-2659	596-600	14	TTAA
	Philonthus cognatus	7	6	2421-3465	599-711	12-18	TTAA
	Phosphuga atrata	6	6	2420-2666	502-625	12-26	TTAA
	Ocypus olens	9	9	2074-2797	542-604	13-20	TTAA
Tenebrionidae	Mylabris phalerata	1	1	2655	617	9	TTAA
	Epicauta chinensis	2	2	2331-2424	593-622	16	TTAA
	Zophobas atratus	8	5	2110-3008	500-627	9-17	TTAA
	Zophobas morio	7	7	2111-2570	528-627	14-20	TTAA
	Lagria hirta	2	1	2453	568	14	TTAA
	Gnatocerus cornutus	2	2	2389-2723	601-602	15-16	TTAA
total	62	645	534

## Sheet: Supplementary Table S3
Table S3: Table S3: Statistical Results for the 54 PiggyBac Transposons Analyzed in Figures 4 and S1. The columns 'Order' and 'family' indicate the phylogenetic position (Order and Family) of the species. The 'species' column denotes the species from which the transposon was retrieved (results obtained from NCBI), while 'GCA_number' specifies the genome assembly accession number used for tblastn …
Order	Family	GCA_number	Name	PB-name	Length(consensus sequence)	BioEdit/ORF(bp)	ORF(aa)	Copy Number	Copy Number of Tns	TIR Size(bp)	TIR (5 bp)	TSD	Consensus Sequence	Accession	Identity(%)
Coleoptera	Chrysomelidae	GCA_933228535	Acanthoscelides obtectus-16	AcOb_16	2470	1848	616	16	16	17/17	CCCTT/AAGGG	TTAA	TTAACCCTTAACTACGGACATGGAGTCTCGTAGACTCCGCCGCGCAAATATCGTACCGTACTCACAACAAAAAACACCCAAGGTCAACGCCGCTTCGAGTAGCTTCCGCTTTTTCACTTTGCTACAGCGTGTTGAGGTGATTACTTAGCATTTATTTTTGATTTTGGAGTTACGTACATTTCAGAGTCTGACAGACTCCTTGTCCGTGTTAACGTCAGTATAGTGATATTTTATTATGGCGACTTCTAGGCCAAGTTCTTCCAAACGAATTAATGTTTTGGATCCTAACTTTGAGGAAATTGCCATGAGATGGTTCAATGAGGTAGACAATGAAAACAGTGATATTGAACCTGATGAAAATGTGTTCATTGAGAGTGAACATGAGTCAACAAGCGAGCA…	CAKOFQ010007681.1:148300-150777	100
Coleoptera	Attelabidae	GCA_911728435	Apoderus coryli-4	ApCo_4	2505	2004	668	11	11	15/15	CCCTT/AAGGG	TTAA	TTAACCCTTAAATGCATGCGGTTGCAGAAATGCAACAAAATCATTTTAGTACGTAAAATGCAAGTTAAATTAATTTCTCGGTCTATCCGTAATGTTGCAGAAGTGCAACAGTGTGTTAGATATGAAGGCAAAGACTGCGCGCGAAAAATTTAAAAAAATGTAAATGATTCAAGCCGGCATCGTGGAGATAGTCATATGTGCTAACCCTACTTTTGTTAGTGAACCTTTCTGAGAATTAGAATTCCAACAAAAAGCGTATTTTGAGTTTTATAAAATTGTGTTTCGTATTGTCCAAGGTTAGTATTATAAACATTTTATAGTATTTGTTGTTATATTATGTGTGATGTTGAATTTTTCGGGAAAAAAAATATGTTGCAGAAATGCAACATCATGCATTGC…	CAJVRO010000285.1:271314-273826	100
Coleoptera	Coccinellidae	GCA_937662695	Halyzia sedecimguttata-10	HaSe_10	2482	1725	575	10	10	13/13	CCCTT/AAGGG	TTAA	TTAACCCTTCAAAGGCTACCGTGACCATATGGTCACACCTACAGCGCTGCACAAAATCAGCTGACATATGTACGTATATCTTAGTATACGTGAGGAAGCGATGATATTTATTCAGTTGACTTAGGAACTTTGTAGTGTGAACGTGTCGCATTGTTATTCCACTGATTTCTCATTCGTAATAGAGGTGAACTGACGTGTTTGTTAGGTATTCGCAATAAAATGGATCCCAAATTTGTGTAAGTATCAAATTTCTATTTCAAACTGAATATCTTTTAATTATATTTGTTTCAATAGTTGGTGAAATGTGTGAGGAATTTCAAGAATATATTAGATTTGAATATCTCTTCTCTGTTCAAAATCAACTTTGATGCAAACTTGACTGTGACCGCATGGTGACAC…	OW569418.2:18015921-18018410	99.96
Coleoptera	Chrysomelidae	GCA_947563755	Lochmaea crataegi-1	LoCr_1	2514	1842	614	10	10	18/18	CCCTG/CCGGG	TTAA	TTAACCCTGCGTTGGGTTGGTGGGGTGTGAGATACCCCAATAATATTTGTTGCAGTGGCAACATGGTAAGACAACATACCTCGCGTTCAAGCGTCTCTCTACCCTCTTGTAACACTGTCAGGCGCCACACCCTAGCAGAGTTTCAGTTGGCGAGGATCAGTGTTGAACAGTAGACGTGCTTAAAATCGTTTTGGGTGTGTCACACCCCACCTTACTAATTACGTTATTACTTAGACCATCATTTTTGTTTTAAAAGGTAAGTGTTTTTTCTTGTTATTTGTTATAAGGAAATTATATACCATGTTTTTTTAAGAAAGAATGGGAAGCTATGAGGAGGAACAGAAAAGATTGTTAGCTATGTGGGCAGATGTTCCATCAGAGGATGAAGTTGATTCGGAT…	OX387422.1:9821706-9824227	99.96
Coleoptera	Staphylinidae	GCA_910593695	Ocypus olens-3	OcOl_3	2678	1626	542	18	18	18/18	CCTTC/GAAGG	TTAA	TTAACCTTCATCCGGGCGCGTGCGCGGTAGATTACCGTAATAGGCATTAAAGTGCATGTAATCGTTCCTTGAGGAGTCATTGGAAGGTGGGAGGGAGATGTATTCTCTAGTTCGACATTTTGACGCTAGGGGTCTTAATATTTGTATCTTAGTTCGGCGAGATTTAACTTCAGTAGTGATTAAAAGTTTTCCAGGCGCGTATTGTGGTAGTTTACCGTCAAGCGCCCTAAGACGTGATTTTTTCTCACCGGACACCGAACAATATGTAAGTAACAATTTTATCCGTTTTTACTTGTAGTTACCTTTCATAACCTAACAGGGAGTTATTATTACCTAATTTCTACTATTTGTAGCAGTAAGGACCTTATATTAATATTACATTATTGTCCTGTTTACATT…	CAJVAZ010004509.1:109092-111777	99.8
Coleoptera	Chrysomelidae	GCA_917563875	Diabrotica virgifera virgifera-9	DiVV_9	2873	1941	647	59	59	14/14	CACCT/AGGTG	TTAA	TTAACACCTTGATGGACAGAGACGCTGTGCAGCGTCTTTTTTTAAAATTGTGTTGTGGCAGAACGCTGTGAAGCGTCCTTAACAAAATCTAATATCGTGGCAGAACGCTGTACCGCGTTATAATTATAATATAAATACATGGTAACACGTAAGCCACTGTCATAGAATACCTATCTATACCTTCCAATCTGTTACCCGTCTGGTAAATTCCACCTCTCTATTTCACCCCACCCATTTAAAGTATCTAACCGGCTAAGTCACACGCGAAGCTGTACAGCGTCGCCAGTTATATTGAAGTATGCGGTGTGTGTTGTACTGTGCCGCAGATAGTAAAACACGTGGTTAGGTTAGGTTGAATACGAGTTTTACTCGAAAAATGTAAGTAAAAAATAAATTTAT…	NC_065443.1:29599327-29602207	99.7
Coleoptera	Coccinellidae	GCA_914767665	Harmonia axyridis-2	HaAx_2	2527	1605	535	34	34	13/13	CCCAT/ATGGG	TTAA	TTAACCCATTACAGCCCCGTGGCAACTTAAGTTGCCACGGCGCATTCGACTACATTCTATGCGCACGCGCATAGATATTGAAGTTCCATTGGTAAATTCCGGTCATGTGATATGTCCTGTCTCGAATAGCACAAACGTCAGTCAGATATTGTCAAACAGTGAGTTAGTGTATAACGATTTATTCAGAGCTCTTGAACTTTTTCATTCACCATAATGGCCGTCGATGAGAGATTGTAAGTATTCTATTTCAATAATGCATGCACATTTGTATTTTTGTACCAGTTTTATTCAATATGAATTCAGCAGTATATTTCTTCTTCACAGTAATATTTTCATGCAATATTTTGCTTTTGCCATACGGGCAAAGTTTGATGGCAACTAAAGTGGCCAACGGGAACA…	WMPA02001399.1:17923-20457	99.6
Coleoptera	Chrysomelidae	GCA_918026665	Diabrotica balteata-10	DiBa_10	3137	1593	531	33	33	15/15	CCCTT/AAGGG	TTAA	TTAACCCTTTAATCGGTAATCCCGCCATAAGGCCGGCATTAAAATAACCGAATTATTTTAAAATGTAAAATTTATTTGCTTTCACGTCGACTACACCGCTTTTCGGCAAGAATAGACTCGTCCAACAGTAACGGTTTAAAAGCTGTAGGTTCAGTTAATTGAGAGATATGGTCAGTTACGTGTAAGCAAGCAAGTGAATCGTACGGAGAAATTATTGCTCTGGAACACGTGTAATCGAACCGTAAAATAAAATAGTTCTAGTTGTCCAATTGATTTCATTTTTTTTTTGGTAAGTACTTATAGTATGTGTTTGATAGTTTGCTGGAATATTTGGTGAAAAATATAAAATTAGTACTGGTTTTTGAGTGTGGAGTGATACCCGCCTTTCGGCCGGCTTGC…	OU898281.1:38786174-38789318	99.6
Coleoptera	Chrysomelidae	GCA_918026665	Diabrotica balteata-11	DiBa_11	2480	1797	599	34	34	16/16	CCCTT/AAGGG	TTAA	TTAACCCTTAACTGGTATGGCAGGGTCAAATTTGACCCTATTGGAAATTCTTTTGTAATTTTCGGAAAAACTAGGCGATATGGCAACATACCATTTGAGGTATTCTTTCAAGGCGTGCAACTGCTTCAGTTCCGCTATCAGTCGCCCGCAAGCAATTAGTGGCTCCACGTGAATATTGTGAATTGGGTCAGATTTGACCCTGCCATACCGTTAAAGGATAATTTCTCGTTTTCGGGTAAGAAGCACAATACTGTTATTTTTCCAGAAAAAAATACAATTTTGTTTGTTCTTTCAATTTAGAGTTGTGATCGAAGTATAATATGTCGAACGTGCGTGACAAAAGGGCGCCTTTGACACAAAAGGAAATTGAACATATTGCTGAAACTTTATGGGATACCG…	OU898284.1:62145496-62147983	99.6
Coleoptera	Attelabidae	GCA_911728435	Apoderus coryli-6	ApCo_6	2652	1899	633	17	17	20/20	CCCAA/TTGGG	TTAA	TTAACCCAATAACGCCCAGCGTATGATTTATCATACAAAGGTGACGTCGTTTTGTTAGGTTAGAATACTCTCTCCAGTTGCAAATAAACAGTGTCCGAGTGTTTATATATTATAGTTAAAAGGTCATTTAAACTATCTAAAAACAAATTTAAAGTTAATTGGCAATTCAGTGTTTAAGAGTTTGGTTTATTTAAAAGTGCATTCTTCAATTTGATGCAAAATGAGTTACAGGTAAGTTCAAACGTATTTTTTGTAACGTAGTACTAAAAAAAAAGTATTTGTAGGCGAAATACTGTTGTTTAAGATATTACCTATAATTATAAAAACAAGTAGGTACTCGCTTTTGCAACCTTTTTTTGTAACAGCTGAAAAAATATGCGGTATGAAATATCATACGTT…	CAJVRO010000358.1:117759-120418	99.6
Coleoptera	Chrysomelidae	GCA_927349885	Psylliodes chrysocephala-11	PsCh_11	2627	1383	461	11	11	15/15	CCCAT/ATGGG	TTAA	TTAACCCATTAACGCTCAGCGGGTCGTTAACGACCCCGTATGTATTTAATTTTTTTTTCTTCTGTATTTCAGTTCTATAATTTTATTTTTACACAAAATCACTTCTTTGTATATTTATTTCAAACAATTTTTATAAATGTTTCGATTATTCGCATTTGTTGTAAAAAAAACTAATTATTTATTTTTAGTTACCATTACCCAGCTTACACCATCAGTTATGACAACACATAAAATATTTATTTTTTATTTTTTCCTAAAATGAGTAGTGATTATATGTTAAAATATCTTTGAAATCTAGTATTCTGTTGAAATACTTTGCAAAAATAATACACCGTTCGAGTTATTCATCACAGAACTCGCGTGGGTCGTTAGCAACCCACTGAGCACATAAGTACTTTT…	OV651815.1:75880199-75882833	99.5
Coleoptera	Chrysomelidae	GCA_927349885	Psylliodes chrysocephala-13	PsCh_13	2608	1797	599	11	11	15/15	CCCAT/ATGTG	TTAA	TTAACCCATTGACGGGCGTGTCTGCATATACAGACAGGTATCTAGGGACGCGTCTGTATTTGCAGACAATATTTACATTCCCAAATCACACGCGTCTGTTATTGCAGACGCCTAATCCATTATACCCTGTGCTTGTGTCTTCTAACTGTCCCAGTAAATGCAAAAAAAATACTGAGAAGTGTCCATACACATCAATTTGGTGCGAATTTTTCGAAGTGCGTCTGCGCAATAAATTTGGCGGTTTAATAATCACACAACTGCAATTGCAGTCGGCGTGACCATATGATTTGTGTTGATAGTAAGGATAAGTGTGTGTAGTGAGAACCACGTGTTGTAAATCGGCTGATGAAAATTGCTTTTTGGTGAGAAATATGATATTTTGTATAATATAAATAGAAT…	OV651814.1:88250162-88252777	99.5
Coleoptera	Chrysomelidae	GCA_918026665	Diabrotica balteata-49	DiBa_49	3087	1971	657	13	13	13/13	CCCTT/AAGGG	TTAA	TTAACACGTACAGTGCCACCGTGGGATTGTATTTTTGCGTAACCCTGGGGCCAACTTTTTTTATTTGAAATTCTGAATATGTATGAGCTATTATACAGATTCATTGTCAATTTTTTGCTAAATTTGAAATTTTTTGCCAGATTTTGCCATTTTTATGTGACGGTCTACGTTGATCCCCCATGGCCCGAAAGCATGTGTTTGGCGTTATGGCCAGTGGGGGAGTGCACGCGTCCGTCGCTATTTTGTACTATAATTTCTACTTCTGTTCAATTCGGAAATCTGCTGTTTAAATTTGTTATCATCACAAAAAATTTGATAGTATTTTTAATACGTTTGTATTCAAATTTATTTGATACTTCCCTGTATTGTTTAAAAATTAAATGCAAAGAATGAGAAATT…	OU898283.1:124163788-124166882	99.5
Coleoptera	Scarabaeidae	GCA_023690525	Holotrichia oblita-3	HoOb_3	2551	1854	618	25	17	14/14	CACGT/ACGTG	TTAA	TTAACCCTTAGATTACCACGCGGGGTCTTCTGGGGACCCCAGATCGGATGTTTTACACTTCATTCGTTTATATTTTAATTTTCAATTATATGCGCTTGTGTAATTTATCTTCATATGTTTTGTAACAAAATCCTGAACTCACTACGAAATTGTAATTGTTTTCTCTTTAGCTAAGTTTGAAATAGATAGCTGGGGTCCCACCATGACCCCATGCGGCTGTTTAGGGAACCATTCTGATTATAAGTAACAGCTGATTTATCCGTCGGTAAAACTGTAAATCAGTTATTTAGCCGCCGGTATATCAACTGTTGTGTGAATACTAGTAAATGAGGTGCATTATTAGTGCGTAAAAATAAAAGCTGTGTTACGGTATGTATACTAATTTCACTTTTGTCTAAA…	CM043015.1:189802446-189805004	99.5
Coleoptera	Elateridae	GCA_929113105	Agrypnus murinus-6	AgMu_6	2685	1461	487	13	13	14/14	CCCTT/AAGGG	TTAA	TTAACCCTTATGTGGCGGCAAAAATAATACAACGTTCATGGCTGGAGGTGGTACCTGGGTACCACTACATATTTTCAACGGTGTTGCGTGGATTGTTGTATGTTTATGCGCGTGCGCAAGCTTAACGGTAACGTTAATGACTTGTTGCTTTGTGTCCAGTCCCCTCTCTCTCTCATCTTATGCTCCAGTCTGGTTTGTGATCTCGTTGAAGTGTCAGTGTCAGTTTTTTCAATTGAGTAAAAAGGATGTCTACCATTCGAGGGGATATTGCTGGTACATCTGGTGGCGGTAAACGTAGTAGTGCAGCTTCTGGAAGTAATGAAGCTTCGAGTAGCGCTAGTTCTGAAAAGAATAGAACCCACCGGCCCCCTGTATATAGCCCTCCATATGATTATAGAG…	OV816027.1:46276544-46279236	99.4
Coleoptera	Chrysomelidae	GCA_947563755	Lochmaea crataegi-4	LoCr_4	2541	1578	526	19	18	13/13	CACGT/ACGTG	TTAA	TTAACACGTTAATCGCCCAAATGATACAATAAAAATTTGTCTCCCAGGCCCCAATTTTTTTTTCCGTAATTTGTTGTATCATGAGTTGCAAATAACATATAACGTTGCAAAAATGGATTTTGAACACATTCAAGTGAAAAAAATTGATTTTCAAAATGAGAACTGGTATTAGGGTCTCAGATCGCCTGCAGGGTTTGAGCCATGTGACTCAAATGTCGGTTCTCGCGTTTCTGCAAGTTCTGACCTGTTTTTGTGATGCCCATTTCATTCGTGCATTCACCAGCAGTGGATCAGTCCATTTTGATACTTCGTAAGTGGTGTACAAAATGAGTGGTGAATATGAAAAAAGTCAAGCGCATTTACAAACACTGTGGAATGAGATTCTTTCTGAATCAGAGG…	OX387422.1:19003645-19006193	99.3
Coleoptera	Chrysomelidae	GCA_918026665	Diabrotica balteata-16	DiBa_16	2325	1743	581	24	24	19/19	CCCGG/CCGGG	TTAA	TTAACCCGGCACCTGCCACGTGGGGTACTACCAGCACCCCATAACACATTTTCACCAAATATTTCGTATTTCAAGTTTTGCAACACTGCTGCGCGTCATAGTAGCTTTCTATAATATTGTACAGCATAGATCTATTTGAGTTTGAAGTGGTTATTTAGTGGCATTCTGACCTTGTAGCTATAAAGTCGACTGGAGTGTCATCAGATCCCCATCTGGCAGTTTAAGTTTTAAATTTTTTTTTGTGTTTTTGATAAACAGGTTGGTATATTTACAGTTTTTATTGCAATAACTGATTTAAATTATTATATAGGCTGTATACTAAATAAATATTATTTTTTTTAGATATTTTACTTCACGCCCAATTTATTATGGCTTGGTACGAACAGGAACAAAACCGCT…	OU898284.1:57714312-57716644	99.3
Coleoptera	Scarabaeidae	GCA_023690525	Holotrichia oblita-15	HoOb_15	2592	1755	585	10	10	17/17	CCCTT/TAGGG	TTAA	TTAACCCTTCGTTAGTCGCGCGGACTACAATTGTAGTCCAGGCCTATTTAAATAGTGAGAACTTCCAACACATGCGTAATAAATATTCCACCATATTAATAGCTGTCAATAAGATGTTTAGTAATCTGTCTAGTGTGTCATAAGCAGCGAAGAAGTGTATTTGTTTATTTGAGCGGCACCTAAATACGAGTGGACTACAATCGTATGCCACGCGATTAAACGTGTAACTATTTTTTGTGAATTCCATAATTTATTTGCGTTATTATATACATAGGTAAGTGACTTTTTGATAATTCTTTCTTCCTTTACAAACTTTCCACGTCATATTTTATAGTATTTAACCCCGTGTTTCATTTTCATATATGTAGAAGTTTTATGAGTTTTGTTTTGATAATTATT…	CM043022.1:50595291-50597890	99.3
Coleoptera	Chrysomelidae	GCA_918026665	Diabrotica balteata-12	DiBa_12	2365	1866	622	32	32	19/19	CCCTA/ATGGG	TTAA	TTAACCCTAGAAAGGTGGACTATCGTAAATTTGACGACGCTCCTCGGTTTTCGTCGCAGTTCGGGTGCAGTCGCGTAACCTCTGCCCATACACTTCTCAGTAGCTGTTTCTTTAGTCTTGATTTAACAGGCGGTGAGTGTGTTTCTCCACTACTGTATTTATGTATTAGATTTTTTGAGGGCACGTCGTCAATTTTACGAAAGTCCACCTTCTACGTTAGTTTTTTTCTCTCAAGTTTATTTGGACGCCGGTGACGTTTTTGGTAAGTCGTTATCTAATTCTTTTTTATATTTGTAGTAAATATTATTTTATTTAATTGTAGCACTATGTCATCACGAAAACCTTTAACGGCAAGTGAAATAAACGATGAAATACAGCGTATAATGAATGGTGAAGATA…	OU898284.1:57686621-57688993	99.2
Coleoptera	Scarabaeidae	GCA_935421215	Melolontha melolontha-1	MeMe_1	2405	1818	606	39	36	12/12	CCCAT/AAGGG	TTAA	TTAACCCATCAACGGCTAGCGTTGCCATACGGCAACGATAGCAATTGTTAGTCTTAGTAGCTCCATCTAACAGCCAATATCATAATGATGAGCCAGAGCCTAGTTTTCTGCTTTTAGAATAGTTGCCGAACTGACGCGTGTATATTGTTTTCACGTGGTGTTCTGTTGTTCTGTGGTACACGTGATTAAAAATATTGTTTCTATATTCGAGAACAACGATGGACTTCAGGTTAGAGTAAGTATATAAACAATTATAAAATATTGACTAAAATAAATAATTCCTGAATAAACTTATCGTAAAGATGTGTTTTGAGGTTAGGATATATTGTTTCATGCAGAAAGATTTATTAGTCTAGTAAAATTAGATCGAATAGGTAGGTGTTGCCGTACGGCAACGCT…	OW285243.1:7363284-7365696	99.1
Coleoptera	Chrysomelidae	GCA_944452925	Chrysolina oricalcia-12	ChOr_12	2729	1980	660	12	11	16/16	CCCTT/AAGGG	TTAA	TTAACCCTTTAAGTGGTAGAGGTAGCTATAGCTACCACCTGTTATTAAAGTCCACTATCCAGTAGCACCCATGCGAATTTGATCATTATGGCTTCTACTTGATGCATTTAGTTGTCTTGGTGTCTAATCCTACCGCATCGTAGATATTTCGCGCGAAAATCCCCTCTCTTGGAATTGCTGGTATGAAGAGCTACCAGTGTCGCTTAAAACAACTCACTTTCGATTGTTTACAAAGGTTTTTATTATTCTAGTTGTTTTTTGACTGTGTTACAGCTGGTGGAGTGGTGAAATAAAATGGTAAGTTCTTCTACTATGTATTCTTTCTTATTTAGTGTATTGTGCGTGTTGAAATATTGACATATTCATGAGTAATACAAATATATGATATAGATGTTACTC…	OX101812.2:4928481-4931217	99
Coleoptera	Chrysomelidae	GCA_944452925	Chrysolina oricalcia-20	ChOr_20	2401	1767	589	11	11	13/13	CCTCT/AGAGG	TTAA	TTAACCTCTTAAGGTCCACCGATGCATATTTGGAACATTCGAAATATCAAACTATAAAACCAGTCATTCACTCTAGTTTGTAATTATTCCACGATAACTCGTTGTTCCAAGGTGGGAACTAATGATATAATACATAAATGTACTGTTCACGCCATCTATTGCCATTTTGTGAAAGTTTGAAATTCGCCAGTCTAGTAAACAGCACATAACCTGACTTTGTTACATTTGGTGGTGATTGCTGCATACTTTGAGTGAGTATTATATCAAAATAAAATTATTGGGCTCATTGTGGGTACTATTAGATGACTATGAAGTAGTAAAACCATAATTTTTCTGGAATCACTGTCTTATATTGTCAATATTCCATTTGTTCCATGGATGGAACTTTGGTCATTTCCG…	OX101828.2:41555106-41557514	99
Coleoptera	Chrysomelidae	GCA_918026665	Diabrotica balteata-3	DiBa_3	2508	1854	618	39	39	14/14	CCCAT/ATGGG	TTAA	TTAACCCATTAGCTGCCATGATCCCCATTTGGGGATTTCGCTTTTTGTACCGTTTGGCAACTACGCATATTATGAAACTCTGTTAGTTTAGGTTATGTTTTGTTCCTTGAACATTCACGTGTGTGGTTTTGTTGGTTTACGATATTTTGGTGGCGTAAATATTGAAATATTTAGCTTTTTGTGAAAATTTGTGGCTGGTAAGTTGACCTTTTTACATACCTATATTTTCATTATTATTTTTTGATAGATAAGTTTTGACAAGAGTTTTTTGTTTATAAAGTGTGGATAGACTAGAGTCTTAAGCATACAAAAAAGATACAGCCACACAAAAAATAATAAAAATGTGGCTGTAGGGTCCTTTTGTGTTCCGATACCCAAATGGGGACCATGGCACATGTA…	OU898284.1:54271135-54273650	99
Coleoptera	Elateridae	GCA_940337035	Agriotes lineatus-1	AgLi_1	2477	2659	553	22	22	13/13	CCCTT/AAGGG	TTAA	TTAACCCTTTCGAGCCGAATGTCGGATATATCCGGTCCGGCTTGTTGTGGTTCACAGACGGGTGTCGGATATACACGTTTCAGGTTTTACAGCTCAACAGACGGTTGTCGCGTAAATCCGACATCATTTAAAAGTAACCATGGCTGAGAACCTACCGTCGAGTTATTCCGTCACGCTTAGCGTGGCTCAGAAACGACTGTCGGAATAATCCGACACCGTCGGATATATCCGACTATAGTCGAATGTAATAAATGCAGCTACTTTACGCTGCACGTGTTGTAGTAGTATTCGAGATGTCTTCGTTAGAGGAAGCAGGTGCGTCGCGACCTAAAAGATTTAAACGAAACGTTAGTGGTGACAACTTTTGTGGTTTAGATCCTAAAGAGGTTAAAGAAATAT…	OW679196.1:41911473-41913957	99
Coleoptera	Scarabaeidae	GCA_902655005	Marronus borbonicus-2	MaBo_2	2500	1833	611	13	10	16/16	CCCTC/GAGGG	TTAA	TTAACCCTCTATTGCATATTGTTGCCAATTGGTAACTCAAACTTTAAAATTTCCTATCTATTTCGCATTACTATAAACTGTTCCTTGTATGCGTGGTGTTACCTCCTGGTAACATAACTGAATGCATAGCTATGCGCGTAAATTGATARATGGTGCTAGGTGTTGTAAATGTGATTTTTGTTTGTTGACAGCACAAAAGCAAGGTTATAGTTGTAATCTTGGTGTGTTGAACTAGAAGTTTGAAGTTTTTATAGTGAAATAAAGGTAAGAACTGCTATAGTAAAAATCAAAAATGGTCACATAAATCATCACTATGTCATGTTGTATTTCTCACATATGACTTTTGCATGAGGAAATCGAAACAATTACGTGCTCAACGAATGTTGCCTTTCGGAAACG…	CACRWH010002040.1:155934-158441	98.9
Coleoptera	Elateridae	GCA_014611495	Limonius californicus-10	LiCa_10	2343	1755	585	12	12	18/18	CCTTC/GAAGG	TTAA	TTAACCTTCGGATGACCAGGTGGGGTCACTGTGTGACCCCAACGCTTATTTTTTTGTTGTATTTTTCTAAGTGTTTGATTTTGCAGCTTTATTATTTTTTTAGCTGCGTGTTTCACCTTCCCACAAATTATTGTAATACATTTATTTTCAAAATCAATACACTTAATTGACAAAAAAACTTTTTCAGGTTGGGGTCACTTAATGACCCCACGTGGTCGTCAGTGGTATAACTGGGTTTGCTGATGTAGAGTGCAACTATTCTTTTATGCATGTCCGATATTCGTCGAGACCTGCATCTAAGCGCGTTCGAACATGTTGTGACTTGTTGCGACATGTTTGATTAGTTGAGTATATATTAGTTGCAGAGTGAGTGTTGTATACAGTTCATAATTACACGAT…	JABXWE010045782.1:4909-7259	98.9
Coleoptera	Chrysomelidae	GCA_918026665	Diabrotica balteata-9	DiBa_9	2368	1794	598	13	13	16/16	CCCGT/ACGGG	TTAA	TTAACCCGTAACCACAGACGCGGAGTCAATTTGACTCATTGCAAGTACGTAGTGATGAGTTTCGAGATTTCCCCCCACTCTATATGGCCAGGCGTAGATGTACCTTTTCAACGATCAGTATTCAACGGTTAGTGAGACGGCTGTGTCGTTTGTATATGTTATTTGCATTTTATTACGACTTCAGTTTTCGACGGAGTCAAAAAGACTACAGGTCTGTGATAACGTTATATTTCTTGTTTCCATATTTTATAAATCTGCTCGGTTTATTTTAGGTTTTAGTAATGGATTTCGAAAGTAAAGGTGGTCCATCAAAAAGAATCAGATATGGCGATGCAAACTATGAAGAAACTTTGCTGAAATGGGCGGATGAGGTCGATGAAAACGAGAGCGATGCTGATT…	OU898281.1:77772991-77775466	98.8
Coleoptera	Scarabaeidae	GCA_902654985	Oryctes borbonicus-2	OrBo_2	2350	1764	588	26	17	13/13	CCCTC/GAGGG	TTAA	TTAACCCTTTCGAGCCTATTGGGTCATATGTAACCCAACAAGTTTTTTCAGCTGTCTGTTGGGTCAAATTATTCCCATTTTAACGTATATTGGGAAGAGTTTCGTCCTTCTGAAACCCGTTGATAAAACAAAGTGTGTTATAACCTCACATCTCAGTTTATTCGTTATTTTACCGCGTAAACACGTGTGTGTCGGTTGTTTAGAGTGTTTTGTAGTTGGTAAAAGTGTTCATTGGTTAGTCTGTTTGTCGAGAACGCTTTAGAAACAAGGTAAGATATTGTTGTTGCTCACCTTATATTGAAATTATTGAAAACAAAAATCCGGGACATAGATGTCCCACCAGTCTTTTTACTTGGGTTAAATGTTTCCCAACAGCCTTGTATTTTTACAGATGAGTAA…	LJIG01015978.1:41313-43670	98.7
Coleoptera	Elateridae	GCA_940337035	Agriotes lineatus-27	AgLi_27	2826	1221	407	13	12	15/15	CACGT/ACGTG	TTAA	TTAACACGTTGAACCCTGACTACCACAATACTGGCACTTCGTATATGTAGTTGTGTACTGACTACCACTTTACTGGCAAGAATTTCTATCTACTTTATTGCTGGATAAAATATATGCCGGCCGTGGAGTTAGGCAATATAGTTGCACACCGGGTACACCTGATGTCTGAAAAATCATATGACGTGCCAGTATACTGGTAGTTAGGTTATTAGAGGAGTATAGCTAGATTTACTGAGCACATGGTTGTTTTGATTAGGTTGCTTAGTGTGCATTATAGTTCGATCTCTGTGGCGGTTAATTCTTCTGCTATTATCAAGTGATGGACGATAAAAATATGCCAGGGTAAGAAATATTTCTAATTATTATTTAAGGTAATTTATAATAATGAACCGTTTATTA…	OW679200.1:135891352-135894185	98.6
Coleoptera	Chrysomelidae	GCA_918026665	Diabrotica balteata-5	DiBa_5	2384	1839	613	26	26	17/17	CTCGT/ACGTG	TTAA	TTAACTCGTTCGCTGCCGATCACGCGCCAGTGCGTGATGGTCGTACTTGGAAAAAGGCCGATCACGCGCCAGTGCGTGATATAGCTGTAAGCTCTATAATGTAGGTTTTTAAATACGGCTTATGGAATGAGTTTAAAAATAAGTGTCGGCCTGCTAGGATCGATCATAGGTTATGATTTACATTGCGCGGTTTTTGATTTGACAGTACCAGTGTATGTTGACAGTCTAGTGAAAATGGCGGAAAGTAATAACATTGTGGCAGGACCTTCTCAACCAAAAAAGGTAAAAATTGATTTAAAACAGCCTTTAAGTGAAAAAGAACTACTATATTTACTGGAACATGACAGCTCCGACGAGGACGAGATGGTATTTGGTGATTTGGATGAATCGGACGAAGTA…	OU898284.1:3077118-3079509	98.5
Coleoptera	Scarabaeidae	GCA_023690525	Holotrichia oblita-28	HoOb_28	2319	1860	620	16	16	15/15	CCTTT/AAGGG	TTAA	TTAACCTTTAACTGACGAACTGGGGGACCCTGGGTCCCCCATATTCAGCATATATTCGAGTACGTTGGTAATAACTTTATTTTCTTAATATTGTTACAGGTAGCTGAATTTTTTGTAATAGCCTTTGTATTTGTGTTGCTACCAAGGACGTATTTTGGATTATTTGTTAAATAACAGTAAGTTCTTACTAGGGGGACCTTAGGTCCCCCACTTAGTCATTCATGGTACATTTATTATTTCCTGTTTTTGTAGTAGAAATGGCAAGATACACCAAGTATTTAACTCAAAATGAATTGGAAGAGATTGCAGAGACTATGAGCGACATTGATGACGATCCATGTGATGCAGAAGGAGATTATGAAGATGATGATCCTGATTTTCTACCTAATGACGAGGAGG…	CM043023.1:78087864-78090190	98.3
Coleoptera	Elateridae	GCA_940337035	Agriotes lineatus-10	AgLi_10	2614	1953	651	15	12	10/10	CCCTG/CAGGG	TTAA	TTAACCCTGTAAGGATATAGTGACCATATGGTTACACTGACTTTAAGCTCCTCTATTTTCAAAATCTGAATTTCTAGCCTCTTTTAGGCAACGTTACCGTATGGTCACAACCTTATTAAACGTTTTAACATATAGCGACATCTACAAACGCATTTATGAAACTTGCAATTTTCAATAATGGCCGCGTAGTTACAGCTGTTATTATATGTGCCGTGCAACTTTGAGATTGACTTACAATTTCGGTGAGTAAAAACTGTATTTTATGAAAATTGCATACGATACGTCCTTATTTATGAGTGAATTGTTGATTATTTCATATTTCTGAAGTTGGTTCTGGAACCAGTTTTTGATTATTTTCTGTTGAATTTATATGTAACCATATGGTTACAATGCCACTTA…	OW679200.1:110115361-110117982	98.2
Coleoptera	Silphidae	GCA_944588485	Phosphuga atrata-6	PhAr_6	2420	1788	596	21	21	21/21	CCCTC/GAGGG	TTAA	TTAACCCTCAACTGGTATGGTGGGTCAAATCTGACCCAAATGAATTTTCTTTCAGTTATTACTATTGGTTCTTTTTCAGACAGCTGCGCGCCCCTCCCAAAATTCTCCTAACATTTAAAGTAGTTGTACATGCTACAAGCGTTAGTCACTTATCTTCCGTAGTTTTGATGTCATACTAAGGTTTGGTCATATATGACCCACCATACCATAAGTGATATTATTTAGTGTAATTAACATTTTGTTAAAATGGACACAAAACGGCCGCTTGCAGAGCAGGAGTTGGAAATATTAGCTTTAGATTCTTATATAAGTGATTATTCCGACGCTGAGGATGAAATGAGCATACACAGCACAGATACTGAACAGAACACTTATTCAGAAGATGAGGAAATACTGCAA…	OX155896.1:9030560-9032987	98.1
Coleoptera	Chrysomelidae	GCA_918026665	Diabrotica balteata-36	DiBa_36	2524	1791	597	54	54	18/18	CCCGG/CCGGG	TTAA	TTAACCCGGCAACTGTGTTGTGGGGTGAAAATAACCCACGTCGTTCATTACCGCTTGTTAAAATAGTGGCAACATCGCCAGATTCGTCTGGCGCCACGAGTACCTTCCCATAATATAACAGACCTTGTATTGCATCATAAATTTCAGTATATAAATAAGATTTGAATGAGTGGTGTCGCCTTCTTTGGACTTGTGGGTGATTTTAACCCCACCACACAGTTGAAGTGCAGTATTATTTAGTTTTTGGGTAATTTTAACCCCACAACACCGGTTAATTATTAACAGGTAAGTTCTTATACTAGCACAACTTATCTCGATTTTTTTAACAGAAACATAATTTAATTGTTAGGAATATTGAAAATTGATTAGATATTCTTAATTTCAGACATATCGAAATAT…	OU898284.1:47131296-47133827	98.1
Coleoptera	Chrysomelidae	GCA_918026665	Diabrotica balteata-26	DiBa_26	2494	1800	600	47	47	14/14	CCCAT/ATGGG	TTAA	TTAACCCTGCATCACTCGCGCTATGAGTATTTCTCTCACACCTACCAGTAAAATGCAAATTTTATTAACGGTAAATCACGCATACTGCTACCCCCACTTCTAGCTGAGTTTCTAAGGGTCTTCGTTGTTACGCTTGAGCGCATGCAATATTTAGTGCATGTTGGTAATAGATATCGGGCACTTGTCGATCGTGTGCAGATCTCTGTGAGAATTTCTCTCATCGCGCAAGTTCTAACGTAGTATATTTTCTTAAGGTTGAATAAAGTTTTGGTAAGTAAATTTAAGATTTTTTTATACATAACTACTTTATTTGCTTTTTAAATAAGGTCAAGGTGTTCTATTATTGTGGTATTGTTATTTTAGATAGTAAACAATGAGTAGAGGACTGACGCTTGCAGA…	OU898284.1:50902104-50904605	97.8
Coleoptera	Chrysomelidae	GCA_917563875	Diabrotica virgifera virgifera-1	DiVV_1	2329	1806	602	36	36	14/14	CCCTT/AAGGG	TTAA	TTAACCCTTAAATGCCCAATCGGGGTCACTATGGGACCCCAGACATACATTTTTGGCTATAATATCTTTATTTGAAACATTTGGCAACCGCGCAATCAGGTATTTGTGTGGACGTGTCTCCTACGTTTTCTGTTAGTATACCACGAACATTCGTGAGGTGCAGTGGTCTGTAAGAGAGATTTAGATAAGTGGGGTCTCGCTGTGACCCCGATTGGGCATTTAGAGGCACCAGAATATTTTTATTATTTTTAACATTTTTCGTCAGTTTACATTGAAAAATGGACCGTAAGAGAATGAAAATGACAATAAGCGACCAAGAACATGAAAAAATTATCCGAAATATAGAAGAAGGGATATCAGACTCCGATTTCGACTATGAGATTACCGACGAATCAGATA…	NC_065452.1:91443045-91445381	97.4
Coleoptera	Chrysomelidae	GCA_918026665	Diabrotica balteata-15	DiBa_15	3013	2016	672	23	23	16/16	CACCT/ATGAG	TTAA	TTAACACCTTCACGGCGGTTCGGGACCCCGAGGTCCTGTACATGTCATGATCTAAAATTTTTGTAGTAATCTTTCTTGACTTTCCCAATATTCGAAAGGCGTATTTCCACTATTAGTCAACAGATGTCGATAGTTCAAAGAGCGCCTTGTGTAAAATTTCGCGGCAAATCTCATAGTAACCGAAATGAAGTTCGGGACCCGGGAGACCCTAGCCGTATTATGATAATAATTTTGATCGTAACACGGTACGTACCGCGGAGGTCTTCCGATCTTTTTAAGTTTTTTGTCAAAACTGCAGTATTGTATTGATCTTTGAAGGTAAGTTATTAGTACCTATATATTTATTTATAGTTTTTAGACAAAAATACATTCAAATTACTATGTTTTGGTTTATTTTGC…	OU898280.1:101242982-101246007	97.3
Coleoptera	Scarabaeidae	GCA_902655005	Marronus borbonicus-3	MaBo_3	2349	1764	588	27	16	13/13	CCCTT/AAGGG	TTAA	TTAACCCTTTCGAGCCTATTGGGTCATATGTAACCCAACAGTTTTTTCAGCTGTCTGTTGGGTCAAATTATTCCCATTTTAACGTATATTGGGAAGAGTTTCGTCCTTCTGAAACCCGTTGATAAAACAAAGTGTGTTATAACCTCACATCTCAGTTTATTCGTTATTTTACCGCGTAAACACGTGTGTGTCGGTTGTTTAGAGTGTTTTGTAGTTGGTAAAAGTGTTCATTGGTTAGTCTGTTTGTCGAGAACGCTTTAGAAACAAGGTAAGATATTGTTGTTGCTCACCTTATATTGAAATTATTGAAAACAAAAATCCGGGACATAGATGTCCCACCAGTCTTTTTACTTGGGTTAAATGTTTCCCAACAGCCTTGTATTTTTACAGATGAGTAAG…	CACRWH010001933.1:243758-246116	96.8
Coleoptera	Curculionidae	GCA_014170235	Listronotus bonariensis-4	LiBo_4	2907	1905	635	13	13	18/18	CCCGA/ACGGG	TTAA	TTAACCCGAATTGTCCCAGAGTTGCCAAGTGGCAACGTTACGGCTACCTACGGAAACAATTTTCTAACCAATCAAAGCTAACGTTATGTTGTCCGCTGACCATCGTTTTATGCTTACTAAGGGACCTTCTTGAGCGCGCCAAACCGGCAGGTCAGTCTTACGAACGAGTTTGCAGTGAGCGTACCGTTAACTTTCAAGGTAAAAGAAAAATGGCGGAAAAATGTGATTCCAACTACATGACAAGGTAAATTTATTTTTTATATTTTTTTCGTAATATATATATTTTTTTACAACGTTGTAATATCATCTAGAAGGATATAGGTTCATTGAGTTGCAATTTGCTTTTTTAAAAGTTTAATTTTTACGGCATATTTTGCACGATGTTTTTCATCGTTGCCA…	JACEGR010005059.1:52157-55069	96.6
Coleoptera	Elateridae	GCA_940337035	Agriotes lineatus-12	AgLi_12	3061	1815	605	12	11	11/11	CCCTT/AAGGG	TTAA	TTAACCCTTTATAGGATAAAGGTGCGAATATGTACCACTAGCTCTTACGGACTAATTTGCTATTGAATATGCATTAAATGTCGACCTTATATACTGTTGCCATCAAAGTAACAGTTCCTGGTACATATGTGTACCATAATTTGAATTTAGCGCGATAAATGTTGCCAAAATGAATAAGCGGTTCAAATGTGTACCAGTGGGTGTTACTTCGTTTAAAAGGTAAGATTAGTAATTTTACTTCTATGTACTAAAATGTGATACTAGAAATCAACTCAGTAGCTGCAATTACTACTCAACTAACTGCATGCATCGTAACAAATAGTTAAACACTCGGAAATAATTAAATATTAGTATAATTTGAGAAATGCGGAATTTGAGGTTATGTTTACAAAATTCTGG…	OW679198.1:34404848-34407916	96.6
Coleoptera	Scarabaeidae	GCA_902654985	Oryctes borbonicus-3	OrBo_3	2500	1833	611	16	13	14/14	CCCTC/GAGGG	TTAA	TTAACCCTCTATTGCATATTGTTGCCAATTGGTAACTCAAACTTTAAAATTTCCTATCTATTTCGCATTACTATAAACTGTTCCTTGTATGCGTGGTGTTACCTCCTGGTAACATAACTGAATGCATAGCTATGCGCGTAAATTGATAGATGGTGCTAGGTGTTGTAAATGTGATTTTTGTTTGTTGACAGCACAAAAGCAAGGTTATAGTTGTAATCTTGGTGTGTTGAACTAGAAGTTTGAAGTTTTTATAGTGAAATAAAGGTAAGAACTGCTATAGTAAAAATCAAAAATGGTCACATAAATCATCACTATGTCATGTTGTATTTCTCACATATGACTTTTGCATGAGGAAATCGAAACAATTACGTGCTCAACGAATGTTGCCTTTCGGAAACG…	LJIG01025602.1:5958-8465	96.2
Coleoptera	Silphidae	GCA_944588485	Phosphuga atrata-1	PhAr_1	2430	1740	580	23	22	12/12	CCCTT/AAGGG	TTAA	TTAACCCTTTGAGGACCAGTGGTTATTTGAGATTACCACAATTCAGATGTCGTTTATTTATTTGCCTATTGGTTTTCTGAGTGTACCGGCTTTGAAAGTTGGTTGCCTAACATGCTGAAAATATTGTGATCCAAGCAATCCACCGCCAAATGTTTTCTATCGAGCTCCACATGCAATTATCGCCGTTTGTTTGAGGTTAACGTTTTACGCCGGCATAAAATAGTGAAAATCTGTTTGTTTTTACGTGTTTTGAAAAATGGCAGGTATGTTAATTTATTGTTATGACTGTTGTGCAATTGTACAAATAAGGTTTGCATGAAAATTTTGTTTCTATATCGTAGATTTTATGTATGGTTATCTGGAAGTACCACTAGGCACATGCACTTTAGTTATTTTATT…	OX155894.1:51967616-51970053	95.6
Coleoptera	Silphidae	GCA_944588485	Phosphuga atrata-2	PhAr_2	2568	1506-1653	502-551	18	16	18/18	CACTC/AAGTG	TTAA	TTAACACTCTCGCTGCGTACGACGCACATGCGCGTCCAACTGAGCCCTTGCCATGTGCGAATGACGCTCATGCGCGTCCTCTGCTTATTTAGTTTCATTTTCGGTGCGAACGACGCTCATGCGCGTCCAACTGAGCTCCTCCCATGTGCGAATGACGCACATGCGCGTCCTCTGCTTATTTAGTCATATTTGGCCCTATTTAGACATTCAGTACGGTGCAAGCATTCGTGAAGGGCTGTTTTTTGTGTTTAGTGTAGTGGTTAGCGACTTTTGACAAACTTTCGTTCTGTGTTTACCCTTATAAAACGGATAACAAACAACCGGCTTATTTAGCCGTATTTAGACAGTCAGTACAGTGCAAGCATTCGTGAAGGGCTGTTCTTTTGTGTTTAGTGTAGT…	CALYMW010000545.1:245862-248436	95
Coleoptera	Chrysomelidae	GCA_933228535	Acanthoscelides obtectus-12	AcOb_12	2459	1455-1818	485-606	10	10	15/15	CTCTT/AAGAG	TTAA	TTAACTCTTTCAAGGGCGATGGTATATAAAATAAACCACCTCAAAGCATGCTTTAATGAGGCGGTGGTACATATTTAGCACCACTGCTAAAAATTTCATTTACAGAGCGAGCAGCGGTTCATTCCATGAACCACCGCTCAAAGTAAGTTGTTCACGTGTCTATAAAAGAGCGCATGCACCGACAATAGCGCGGGAGTTCGGAATACCGCATGCAAAAGCAAATTAAGGTTATGATTCATTAGTCAAGAATATATACCAGCTGTGAGTGGAGAAACACTAAAAAAGTAAGTAACATTGTATGATTTCGATGTAATTATCTTATTAAAGTTGTTTTGTTATGATTTTATCCTATATTTATTTGAAAAAAAACCTCTATCGTTTTATATTTACTGGTACTCA…	CAKOFQ010006792.1:856831-859295	94.9
Coleoptera	Chrysomelidae	GCA_933228535	Acanthoscelides obtectus-22	AcOb_22	2409	1893	631	14	12	16/16	CCCTT/AAGGG	TTAA	TTAACCCTTAATAGCTACCCACGGGTCAAAATGACCCATCGATATGAGGTCCCCCCCACTTCGTATCTTTATATTAAACGTGAACAGCTGGCGGTGGTTCAGTATTCGTTCAGCCGCTGTTGAAGTAAATGTGCATCGTAGTTTTAATCTAGTGACGTAGTTCATTCGACTGTAATGGCAGCCACTGGGTCAAAATGACCCGTGGATAGTATAAACGTTATTATTTTGTTCCGAATTACTTGAATATTTTATGAACTATTGGTAGTATTTTTTATATGAAAAGGTAAGTTTTAACCACCATTTTTAGTTTTTTTTTATGAAGTATTTTTTTTTTGATGTTTTCAGGTTATAATGGCTAAAGGACTTACTGATAAAGAGCTGGAACAAATTATTGAGTCT…	CAKOFQ010007215.1:184782-187198	94.8
Coleoptera	Elateridae	GCA_940337035	Agriotes lineatus-14	AgLi_14	2312	1755	585	13	10	15/15	CCCTT/AAGGG	TTAA	TTAACCCTTTCACTGCGTCTGTCGTCTATAGACGTCGTACAAAAATAGCACGAACTGTGCGTCTGTCGCCTTTATGCGTTTGAGATTCTACGACTGGCTGCGTTCGTCGGACATCTGCGTACACATTTGATAGCGCAGCCGCAGACATGTGTCAGCGATTCTAGCCATGCGTCGATGTTATCCGGCAATGATTCACGAATCAACACCTGTCTGTGTTAGTTAGGCACATTTGTATTGTTACGAGTGTATTGAAAGCGTGAAGATGGCAAATATTCCACCACCACGACAAGGTTCTTATTACACAATAAAAGAACTAGAAGAAATCCTAACAAGAAGCGATTCTGAAGACGAATTTCAAGATGACCCCGAGGATGAATTAGGCGAATTGCAACAAGTGTT…	OW679201.1:79872521-79874840	94.7
Coleoptera	Chrysomelidae	GCA_933228535	Acanthoscelides obtectus-8	AcOb_8	2580	1560	520	13	13	14/14	CACGT/ACGTG	TTAA	TTAACACGTTGACTGCCGCAATGTTAAAAAAATTGTGTCTTCTCTGGCCGCAATACTTTTTTCAGCTTAAATGACTAATAAGCTATAGTTTAGTAGTTCTTACTTAATGATGTTGATAATTTTGACCTAGAACATGTAGATATTGATGAGGATCCACGGTGGGTGCACGCGGCCCTTAAGTATGATTTTACACCCAGGAGCCACGTGGCTCCTAAGTGGGATCTCAGCGGACCTACGTCACGGTGATAGAGCGCAAGCGCCAGCGGCTATTGCGAGATATCGTATAACCACGTGCCGCTTGTTAGTATATTGTTAGAGTCAGTAACAAGCGGAGCGTGCGAATAAAAAGTCTACGATGAGTTATGAAAAAGAACAAGAAAGGCTCATGAAGATATGGCA…	CAKOFQ010007566.1:92075-94662	94.3
Coleoptera	Chrysomelidae	GCA_933228535	Acanthoscelides obtectus-1	AcOb_1	2395	1761	687	55	54	18/18	CCCTT/AAGGG	TTAA	TTAACCCTTAACCGGAAAGGTGCCGTCTGTGAGACTGCGGCGTTTCTATACCTGAGCGTATCTTTTTTTATTGCACCTCTAACAGACGTAAAAACCCATCTAATCCATAAGCTATTAGTGACCATCGCCCACCCCCATTCACACGAGTCTAGCCAAAACGTGCCTTAAAATATGGACCAATTTTAGTTTGTTGCAGTCTGTCAGACGGCACGTTTCCGTTCCCGTTTGCTATTTGTGTTGCATAGGTGCGTTTGCGAGTATGGCGGGACCTTCTAAACGTGTACGATACGATGATCCGGAGTTCGAAGAAACCGTTCTAAAATGGTTTGAGGATGAAGGAAGTGACTTTAGTGATATAGACAGTGCCTCAGAAGACGAATACATGGAATCAGATCATAC…	CAKOFQ010007850.1:177164-179566	92.8
Coleoptera	Scarabaeidae	GCA_935421215	Melolontha melolontha-2	MeMe_2	2471	1827	609	66	43	13/13	CCCCT/AGGGG	TTAA	TTAACCCCTTACCGCATACTGTGCCAAATATGGCACACGTTAAAATAATTGTTTTTTCTAAGTCTACACATATTTTAAGCTGCTAATGCAATCTGTTCCAAATTCGGCACGCTCGCTTCTTTATGTTCACCAATAAAGAGCGCTATCTGGCGCATGTTTTGAAAGTTGCGTTAGTTGACGTTTGACCACTACAGCTGGCTATTCGTTTCTATTATTTACAAATTTTGCAAGTTCATAATAATTTGAAATAGCAAGATATAGTGAAGATAAAAATATCTGGCTACTGGTAAGTGCCTATATTTACTTTTTACATAAAAGAAATAAGCTTAGTAATCACAGGTAGAAGTCACGTGTGCGTTGTTTACTTGTGCTATATTTGGCACAGTTTGCAGTAAAGAG…	OW285237.1:93900523-93903001	92.7
Coleoptera	Scarabaeidae	GCA_935421215	Melolontha melolontha-6	MeMe_6	2676	1617	539	13	13	13/13	CACTT/AAGTG	TTAA	TTAACACTTTCGCGGCCGAGGTAATTTCGAAAAAAAGTTCCAGTTATAATTTTTCTTTTAAATTGTATTTATAATAAATTAGTTCACATACATTGACATATGCACCTATTTTTGTTTTATATGTCTTTTATAAAGAGGAAAATCGCAGCGGTCACTAATGACCGCTGCGATTTTGCAGGAAACATATTCCCGTCCATAAGCAGCGGGCAGTACAGCGGTCATACTTTCGTGTTGAGACTTGTATCGGCACCTATAATATTGCTAGTTGCCATTATTAGTGTTCAGTAGTTTGTTGTCTGTTAGAGTGTGTGCTTACCTGTGAATGAAACTGCAATAGATTTATGAAAAATCTGTGATTCTCAATATGAATAACCGTACTAGACGTATTTTAGAGTTAGC…	OW285240.1:144373693-144376377	90.3
Coleoptera	Chrysomelidae	GCA_933228535	Acanthoscelides obtectus-2	AcOb_2	2498	1848	616	10	10	/	/	no TSD	TATCCTCCTGGGACCCAGCGTCCATTTAAATGGACATGCAGTTTTATACTTCCAGTTTCGTTAATTTAATATTTACGCAGCGTAGACCTCGCATCCACTACGTTGGACACTTCCGTGCTGCCGCCTAGTCCGATTCGGCCGACTTTAGTCTCGCACCTGCGCCGTGAATCAGTAAGTTTGTTTTCTGTTGTGATGGCGGCTGCACGTGATTCTCGTTTAGATGGTATGTAACCTATTTTTTAACATTATGTGCTGATTTAGGAGGAAATATATATTCGTTAATGTTTAATAGATACATTTAAACAGCTTTATAATAATAAAAATTTTAAATAACTTTTGTACTAGCCTAAATTATTTGCGTCCATTTAAATGGACATTGGGTCTATCTCATGAATATTT…	CAKOFQ010008170.1:109023-111528	90.3
Coleoptera	Scarabaeidae	GCA_902654985	Oryctes borbonicus-1	OrBo_1	2785	1743	581	117	96	19/19	CCCTC/GAGGG	TTAA	TTAACCCTCAAGTGCTATCGTGGGGTGTTTCGGAACCCCAGAGGTCATTTTTTTTAAATTTTTTCTAAAACTATTTTTGTCACATTTCTAAGGTTCCAGGTATTCGCCTATGCAAATGAGATATGTAATATAGTGTAATTTATTATTTACCATATTCTACAGTTTTAGCAAAAAATAGCTTTTGGGGTGTCTCAACACCCCACGATAGCAATTACGTTTGTTTTTTTCAAAAATAGCGTAGTGTATTCTAACCAATGATTTAGAATTTTATAGTGATAATAGCCCTCGTCCTCTTTTGGGGAAATCACAGATGTTGTTGTGCATGTAAGTATAGGGGATTCACTTATATACGTTCCAATTCGGCGATTTTTATTATAGTACCTACATGTACAGGGGATT…	LJIG01010307.1:27426-30218	87.1
[truncated: 2 more rows]
